# Supplementary material for: The direction of cross obesity after puberty in male but not female offspring
Source: BMC Genomics. 2015 Nov 6;16:904. doi: 10.1186/s12864-015-2164-2 (PMC4636810; doi:10.1186/s12864-015-2164-2)
Supplement: Additional file 1: — Table S3. Position weight matrices for scanned TFBS. (XLSX 12 kb) [file 12864_2015_2164_MOESM1_ESM.xlsx]

## Sheet: S4_PWMs_TFBS
# Esrra-1						http://jaspar.binf.ku.dk/cgi-bin/jaspar_db.pl?ID=PB0014.1&rm=present&collection=CORE
A	0.21	0.42	0.2	0.12	0.07	0.97	0.98	0.01	0.01	0.04	0	0.8	0.25	0.27	0.2	0.19	0.31
C	0.18	0.28	0.2	0.28	0.78	0	0	0	0	0	0.91	0	0.24	0.24	0.29	0.19	0.26
G	0.29	0.14	0.26	0.14	0.14	0.02	0.02	0.94	0.98	0.04	0.02	0.2	0.04	0.3	0.23	0.35	0.18
T	0.32	0.15	0.35	0.46	0.01	0.01	0	0.05	0.01	0.92	0.07	0	0.48	0.19	0.28	0.27	0.24
# Esrra-2						http://jaspar.binf.ku.dk/cgi-bin/jaspar_db.pl?ID=PB0118.1&rm=present&collection=CORE
A	0.25	0.16	0.18	0.21	0.76	0.02	0.21	0.01	0	0.03	0	0.93	0.42	0.29	0.2	0.13	0.27
C	0.27	0.08	0.29	0.25	0.05	0.02	0.05	0	0	0	0.97	0	0.23	0.16	0.28	0.26	0.38
G	0.35	0.39	0.28	0.28	0.02	0.95	0.74	0.98	0.99	0.01	0.01	0.07	0.11	0.34	0.31	0.38	0.12
T	0.13	0.37	0.25	0.27	0.17	0.01	0	0.01	0.01	0.96	0.02	0	0.24	0.2	0.21	0.23	0.23
# Esrrb-MA0141.1						http://jaspar.binf.ku.dk/cgi-bin/jaspar_db.pl?ID=MA0141.1&rm=present&collection=CORE
A	0.29	0.18	0.12	0.07	0.08	0.91	0.98	0.01	0.01	0.05	0	0.95
C	0.22	0.23	0.33	0.34	0.73	0.01	0	0	0	0.01	0.93	0.01
G	0.27	0.38	0.33	0.12	0.17	0.07	0.02	0.98	0.99	0.07	0.05	0.04
T	0.22	0.21	0.22	0.46	0.01	0.01	0.01	0.01	0	0.87	0.02	0.01
# Esrrb-MA0141.2						http://jaspar.binf.ku.dk/cgi-bin/jaspar_db.pl?ID=MA0141.2&rm=present&collection=CORE
A	0.29	0.19	0.11	0.07	0.09	0.92	0.98	0.01	0	0.05	0	0.95
C	0.22	0.23	0.33	0.34	0.73	0.01	0	0	0	0.01	0.93	0.01
G	0.27	0.37	0.33	0.12	0.17	0.07	0.02	0.98	0.99	0.07	0.05	0.04
T	0.21	0.21	0.22	0.47	0.01	0.01	0	0.01	0	0.87	0.02	0.01
# ER - estrogen receptor alpha						http://www.gene-regulation.com/cgi-bin/pub/databases/transfac/getTF.cgi?AC=m00191
A	0.3	0.2	0.6	0.3	0.15	0.15	0.15	0.55	0.2	0.15	0.1	0	0.05	1	0	0.05	0.1	0.35	0.4
C	0.2	0.45	0.2	0.05	0.1	0.15	0.5	0.1	0.45	0.3	0.15	0.05	0	0	0.9	0.9	0.35	0.05	0.25
G	0.2	0.15	0.15	0.55	0.55	0.2	0.15	0.2	0.15	0.15	0.45	0	0.95	0	0.1	0.05	0.1	0.4	0.15
T	0.3	0.2	0.05	0.1	0.2	0.5	0.2	0.15	0.2	0.4	0.3	0.95	0	0	0	0	0.45	0.2	0.2
# ERE - estrogen response element (Lin CY) GGTCANNNTGACC						http://www.ncbi.nlm.nih.gov/pubmed/17542648?dopt=Abstract
A	0	0	0	0	1	0.25	0.25	0.25	0	0	1	0	0
C	0	0	0	1	0	0.25	0.25	0.25	0	0	0	1	1
G	1	1	0	0	0	0.25	0.25	0.25	0	1	0	0	0
T	0	0	1	0	0	0.25	0.25	0.25	1	0	0	0	0
# IR3	inverted repeats of a hexameric half-site separated by 3 bp of spacer					http://www.ncbi.nlm.nih.gov/pmc/articles/PMC387321/?tool=pmcentrez
A	1	0	1	1	0	1	0.25	0.25	0.25	0	0	0	0	0	0
C	0	0	0	0	1	0	0.25	0.25	0.25	0	0	0	0	1	0
G	0	1	0	0	0	0	0.25	0.25	0.25	0	1	0	0	0	1
T	0	0	0	0	0	0	0.25	0.25	0.25	1	0	1	1	0	0
# ARE	selective androgen response element					http://www.ncbi.nlm.nih.gov/pmc/articles/PMC387321/?tool=pmcentrez
A	1	0	1	1	0	1	0.25	0.25	0.25	0	0	0	1	0	0
C	0	0	0	0	1	0	0.25	0.25	0.25	1	0	0	0	1	0
G	0	1	0	0	0	0	0.25	0.25	0.25	0	1	0	0	0	0
T	0	0	0	0	0	0	0.25	0.25	0.25	0	0	1	0	0	1
# ARE2	selective androgen response element 2					http://www.ncbi.nlm.nih.gov/pmc/articles/PMC387321/?tool=pmcentrez
A	1	0	0	1	0	0	0.25	0.25	0.25	1	0	1	1	0	0
C	0	0	0	0	1	0	0.25	0.25	0.25	0	0	0	0	1	1
G	0	1	0	0	0	0	0.25	0.25	0.25	0	1	0	0	0	0
T	0	0	1	0	0	1	0.25	0.25	0.25	0	0	0	0	0	0
# ADR3	direct repeats of the hexameric half-site					http://www.ncbi.nlm.nih.gov/pmc/articles/PMC387321/?tool=pmcentrez
A	1	0	1	1	0	1	0.25	0.25	0.25	1	0	1	1	0	1
C	0	0	0	0	1	0	0.25	0.25	0.25	0	0	0	0	1	0
G	0	1	0	0	0	0	0.25	0.25	0.25	0	1	0	0	0	0
T	0	0	0	0	0	0	0.25	0.25	0.25	0	0	0	0	0	0
# GR - glucocorticoid receptor (GR; NR3C1)						http://www.gene-regulation.com/cgi-bin/pub/databases/transfac/getTF.cgi?AC=M00192
A	0.24	0.21	0.21	0.24	0.24	0.37	0.13	0.39	0.32	0.26	0.21	0	0	0.11	0.1	0.05	0.24	0.32	0.2
C	0.15	0.21	0.11	0.21	0.24	0.24	0.58	0.21	0.34	0.08	0.26	0	0	0.02	0.24	0.79	0.13	0.21	0.24
G	0.24	0.37	0.47	0.45	0.18	0.1	0.16	0.16	0.1	0.08	0.39	0	1	0	0.16	0.13	0	0.15	0.32
T	0.37	0.21	0.21	0.1	0.34	0.29	0.13	0.24	0.24	0.58	0.14	1	0	0.87	0.5	0.03	0.63	0.32	0.24
