# Supplementary material for: The direction of cross obesity after puberty in male but not female offspring
Source: BMC Genomics. 2015 Nov 6;16:904. doi: 10.1186/s12864-015-2164-2 (PMC4636810; doi:10.1186/s12864-015-2164-2)
Supplement: Additional file 2: — Table S4. Validation of RNA-seq derived fold-changes via qPCR. (XLSX 10 kb) [file 12864_2015_2164_MOESM2_ESM.xlsx]

## Sheet: RNAseq vs. qPCR
S4; Validation foldchanges in RNAseq data via qPCR
matBFMI/patBFMI fold changes
	RNAseq		qPCR			qPCR Primer
Gene	fch	P value	fch	P value	Class	Forward	Reverse
Ar	2.38	0.068	3.27	0.004	target	GGGACATGCGTTTGGACAGT	TTCCAAGTTTCTTCAGCTTACG
Peg3	0.31	0.046	0.36	0.002	target	GCAGTGAGCGAGACCTGG	GGTATGACTCGGCATCCTGG
Srebf1	1.17	0.027	1.66	0.065	target	GCACACAAAAGCAAATCACTGAA	CGCTGGGCTTTGACCTGG
Actb	1	0.634	-	-	reference	CTAAGGCCAACCGTGAAAAGAT	CACAGCCTGGATGGCTACGT
Mrpl46	1	0.933	-	-	reference	GGGAGCAGGCATTCCTACAG	GGTCCGGTCATTTTTTTTGTCA
Srp72	0.98	0.35	-	-	reference	CACCCAGCAGACAGACAAACTG	GCACTCATCGTAGCGTTCCA
The geometric mean of CT values of all 3 reference genes was used to normalize the target genes expression per sample (qPCR).
P-values from Welch Two Sample t-test, using the ∆CT values
Reference gene primer were taken from Hruz et al. (2011, BMC Genomics)
RNAseq: 3 animals per group; qPCR: 10 animals per group
