# Supplementary material for: The direction of cross obesity after puberty in male but not female offspring
Source: BMC Genomics. 2015 Nov 6;16:904. doi: 10.1186/s12864-015-2164-2 (PMC4636810; doi:10.1186/s12864-015-2164-2)
Supplement: Additional file 3: — Table S1. All genes being differentially expressed between both reciprocal crosses (p < 0.1). (XLSX 96 kb) [file 12864_2015_2164_MOESM3_ESM.xlsx]

## Sheet: S1_diffExpr
##### LEGEND SUPPLEMENTAL TABLE S1, DIFFERENTIAL GENE EXPRESSION BETWEEN patBFMI AND matBFMI (p < 0.1)
### TOTAL GENE EXPRESSION:
# patBFMI			; BFMI father ,B6N mother
# matBFMI			; B6N father, BFMI mother
# Mean patBFMI			; mean RPKM values (samples were quantile normalized for total reads before calculating RPKM, transformed ln(RPKM+1))
# Ratio_F1			; RPKM ratio between F1s, matBFMI / patBFMI
# TFBS			; transcription factor binding sites for sexual hormones estrogen and anrogens, 2000 upstream and 1000 downstream from gene start, specifity/sensitifity >= 90%
#
mgi_symbol	Chromosome	GeneStartPosition	mgi_description	ensembl_gene_id	Mean patBFMI	Mean matBFMI	Ratio_F1	tTest_F1	TFBS
Gm13340	2	22588103	predicted gene 13340	ENSMUSG00000083563	6.04	7.02	1.16	0.00021	-
Slc16a7	10	125226464	solute carrier family 16 (monocarboxylic acid transporters), member 7	ENSMUSG00000020102	1.9	2.3	1.2	0.00072	Esrrb
Ccny	18	9314044	cyclin Y	ENSMUSG00000024286	2.99	3.1	1.03	0.00079	-
Pla2g12b	10	59403660	phospholipase A2, group XIIB	ENSMUSG00000009646	3.42	3.22	0.94	0.0008	ERE
Trmt2b	X	134222339	TRM2 tRNA methyltransferase 2B	ENSMUSG00000067369	2.07	1.83	0.89	0.00084	-
Nlrp12	7	3221510	NLR family, pyrin domain containing 12	ENSMUSG00000078817	2.66	2.19	0.82	0.00093	ERE
Rarres2	6	48569698	retinoic acid receptor responder (tazarotene induced) 2	ENSMUSG00000009281	5.33	5.17	0.97	0.00113	-
Rapgef4	2	71981240	Rap guanine nucleotide exchange factor (GEF) 4	ENSMUSG00000049044	3.06	2.75	0.9	0.00116	-
Xdh	17	73883908	xanthine dehydrogenase	ENSMUSG00000024066	2.99	3.18	1.06	0.00122	Esrrb
Ssr4	X	73787028	signal sequence receptor, delta	ENSMUSG00000002014	3.01	2.84	0.95	0.00126	-
Aplp2	9	31149557	amyloid beta (A4) precursor-like protein 2	ENSMUSG00000031996	4.16	4.29	1.03	0.00162	-
Ehhadh	16	21761287	enoyl-Coenzyme A, hydratase/3-hydroxyacyl Coenzyme A dehydrogenase	ENSMUSG00000022853	4.74	5.18	1.09	0.00167	ARE2
Acox1	11	116171888	acyl-Coenzyme A oxidase 1, palmitoyl	ENSMUSG00000020777	6.04	6.3	1.04	0.0017	-
Cul4a	8	13105621	cullin 4A	ENSMUSG00000031446	2.86	2.98	1.04	0.0017	-
Bloc1s5	13	38602709	biogenesis of organelles complex-1, subunit 5, muted	ENSMUSG00000038982	2.62	2.76	1.06	0.00186	-
Il1r1	1	40225080	interleukin 1 receptor, type I	ENSMUSG00000026072	2.16	1.6	0.74	0.00194	-
Abcd3	3	121758909	ATP-binding cassette, sub-family D (ALD), member 3	ENSMUSG00000028127	5.19	5.48	1.06	0.00202	-
Rpl32	6	115805505	ribosomal protein L32	ENSMUSG00000057841	4.98	4.87	0.98	0.00221	-
Mtus1	8	40990914	mitochondrial tumor suppressor 1	ENSMUSG00000045636	3.19	2.9	0.91	0.00229	-
Rbbp4	4	129307100	retinoblastoma binding protein 4	ENSMUSG00000057236	2.18	2.08	0.95	0.00249	-
Rps4x	X	102184941	ribosomal protein S4, X-linked	ENSMUSG00000031320	4.3	4.17	0.97	0.00261	-
St5	7	109523911	suppression of tumorigenicity 5	ENSMUSG00000031024	1.97	1.61	0.82	0.00286	-
Aco1	4	40143081	aconitase 1	ENSMUSG00000028405	4.05	4.16	1.03	0.00294	-
Gbe1	16	70313949	glucan (1,4-alpha-), branching enzyme 1	ENSMUSG00000022707	3.39	3.58	1.06	0.00302	Esrra, Esrrb
Rpa1	11	75298166	replication protein A1	ENSMUSG00000000751	1.79	1.93	1.08	0.00314	Esrra, ERE
Rassf6	5	90603076	Ras association (RalGDS/AF-6) domain family member 6	ENSMUSG00000029370	2.39	2.74	1.15	0.00318	ERE
Otud7b	3	96104527	OTU domain containing 7B	ENSMUSG00000038495	1.42	1.54	1.09	0.00327	-
Hmgcr	13	96648967	3-hydroxy-3-methylglutaryl-Coenzyme A reductase	ENSMUSG00000021670	3.01	3.98	1.32	0.00338	-
C1ra	6	124512632	complement component 1, r subcomponent A	ENSMUSG00000055172	4.41	4.16	0.94	0.00385	Esrrb
Vps4b	1	106764071	vacuolar protein sorting 4b (yeast)	ENSMUSG00000009907	1.91	1.85	0.97	0.00392	-
C1s	6	124530345	complement component 1, s subcomponent	ENSMUSG00000038521	4.5	4.37	0.97	0.00452	ADR3
Rnf125	18	20944625	ring finger protein 125	ENSMUSG00000033107	4.35	3.94	0.91	0.00475	Esrra, Esrra, ERE
Pts	9	50521618	6-pyruvoyl-tetrahydropterin synthase	ENSMUSG00000032067	3.18	3.29	1.03	0.00488	-
Scara5	14	65666403	scavenger receptor class A, member 5 (putative)	ENSMUSG00000022032	1.22	0.54	0.44	0.00502	-
Ldlr	9	21723576	low density lipoprotein receptor	ENSMUSG00000032193	3.69	4.07	1.1	0.00513	-
Gstp1	19	4035411	glutathione S-transferase, pi 1	ENSMUSG00000060803	6.42	5.77	0.9	0.00518	Esrrb
Cpped1	16	11803721	calcineurin-like phosphoesterase domain containing 1	ENSMUSG00000065979	2.17	2.28	1.05	0.00531	Esrra, Esrrb ARE2
Gm5835	1	143093347	predicted gene 5835	ENSMUSG00000101795	4.2	4.1	0.98	0.00555	-
Dapk1	13	60601947	death associated protein kinase 1	ENSMUSG00000021559	2.89	2.63	0.91	0.00579	GR
Hadh	3	131233419	hydroxyacyl-Coenzyme A dehydrogenase	ENSMUSG00000027984	3.8	3.98	1.05	0.00583	-
Gpd2	2	57237635	glycerol phosphate dehydrogenase 2, mitochondrial	ENSMUSG00000026827	1.89	2.12	1.12	0.00588	-
Hbp1	12	31926254	high mobility group box transcription factor 1	ENSMUSG00000002996	2.93	2.77	0.95	0.00605	-
Ivd	2	118861954	isovaleryl coenzyme A dehydrogenase	ENSMUSG00000027332	3.56	3.42	0.96	0.0061	-
Slc25a13	6	6041218	solute carrier family 25 (mitochondrial carrier, adenine nucleotide translocator), member 13	ENSMUSG00000015112	4.47	4.59	1.03	0.00646	-
Cela1	15	100674425	chymotrypsin-like elastase family, member 1	ENSMUSG00000023031	3.19	2.74	0.86	0.00648	-
Hadha	5	30118301	hydroxyacyl-Coenzyme A dehydrogenase/3-ketoacyl-Coenzyme A thiolase/enoyl-Coenzyme A hydratase (trifunctional protein), alpha subunit	ENSMUSG00000025745	4.04	4.2	1.04	0.00668	Esrrb
Gstp2	19	4040351	glutathione S-transferase, pi 2	ENSMUSG00000038155	5.12	4.52	0.88	0.0068	-
Emc1	4	139352587	ER membrane protein complex subunit 1	ENSMUSG00000078517	1.74	1.93	1.11	0.00685	-
Bdh1	16	31422280	3-hydroxybutyrate dehydrogenase, type 1	ENSMUSG00000046598	4.1	4.3	1.05	0.00687	-
Cyp1a2	9	57676937	cytochrome P450, family 1, subfamily a, polypeptide 2	ENSMUSG00000032310	5.23	4.76	0.91	0.00689	-
Mttp	3	138089855	microsomal triglyceride transfer protein	ENSMUSG00000028158	4.39	4.5	1.03	0.00706	-
H6pd	4	149979475	hexose-6-phosphate dehydrogenase (glucose 1-dehydrogenase)	ENSMUSG00000028980	4.49	4.29	0.96	0.00754	Esrra, ERE, ADR3
Nnt	13	119335448	nicotinamide nucleotide transhydrogenase	ENSMUSG00000025453	3.08	3.19	1.03	0.0077	-
Secisbp2l	2	125736986	SECIS binding protein 2-like	ENSMUSG00000035093	2.3	2.52	1.09	0.00777	-
Fam3c	6	22306520	family with sequence similarity 3, member C	ENSMUSG00000029672	2.38	2.14	0.9	0.00782	-
Rpsa-ps10	3	150072590	ribosomal protein SA, pseudogene 10	ENSMUSG00000047676	4.67	4.47	0.96	0.00807	ADR3
Enpep	3	129269175	glutamyl aminopeptidase	ENSMUSG00000028024	3.06	3.26	1.06	0.00832	-
Pdzk1	3	96829284	PDZ domain containing 1	ENSMUSG00000038298	2.31	2.4	1.04	0.00836	GR
Prdx4	X	155323918	peroxiredoxin 4	ENSMUSG00000025289	3.63	3.49	0.96	0.00859	-
Acad11	9	104040662	acyl-Coenzyme A dehydrogenase family, member 11	ENSMUSG00000090150	3.38	3.51	1.04	0.00913	-
Gpr110	17	43270329	G protein-coupled receptor 110	ENSMUSG00000041293	1.48	0.85	0.57	0.00922	-
Cldn1	16	26356642	claudin 1	ENSMUSG00000022512	3.71	3.21	0.87	0.00923	GR
Gm11295	13	22282353	predicted gene 11295	ENSMUSG00000084038	2.64	3.57	1.35	0.00927	-
Pacsin2	15	83375607	protein kinase C and casein kinase substrate in neurons 2	ENSMUSG00000016664	2.55	2.64	1.04	0.00928	-
Tbcel	9	42412316	tubulin folding cofactor E-like	ENSMUSG00000037287	2.35	2.53	1.08	0.00935	GR
Rnf187	11	58932288	ring finger protein 187	ENSMUSG00000020496	3.23	3.35	1.04	0.00946	-
Shmt1	11	60788104	serine hydroxymethyltransferase 1 (soluble)	ENSMUSG00000020534	4.18	4.37	1.05	0.0097	Esrra, Esrrb
Mb21d2	16	28826176	Mab-21 domain containing 2	ENSMUSG00000051065	2.12	1.91	0.9	0.00973	ADR3
Eif4g1	16	20668313	eukaryotic translation initiation factor 4, gamma 1	ENSMUSG00000045983	3.96	4.04	1.02	0.00978	-
Sec23a	12	58958383	SEC23A (S. cerevisiae)	ENSMUSG00000020986	3.21	3.32	1.03	0.0099	-
Rtcb	10	85938637	RNA 2',3'-cyclic phosphate and 5'-OH ligase	ENSMUSG00000001783	2.95	3	1.02	0.00991	-
Ptpn3	4	57190841	protein tyrosine phosphatase, non-receptor type 3	ENSMUSG00000038764	2.14	1.92	0.9	0.01019	ERE
Grem2	1	174833785	gremlin 2 homolog, cysteine knot superfamily (Xenopus laevis)	ENSMUSG00000050069	1.5	1.1	0.74	0.01019	-
Nat2	8	67494867	N-acetyltransferase 2 (arylamine N-acetyltransferase)	ENSMUSG00000051147	2.75	2.51	0.91	0.01023	ERE
Colec10	15	54410774	collectin sub-family member 10	ENSMUSG00000038591	2.67	2.5	0.94	0.01026	-
Smoc1	12	81026808	SPARC related modular calcium binding 1	ENSMUSG00000021136	2.99	3.18	1.06	0.01041	ERE
Pctp	11	89982665	phosphatidylcholine transfer protein	ENSMUSG00000020553	2.81	3.19	1.13	0.01048	Esrra, Esrrb
Gzf1	2	148681023	GDNF-inducible zinc finger protein 1	ENSMUSG00000027439	2.69	2.6	0.96	0.01061	-
Pcyox1	6	86386006	prenylcysteine oxidase 1	ENSMUSG00000029998	3.76	3.92	1.04	0.01081	IR3
Acaa1b	9	119148023	acetyl-Coenzyme A acyltransferase 1B	ENSMUSG00000010651	5.54	6.15	1.11	0.01092	-
Ccl9	11	83572919	chemokine (C-C motif) ligand 9	ENSMUSG00000019122	2.76	2.61	0.95	0.01095	Esrra, Esrrb
Fasn	11	120805940	fatty acid synthase	ENSMUSG00000025153	4.45	5.41	1.22	0.01098	ERE
Irf6	1	193153112	interferon regulatory factor 6	ENSMUSG00000026638	2.56	2.27	0.89	0.01106	-
Selenbp2	3	94693556	selenium binding protein 2	ENSMUSG00000068877	5.71	4.73	0.83	0.01128	-
C8b	4	104766317	complement component 8, beta polypeptide	ENSMUSG00000029656	5	4.49	0.9	0.01168	GR
Pkp2	16	16213318	plakophilin 2	ENSMUSG00000041957	1.81	1.93	1.07	0.0118	-
Cyp4a14	4	115486200	cytochrome P450, family 4, subfamily a, polypeptide 14	ENSMUSG00000028715	3.55	4.71	1.32	0.01186	-
Cyp2c38	19	39389556	cytochrome P450, family 2, subfamily c, polypeptide 38	ENSMUSG00000032808	1.43	2.31	1.61	0.01221	Esrra, Esrrb
Nbas	12	13269127	neuroblastoma amplified sequence	ENSMUSG00000020576	2.08	2.02	0.97	0.01222	-
Eif4g3	4	137993022	eukaryotic translation initiation factor 4 gamma, 3	ENSMUSG00000028760	1.61	1.7	1.06	0.01246	Esrra
Lipc	9	70798129	lipase, hepatic	ENSMUSG00000032207	4.37	4.21	0.96	0.01253	-
Crat	2	30400471	carnitine acetyltransferase	ENSMUSG00000026853	1.79	2.26	1.27	0.01275	-
Entpd5	12	84373857	ectonucleoside triphosphate diphosphohydrolase 5	ENSMUSG00000021236	3.6	3.89	1.08	0.01291	ERE
Calu	6	29348069	calumenin	ENSMUSG00000029767	3.32	3.24	0.98	0.01293	Esrrb ADR3
Krt18	15	102028216	keratin 18	ENSMUSG00000023043	4.45	4.37	0.98	0.01298	Esrra, GR
Aldh3a2	11	61223417	aldehyde dehydrogenase family 3, subfamily A2	ENSMUSG00000010025	3.87	4.29	1.11	0.01316	-
Adamts1	16	85793827	a disintegrin-like and metallopeptidase (reprolysin type) with thrombospondin type 1 motif, 1	ENSMUSG00000022893	1.24	1.39	1.12	0.01325	-
Me1	9	86581363	malic enzyme 1, NADP(+)-dependent, cytosolic	ENSMUSG00000032418	3.33	3.86	1.16	0.01358	-
Ceacam1	7	25461702	carcinoembryonic antigen-related cell adhesion molecule 1	ENSMUSG00000074272	2.84	2.79	0.98	0.01361	-
Tob1	11	94211454	transducer of ErbB-2.1	ENSMUSG00000037573	2.92	3.18	1.09	0.01373	-
Mgll	6	88724412	monoglyceride lipase	ENSMUSG00000033174	3.05	3.57	1.17	0.01377	-
Coq10b	1	55052770	coenzyme Q10 homolog B (S. cerevisiae)	ENSMUSG00000025981	1.41	1.98	1.4	0.01378	-
Rpl8	15	76904071	ribosomal protein L8	ENSMUSG00000003970	5.33	5.24	0.98	0.01381	-
Mta2	19	8941875	metastasis-associated gene family, member 2	ENSMUSG00000071646	2.39	2.32	0.97	0.01392	-
Rai14	15	10568979	retinoic acid induced 14	ENSMUSG00000022246	1.97	1.64	0.83	0.01439	-
Mup-ps20	4	62012412	major urinary protein, pseudogene 20	ENSMUSG00000084309	1.45	0.48	0.33	0.01449	-
Azgp1	5	137981521	alpha-2-glycoprotein 1, zinc	ENSMUSG00000037053	6.46	6.37	0.99	0.01457	-
Gm7329	1	65095227	predicted gene 7329	ENSMUSG00000100774	4.41	4.95	1.12	0.01458	-
Uhrf1bp1l	10	89744991	UHRF1 (ICBP90) binding protein 1-like	ENSMUSG00000019951	1.99	2.15	1.08	0.01488	ERE
Arntl	7	113207465	aryl hydrocarbon receptor nuclear translocator-like	ENSMUSG00000055116	1.89	1.02	0.54	0.01514	-
Pxdc1	13	34627840	PX domain containing 1	ENSMUSG00000021411	3.41	3.68	1.08	0.01523	Esrrb
Rnft1	11	86484657	ring finger protein, transmembrane 1	ENSMUSG00000020521	2.15	2.01	0.93	0.0153	-
Gm11512	11	90538484	predicted gene 11512	ENSMUSG00000081043	0.54	2.39	4.39	0.0154	-
Ak4	4	101419277	adenylate kinase 4	ENSMUSG00000028527	2.5	2.8	1.12	0.01541	ERE
Dhcr24	4	106561038	24-dehydrocholesterol reductase	ENSMUSG00000034926	4.54	4.9	1.08	0.01544	-
Slc16a12	19	34668403	solute carrier family 16 (monocarboxylic acid transporters), member 12	ENSMUSG00000009378	2.57	2.9	1.13	0.01546	-
Acnat2	4	49379840	acyl-coenzyme A amino acid N-acyltransferase 2	ENSMUSG00000060317	2.35	3.2	1.36	0.01549	Esrrb IR3
Abcd2	15	91145884	ATP-binding cassette, sub-family D (ALD), member 2	ENSMUSG00000055782	1.13	1.72	1.52	0.01567	-
Cyp2c39	19	39510862	cytochrome P450, family 2, subfamily c, polypeptide 39	ENSMUSG00000025003	2.75	3.55	1.29	0.01568	Esrra, Esrrb
Gm8893	12	103817856	predicted gene 8893	ENSMUSG00000090555	7.17	6.95	0.97	0.01619	-
Dak	19	10592200	dihydroxyacetone kinase 2 homolog (yeast)	ENSMUSG00000034371	4.14	4.52	1.09	0.0162	-
Ociad2	5	73322199	OCIA domain containing 2	ENSMUSG00000029153	2.76	2.9	1.05	0.0162	-
Ddhd2	8	25725324	DDHD domain containing 2	ENSMUSG00000061313	1.76	2.09	1.19	0.01624	-
Shroom2	X	152609509	shroom family member 2	ENSMUSG00000045180	1.66	1.46	0.88	0.01632	-
mt-Nd1	MT	2751	mitochondrially encoded NADH dehydrogenase 1	ENSMUSG00000064341	6.76	6.42	0.95	0.01648	-
Gm12537	4	57370953	predicted gene 12537	ENSMUSG00000095042	3.01	3.2	1.06	0.01652	Esrra, Esrrb
Slc45a3	1	131962967	solute carrier family 45, member 3	ENSMUSG00000026435	2.15	1.72	0.8	0.01655	-
Gpam	19	55069734	glycerol-3-phosphate acyltransferase, mitochondrial	ENSMUSG00000024978	4.8	5.43	1.13	0.01667	-
Zfp110	7	12834761	zinc finger protein 110	ENSMUSG00000058638	2.27	2.06	0.91	0.01667	ADR3
Gm7389	8	3994628	predicted gene 7389	ENSMUSG00000097657	2.41	2.59	1.08	0.01678	-
Myo5b	18	74440936	myosin VB	ENSMUSG00000025885	1.47	1.58	1.08	0.01683	-
Upf1	8	70331522	UPF1 regulator of nonsense transcripts homolog (yeast)	ENSMUSG00000058301	2.47	2.61	1.06	0.01687	-
Nrp1	8	128359073	neuropilin 1	ENSMUSG00000025810	3.18	2.86	0.9	0.01723	-
Narg2	9	69397906	NMDA receptor-regulated gene 2	ENSMUSG00000032235	1.1	0.95	0.86	0.01725	-
Asah2	19	31984654	N-acylsphingosine amidohydrolase 2	ENSMUSG00000024887	2.22	2.31	1.04	0.01731	-
4930402H24Rik	2	130706200	RIKEN cDNA 4930402H24 gene	ENSMUSG00000027309	1.62	1.75	1.08	0.01742	Esrra, Esrrb
Galm	17	80127471	galactose mutarotase	ENSMUSG00000035473	3.53	3.65	1.03	0.0175	ADR3
Gjb2	14	57098600	gap junction protein, beta 2	ENSMUSG00000046352	4.37	4.59	1.05	0.01754	-
Tgfbrap1	1	43047269	transforming growth factor, beta receptor associated protein 1	ENSMUSG00000070939	1.19	1.29	1.08	0.01757	-
Gm6781	14	18531363	predicted gene 6781	ENSMUSG00000035129	3.91	4.22	1.08	0.0179	-
Hgd	16	37580153	homogentisate 1, 2-dioxygenase	ENSMUSG00000022821	5.38	5.48	1.02	0.01799	-
U2af2	7	5062143	U2 small nuclear ribonucleoprotein auxiliary factor (U2AF) 2	ENSMUSG00000030435	2.25	2.21	0.98	0.01804	-
Gm16332	1	139862202	predicted gene 16332	ENSMUSG00000089991	4.16	4.05	0.97	0.01814	-
Sfxn2	19	46573365	sideroflexin 2	ENSMUSG00000025036	2.39	2.48	1.04	0.01839	-
Xpot	10	121587380	exportin, tRNA (nuclear export receptor for tRNAs)	ENSMUSG00000034667	2.39	2.65	1.11	0.01846	-
Srxn1	2	152105516	sulfiredoxin 1 homolog (S. cerevisiae)	ENSMUSG00000032802	2.48	2.72	1.1	0.01861	-
Sntg2	12	30174482	syntrophin, gamma 2	ENSMUSG00000020672	1.74	1.44	0.83	0.01866	-
Hsd17b4	18	50128201	hydroxysteroid (17-beta) dehydrogenase 4	ENSMUSG00000024507	4.74	4.89	1.03	0.01882	Esrrb, Ar
Kank1	19	25236975	KN motif and ankyrin repeat domains 1	ENSMUSG00000032702	2.5	2.4	0.96	0.0192	-
Kdsr	1	106720410	3-ketodihydrosphingosine reductase	ENSMUSG00000009905	1.22	1.42	1.17	0.01924	-
Acss3	10	106936164	acyl-CoA synthetase short-chain family member 3	ENSMUSG00000035948	2.06	2.44	1.19	0.01932	-
Arl4a	12	40005447	ADP-ribosylation factor-like 4A	ENSMUSG00000047446	1.63	1.41	0.86	0.01943	-
Hnf1a	5	114948981	HNF1 homeobox A	ENSMUSG00000029556	1.48	1.4	0.95	0.01953	Esrra, Esrra, ERE
Serpina1e	12	103946931	serine (or cysteine) peptidase inhibitor, clade A, member 1E	ENSMUSG00000072849	7.55	6.89	0.91	0.01964	-
Ppp1r3c	19	36731737	protein phosphatase 1, regulatory (inhibitor) subunit 3C	ENSMUSG00000067279	3.27	2.75	0.84	0.02007	ADR3
Creg1	1	165763746	cellular repressor of E1A-stimulated genes 1	ENSMUSG00000040713	4.79	4.93	1.03	0.02039	Esrrb
Fads1	19	10182888	fatty acid desaturase 1	ENSMUSG00000010663	5.23	5.62	1.07	0.02044	Esrra, Esrrb
Lbp	2	158306493	lipopolysaccharide binding protein	ENSMUSG00000016024	3.24	3.01	0.93	0.02053	-
Shpk	11	73199460	sedoheptulokinase	ENSMUSG00000005951	2.79	2.97	1.07	0.02056	-
Cgnl1	9	71626509	cingulin-like 1	ENSMUSG00000032232	2.44	2.57	1.05	0.02071	-
Per2	1	91415984	period circadian clock 2	ENSMUSG00000055866	1.26	1.66	1.32	0.02077	-
Hcn3	3	89146074	hyperpolarization-activated, cyclic nucleotide-gated K+ 3	ENSMUSG00000028051	0.94	1.5	1.59	0.02083	-
Cyp3a59	5	146079258	cytochrome P450, family 3, subfamily a, polypeptide 59	ENSMUSG00000061292	2.24	2.64	1.18	0.02084	Esrra, ERE, ADR3
Gas6	8	13465374	growth arrest specific 6	ENSMUSG00000031451	2.25	2.73	1.21	0.02087	-
Serpina12	12	104028769	serine (or cysteine) peptidase inhibitor, clade A (alpha-1 antiproteinase, antitrypsin), member 12	ENSMUSG00000041567	2.39	1.93	0.8	0.02114	-
Hc	2	34983331	hemolytic complement	ENSMUSG00000026874	5.02	4.78	0.95	0.0212	-
Rps24-ps3	X	79195047	ribosomal protein S24, pseudogene 3	ENSMUSG00000081049	5.17	5.04	0.98	0.02122	-
Elovl6	3	129532386	ELOVL family member 6, elongation of long chain fatty acids (yeast)	ENSMUSG00000041220	3.16	4.16	1.32	0.02136	-
Epn1	7	5080235	epsin 1	ENSMUSG00000035203	3.11	3.28	1.06	0.02144	-
Ndufa3	7	3617373	NADH dehydrogenase (ubiquinone) 1 alpha subcomplex, 3	ENSMUSG00000035674	3.86	3.94	1.02	0.02144	-
Acsl3	1	78657825	acyl-CoA synthetase long-chain family member 3	ENSMUSG00000032883	2.23	2.71	1.22	0.02152	-
Igsf11	16	38901471	immunoglobulin superfamily, member 11	ENSMUSG00000022790	2.17	2.41	1.11	0.02159	-
Atp6v1b2	8	69088646	ATPase, H+ transporting, lysosomal V1 subunit B2	ENSMUSG00000006273	1.88	1.73	0.92	0.02178	-
Sc4mol	8	64718139	sterol-C4-methyl oxidase-like	ENSMUSG00000031604	3.55	3.77	1.06	0.02184	-
Acot4	12	84038379	acyl-CoA thioesterase 4	ENSMUSG00000052392	0.9	1.64	1.82	0.02187	-
Slc20a1	2	129198764	solute carrier family 20, member 1	ENSMUSG00000027397	1.54	1.86	1.21	0.02188	-
Uqcrh	4	116066965	ubiquinol-cytochrome c reductase hinge protein	ENSMUSG00000063882	4.36	4.25	0.97	0.02206	ADR3
Rps3	7	99477896	ribosomal protein S3	ENSMUSG00000030744	3.64	3.51	0.96	0.02208	Esrra, Esrrb
Fermt2	14	45458792	fermitin family homolog 2 (Drosophila)	ENSMUSG00000037712	3.77	3.47	0.92	0.02217	-
Gm11789	11	120526855	predicted gene 11789	ENSMUSG00000084983	2.58	2.72	1.05	0.02219	-
Dag1	9	108205955	dystroglycan 1	ENSMUSG00000039952	2.36	2.52	1.07	0.02236	-
Decr1	4	15917240	2,4-dienoyl CoA reductase 1, mitochondrial	ENSMUSG00000028223	3.91	4.08	1.04	0.0225	-
Inmt	6	55170626	indolethylamine N-methyltransferase	ENSMUSG00000003477	5.1	5.56	1.09	0.02255	Esrrb
Idh1	1	65158616	isocitrate dehydrogenase 1 (NADP+), soluble	ENSMUSG00000025950	5.25	5.39	1.03	0.02262	-
Rpl5	5	107900502	ribosomal protein L5	ENSMUSG00000058558	2.33	2.15	0.92	0.02287	-
B3galt1	2	67748212	UDP-Gal:betaGlcNAc beta 1,3-galactosyltransferase, polypeptide 1	ENSMUSG00000034780	1.52	1.07	0.71	0.02299	-
Dnajc5	2	181520485	DnaJ (Hsp40) homolog, subfamily C, member 5	ENSMUSG00000000826	2.06	2.18	1.06	0.02318	-
Plekha8	6	54595111	pleckstrin homology domain containing, family A (phosphoinositide binding specific) member 8	ENSMUSG00000005225	1.5	1.74	1.16	0.02323	Esrra
Ctse	1	131638306	cathepsin E	ENSMUSG00000004552	1.6	1.91	1.19	0.02337	ERE
Rpn2	2	157279017	ribophorin II	ENSMUSG00000027642	3.65	3.52	0.97	0.02337	-
Cmtm4	8	104348191	CKLF-like MARVEL transmembrane domain containing 4	ENSMUSG00000096188	2.07	2.18	1.05	0.02347	-
Nampt	12	32820335	nicotinamide phosphoribosyltransferase	ENSMUSG00000020572	2.37	2.69	1.14	0.02398	-
Glyat	19	12633308	glycine-N-acyltransferase	ENSMUSG00000063683	4.02	3.94	0.98	0.02413	-
Rpl7	1	16101295	ribosomal protein L7	ENSMUSG00000043716	3.75	3.64	0.97	0.02471	Esrra, Esrrb
Ube2b	11	51985497	ubiquitin-conjugating enzyme E2B	ENSMUSG00000020390	3.25	3.14	0.97	0.02479	Esrra, Esrrb
Mup20	4	62050234	major urinary protein 20	ENSMUSG00000078672	7.52	6.94	0.92	0.02487	-
Pdrg1	2	153008890	p53 and DNA damage regulated 1	ENSMUSG00000027472	2	1.91	0.95	0.02488	ERE
Tspyl1	10	34282190	testis-specific protein, Y-encoded-like 1	ENSMUSG00000047514	2.26	2.13	0.94	0.02493	-
Itga9	9	118606690	integrin alpha 9	ENSMUSG00000039115	1.63	1.56	0.96	0.025	-
Oat	7	132557475	ornithine aminotransferase	ENSMUSG00000030934	5.42	5.74	1.06	0.0251	Esrra, Esrrb
Mrps17	5	129715497	mitochondrial ribosomal protein S17	ENSMUSG00000034211	2.47	2.56	1.04	0.02518	-
Bri3bp	5	125441568	Bri3 binding protein	ENSMUSG00000037905	1.62	1.71	1.06	0.02523	Esrra
Aox1	1	58029931	aldehyde oxidase 1	ENSMUSG00000063558	2.34	2.57	1.09	0.02524	-
Hsd17b13	5	103955440	hydroxysteroid (17-beta) dehydrogenase 13	ENSMUSG00000034528	4.41	4.53	1.03	0.02524	-
Ces3b	8	105083753	carboxylesterase 3B	ENSMUSG00000062181	5.65	5.47	0.97	0.02544	-
Gm5763	X	142631483	predicted pseudogene 5763	ENSMUSG00000048600	0.85	1.52	1.79	0.0255	-
Gm4076	13	85126999	predicted gene 4076	ENSMUSG00000096449	0.84	2.87	3.4	0.02553	Esrrb
Fgg	3	83007859	fibrinogen gamma chain	ENSMUSG00000033860	7.62	7.42	0.97	0.02561	-
Sdf4	4	155992872	stromal cell derived factor 4	ENSMUSG00000029076	2.79	2.76	0.99	0.02564	ERE
Cyp7b1	3	18071950	cytochrome P450, family 7, subfamily b, polypeptide 1	ENSMUSG00000039519	5.08	4.2	0.83	0.0257	-
Dhx40	11	86768846	DEAH (Asp-Glu-Ala-His) box polypeptide 40	ENSMUSG00000018425	2.5	2.35	0.94	0.02595	Esrrb
Cyp4a10	4	115518264	cytochrome P450, family 4, subfamily a, polypeptide 10	ENSMUSG00000066072	3.69	4.99	1.35	0.02598	ERE IR3
C1qb	4	136880129	complement component 1, q subcomponent, beta polypeptide	ENSMUSG00000036905	2.86	2.59	0.9	0.0263	ERE, ARE
March8	6	116338024	membrane-associated ring finger (C3HC4) 8	ENSMUSG00000025702	2.95	3.11	1.05	0.02636	Esrra
Cpeb4	11	31872211	cytoplasmic polyadenylation element binding protein 4	ENSMUSG00000020300	2.36	2.12	0.9	0.02639	-
Paip2	18	35598617	polyadenylate-binding protein-interacting protein 2	ENSMUSG00000037058	3.29	3.18	0.97	0.02642	-
Atrn	2	130906495	attractin	ENSMUSG00000027312	2.14	2.26	1.06	0.02645	Esrrb
Pcmt1	10	7629373	protein-L-isoaspartate (D-aspartate) O-methyltransferase 1	ENSMUSG00000019795	2.08	2.17	1.05	0.02647	Esrra, Esrrb
Slc39a4	15	76612385	solute carrier family 39 (zinc transporter), member 4	ENSMUSG00000063354	1.67	1.29	0.77	0.02663	-
Dhrs1	14	55739020	dehydrogenase/reductase (SDR family) member 1	ENSMUSG00000002332	3.41	3.58	1.05	0.02669	-
S1pr1	3	115710433	sphingosine-1-phosphate receptor 1	ENSMUSG00000045092	3.01	2.81	0.93	0.02675	-
Blvrb	7	27447978	biliverdin reductase B (flavin reductase (NADPH))	ENSMUSG00000040466	3.31	3.51	1.06	0.02678	-
Cyp2d9	15	82452377	cytochrome P450, family 2, subfamily d, polypeptide 9	ENSMUSG00000068086	5.96	5.82	0.98	0.0268	ERE
Srebf1	11	60199089	sterol regulatory element binding transcription factor 1	ENSMUSG00000020538	3.1	3.64	1.17	0.02686	-
Stt3a	9	36729344	STT3, subunit of the oligosaccharyltransferase complex, homolog A (S. cerevisiae)	ENSMUSG00000032116	2.63	2.52	0.96	0.02709	-
Ifi47	11	49076587	interferon gamma inducible protein 47	ENSMUSG00000078920	2.34	1.88	0.8	0.02713	-
Vps41	13	18717292	vacuolar protein sorting 41 (yeast)	ENSMUSG00000041236	2.99	3.06	1.02	0.02751	Esrra
Inhbe	10	127349402	inhibin beta E	ENSMUSG00000047492	2.65	3.19	1.2	0.02822	Esrrb
Snrk	9	122117283	SNF related kinase	ENSMUSG00000038145	2.55	2.91	1.14	0.02837	-
Rps27a-ps2	9	83409660	ribosomal protein S27A, pseudogene 2	ENSMUSG00000058838	4.8	4.64	0.97	0.02843	-
B4galt5	2	167298444	UDP-Gal:betaGlcNAc beta 1,4-galactosyltransferase, polypeptide 5	ENSMUSG00000017929	1.84	2.19	1.19	0.02852	-
Rnf144b	13	47122720	ring finger protein 144B	ENSMUSG00000038068	2.24	1.96	0.87	0.02864	-
Ddt	10	75771230	D-dopachrome tautomerase	ENSMUSG00000001666	4.03	4.25	1.05	0.02869	-
Gnat1	9	107674477	guanine nucleotide binding protein, alpha transducing 1	ENSMUSG00000034837	1.93	2.31	1.2	0.02881	ADR3
Gm22771	11	74906109	predicted gene, 22771	ENSMUSG00000077637	1.01	1.67	1.65	0.02886	-
Sepsecs	5	52640087	Sep (O-phosphoserine) tRNA:Sec (selenocysteine) tRNA synthase	ENSMUSG00000029173	2.74	2.83	1.03	0.02906	Esrra
Ces2a	8	104734003	carboxylesterase 2A	ENSMUSG00000055730	4.49	4.35	0.97	0.02923	-
Dpyd	3	118562129	dihydropyrimidine dehydrogenase	ENSMUSG00000033308	4.18	4.27	1.02	0.02928	ERE
Tmem135	7	89139723	transmembrane protein 135	ENSMUSG00000039428	3.02	3.21	1.06	0.02942	-
Clec4f	6	83644542	C-type lectin domain family 4, member f	ENSMUSG00000014542	3.56	3.33	0.94	0.02956	-
Marveld1	19	42147400	MARVEL (membrane-associating) domain containing 1	ENSMUSG00000044345	1.7	2.06	1.21	0.02964	-
Arhgap5	12	52516077	Rho GTPase activating protein 5	ENSMUSG00000035133	3.51	3.23	0.92	0.02977	-
Zfp68	5	138604616	zinc finger protein 68	ENSMUSG00000058291	1.8	1.59	0.89	0.03012	-
3110057O12Rik	3	40846970	RIKEN cDNA 3110057O12 gene	ENSMUSG00000037818	2.03	1.9	0.94	0.03014	-
Itgb1	8	128685654	integrin beta 1 (fibronectin receptor beta)	ENSMUSG00000025809	3.75	3.69	0.98	0.03034	-
Sardh	2	27188393	sarcosine dehydrogenase	ENSMUSG00000009614	4.59	4.71	1.03	0.0304	-
Lifr	15	7129559	leukemia inhibitory factor receptor	ENSMUSG00000054263	3.97	3.58	0.9	0.03045	-
Wdr82	9	106170929	WD repeat domain containing 82	ENSMUSG00000020257	2.23	2.17	0.97	0.0307	-
Hsd3b5	3	98618636	hydroxy-delta-5-steroid dehydrogenase, 3 beta- and steroid delta-isomerase 5	ENSMUSG00000038092	5.16	4.9	0.95	0.03074	-
Slc26a1	5	108669878	solute carrier family 26 (sulfate transporter), member 1	ENSMUSG00000046959	3.52	3.68	1.04	0.03078	Esrrb
Trak1	9	121366958	trafficking protein, kinesin binding 1	ENSMUSG00000032536	2.12	2.31	1.09	0.03105	-
Ak2	4	128991958	adenylate kinase 2	ENSMUSG00000028792	4.38	4.67	1.07	0.03111	Esrra, Esrrb
Per3	4	151003652	period circadian clock 3	ENSMUSG00000028957	0.82	1.41	1.71	0.03112	-
Gm8430	6	122456882	predicted pseudogene 8430	ENSMUSG00000055093	4.79	4.6	0.96	0.03114	-
Zfp598	17	24669752	zinc finger protein 598	ENSMUSG00000041130	2.35	2.2	0.94	0.03116	Esrrb
Sntb1	15	55638843	syntrophin, basic 1	ENSMUSG00000060429	3.04	3.1	1.02	0.03122	-
Sfxn5	6	85213051	sideroflexin 5	ENSMUSG00000033720	2.06	2.19	1.06	0.03125	-
Cul1	6	47453398	cullin 1	ENSMUSG00000029686	3.09	2.99	0.97	0.03138	-
Txndc15	13	55714650	thioredoxin domain containing 15	ENSMUSG00000021497	3.97	3.89	0.98	0.0314	-
Apom	17	35128997	apolipoprotein M	ENSMUSG00000024391	5.17	4.89	0.95	0.03152	-
Avl9	6	56714927	AVL9 homolog (S. cerevisiase)	ENSMUSG00000029787	1.99	1.86	0.94	0.03157	-
Tor1b	2	30952959	torsin family 1, member B	ENSMUSG00000026848	2.03	2.22	1.09	0.03163	-
C1rb	6	124570294	complement component 1, r subcomponent B	ENSMUSG00000098470	3.02	2.8	0.93	0.03188	Esrrb
Tgif1	17	70844205	TGFB-induced factor homeobox 1	ENSMUSG00000047407	1.11	0.94	0.84	0.03205	-
Smcr8	11	60777525	Smith-Magenis syndrome chromosome region, candidate 8 homolog (human)	ENSMUSG00000049323	1.82	1.67	0.92	0.03213	-
Sepp1	15	3268547	selenoprotein P, plasma, 1	ENSMUSG00000064373	7.25	7.64	1.05	0.03224	-
Fbxo8	8	56551090	F-box protein 8	ENSMUSG00000038206	2.61	2.45	0.94	0.03265	ADR3
Paqr9	9	95559817	progestin and adipoQ receptor family member IX	ENSMUSG00000064225	3.46	3.91	1.13	0.03306	-
Nsdhl	X	72918557	NAD(P) dependent steroid dehydrogenase-like	ENSMUSG00000031349	3.15	3.47	1.1	0.03307	-
Igfbp1	11	7197782	insulin-like growth factor binding protein 1	ENSMUSG00000020429	3.44	2.76	0.8	0.03308	GR
Cnn3	3	121426541	calponin 3, acidic	ENSMUSG00000053931	3.47	3.55	1.02	0.03315	-
Maz	7	127022143	MYC-associated zinc finger protein (purine-binding transcription factor)	ENSMUSG00000030678	2.24	2.4	1.07	0.03328	-
Sucnr1	3	60081869	succinate receptor 1	ENSMUSG00000027762	3.7	3.48	0.94	0.03341	-
Tspan31	10	127067317	tetraspanin 31	ENSMUSG00000006736	4.22	4.4	1.04	0.03355	-
Cryz	3	154596711	crystallin, zeta	ENSMUSG00000028199	3.36	3.48	1.04	0.03356	ARE2
Iigp1	18	60376029	interferon inducible GTPase 1	ENSMUSG00000054072	4.87	4.63	0.95	0.03372	-
Tcea3	4	136247729	transcription elongation factor A (SII), 3	ENSMUSG00000001604	3	3.14	1.05	0.03389	-
Rpl4	9	64173387	ribosomal protein L4	ENSMUSG00000032399	5.15	5.06	0.98	0.03396	-
Cdh1	8	106603351	cadherin 1	ENSMUSG00000000303	2.05	1.53	0.75	0.03397	Esrrb
Rps21	2	180257377	ribosomal protein S21	ENSMUSG00000039001	3.45	3.24	0.94	0.03432	Esrra, Esrrb
Arhgap42	9	8994329	Rho GTPase activating protein 42	ENSMUSG00000050730	2.59	2.32	0.9	0.03438	-
Tmem170b	13	41606216	transmembrane protein 170B	ENSMUSG00000087370	1.65	1.79	1.08	0.03451	ADR3
Mdfic	6	15720661	MyoD family inhibitor domain containing	ENSMUSG00000041390	1.24	1.07	0.86	0.03471	-
Pcyt1a	16	32430921	phosphate cytidylyltransferase 1, choline, alpha isoform	ENSMUSG00000005615	2.82	2.98	1.06	0.03475	-
Gm10177	9	37252922	predicted gene 10177	ENSMUSG00000090136	4.33	4.05	0.93	0.03475	-
Zfp518a	19	40894705	zinc finger protein 518A	ENSMUSG00000049164	1.51	1.18	0.79	0.03522	-
Glrx5	12	105032689	glutaredoxin 5 homolog (S. cerevisiae)	ENSMUSG00000021102	3.5	3.74	1.07	0.03527	Esrrb
Gvin1	7	106156556	GTPase, very large interferon inducible 1	ENSMUSG00000045868	1.36	0.94	0.69	0.0354	-
Rps11	7	45122388	ribosomal protein S11	ENSMUSG00000003429	4.72	4.63	0.98	0.03556	-
Rgs3	4	62559847	regulator of G-protein signaling 3	ENSMUSG00000059810	0.49	0.9	1.82	0.03562	-
Gm10319	6	122136628	predicted pseudogene 10319	ENSMUSG00000071204	3.87	3.58	0.93	0.03576	-
Sdc4	2	164424247	syndecan 4	ENSMUSG00000017009	5.49	5.2	0.95	0.03587	ERE
Grk5	19	60889749	G protein-coupled receptor kinase 5	ENSMUSG00000003228	1.04	0.61	0.59	0.03593	-
Acaa1a	9	119339676	acetyl-Coenzyme A acyltransferase 1A	ENSMUSG00000036138	3.66	3.96	1.08	0.03624	-
Rps8	4	117153827	ribosomal protein S8	ENSMUSG00000047675	3.36	3.21	0.96	0.03624	Esrra, Esrrb
Fmo1	1	162829561	flavin containing monooxygenase 1	ENSMUSG00000040181	3.06	3.34	1.09	0.03668	Esrrb
Slc47a1	11	61343401	solute carrier family 47, member 1	ENSMUSG00000010122	3.4	3.56	1.05	0.03692	-
AI182371	2	35084046	expressed sequence AI182371	ENSMUSG00000035875	5.05	4.84	0.96	0.03699	-
Faf1	4	109676588	Fas-associated factor 1	ENSMUSG00000010517	2.35	2.29	0.97	0.03725	-
Rnf139	15	58889229	ring finger protein 139	ENSMUSG00000037075	2.61	2.47	0.95	0.03734	-
Sash1	10	8722219	SAM and SH3 domain containing 1	ENSMUSG00000015305	2.39	2.17	0.91	0.03744	-
Hsd17b2	8	117701946	hydroxysteroid (17-beta) dehydrogenase 2	ENSMUSG00000031844	4.51	4.22	0.94	0.03761	-
Gda	19	21391307	guanine deaminase	ENSMUSG00000058624	1.82	2.15	1.18	0.03781	ERE
Rnf123	9	108051534	ring finger protein 123	ENSMUSG00000041528	1.69	1.74	1.03	0.03792	ERE
Cstf2t	19	31082841	cleavage stimulation factor, 3' pre-RNA subunit 2, tau	ENSMUSG00000053536	2.41	2.23	0.92	0.03796	-
Acox2	14	8225511	acyl-Coenzyme A oxidase 2, branched chain	ENSMUSG00000021751	4.1	3.98	0.97	0.03806	ERE, ADR3
Rplp0	5	115559467	ribosomal protein, large, P0	ENSMUSG00000067274	4.51	4.39	0.97	0.03816	-
Rnf103	6	71493894	ring finger protein 103	ENSMUSG00000052656	3.39	3.57	1.05	0.03827	-
Ubxn1	19	8871559	UBX domain protein 1	ENSMUSG00000071655	4.01	3.85	0.96	0.03842	-
Dtx3l	16	35926511	deltex 3-like (Drosophila)	ENSMUSG00000049502	2.68	2.75	1.03	0.03844	ERE
Prdm2	4	143107391	PR domain containing 2, with ZNF domain	ENSMUSG00000057637	1.43	1.26	0.88	0.03844	ERE
Eci1	17	24426683	enoyl-Coenzyme A delta isomerase 1	ENSMUSG00000024132	4.4	4.6	1.04	0.0387	-
Trit1	4	123016597	tRNA isopentenyltransferase 1	ENSMUSG00000028653	2.09	1.88	0.9	0.03879	-
Ghr	15	3317760	growth hormone receptor	ENSMUSG00000055737	4.29	4.17	0.97	0.0388	-
Tox4	14	52279146	TOX high mobility group box family member 4	ENSMUSG00000016831	1.65	1.55	0.93	0.03883	-
Herc4	10	63243797	hect domain and RLD 4	ENSMUSG00000020064	2.85	2.73	0.96	0.03889	-
Snx13	12	35047189	sorting nexin 13	ENSMUSG00000020590	2.21	2.14	0.97	0.03922	-
A4gnt	9	99612502	alpha-1,4-N-acetylglucosaminyltransferase	ENSMUSG00000037953	0.76	1.28	1.68	0.03932	-
Gm12174	11	46727818	predicted gene 12174	ENSMUSG00000080776	4.59	4.48	0.98	0.03932	-
Fam73b	2	30364233	family with sequence similarity 73, member B	ENSMUSG00000026858	2.37	2.82	1.19	0.03941	ERE
Dcaf5	12	80335847	DDB1 and CUL4 associated factor 5	ENSMUSG00000049106	1.96	1.86	0.95	0.03948	-
Kank2	9	21766773	KN motif and ankyrin repeat domains 2	ENSMUSG00000032194	1.86	2.17	1.17	0.0398	-
Ipo8	6	148770683	importin 8	ENSMUSG00000040029	2.24	2.3	1.02	0.03997	Esrrb
Pgd	4	149149991	phosphogluconate dehydrogenase	ENSMUSG00000028961	1.6	1.83	1.15	0.04015	ADR3
Gm13910	2	108948780	predicted gene 13910	ENSMUSG00000063684	4.76	4.84	1.02	0.04017	ERE
Pcsk6	7	65861734	proprotein convertase subtilisin/kexin type 6	ENSMUSG00000030513	2.8	2.99	1.07	0.04029	-
Rmdn2	17	79614900	regulator of microtubule dynamics 2	ENSMUSG00000036368	3.51	3.67	1.05	0.04038	-
Mup3	4	62083476	major urinary protein 3	ENSMUSG00000066154	8.52	8.89	1.04	0.04043	-
Gm4956	1	21285246	predicted gene 4956	ENSMUSG00000025936	3.11	2.72	0.87	0.04043	-
Cyth1	11	118132019	cytohesin 1	ENSMUSG00000017132	2.35	2.56	1.09	0.04053	-
Abcc3	11	94343295	ATP-binding cassette, sub-family C (CFTR/MRP), member 3	ENSMUSG00000020865	2.93	3.33	1.13	0.0409	-
Gm6548	17	78850792	predicted gene 6548	ENSMUSG00000091549	4.21	4.04	0.96	0.04102	-
Chmp2a	7	13032006	charged multivesicular body protein 2A	ENSMUSG00000033916	3.9	3.85	0.99	0.04104	-
Kctd20	17	28951950	potassium channel tetramerisation domain containing 20	ENSMUSG00000005936	2.16	2.08	0.96	0.04125	-
Trappc8	18	20817224	trafficking protein particle complex 8	ENSMUSG00000033382	2.66	2.55	0.96	0.04133	-
Vcl	14	20929433	vinculin	ENSMUSG00000021823	1.96	2.08	1.06	0.04146	-
Fads2	19	10064164	fatty acid desaturase 2	ENSMUSG00000024665	5.79	6.23	1.08	0.04149	-
Brd2	17	34112023	bromodomain containing 2	ENSMUSG00000024335	2.08	2.16	1.04	0.04197	-
Ganab	19	8898090	alpha glucosidase 2 alpha neutral subunit	ENSMUSG00000071650	3.89	3.82	0.98	0.04224	-
Iars2	1	185284726	isoleucine-tRNA synthetase 2, mitochondrial	ENSMUSG00000026618	2.18	2.23	1.02	0.04249	-
Gm10275	10	29698746	predicted pseudogene 10275	ENSMUSG00000069682	4.9	4.7	0.96	0.04256	-
Cib3	8	72204335	calcium and integrin binding family member 3	ENSMUSG00000074240	2.56	1.57	0.61	0.04268	Esrra, Esrrb
Gm22353	15	38058285	predicted gene, 22353	ENSMUSG00000065852	0.68	0.16	0.23	0.04292	Esrrb
Rnf19a	15	36239934	ring finger protein 19A	ENSMUSG00000022280	2.3	2.15	0.93	0.04295	-
Alas1	9	106233455	aminolevulinic acid synthase 1	ENSMUSG00000032786	3.16	4.3	1.36	0.04296	-
Clcn4-2	7	7282316	chloride channel 4-2	ENSMUSG00000000605	2.69	2.74	1.02	0.04309	-
Evi5	5	107744795	ecotropic viral integration site 5	ENSMUSG00000011831	3.24	3.05	0.94	0.0431	-
Pnp	14	50944302	purine-nucleoside phosphorylase	ENSMUSG00000021871	3.42	3.26	0.95	0.04314	GR
Rps14	18	60774510	ribosomal protein S14	ENSMUSG00000024608	3.69	3.57	0.97	0.04317	-
Tm6sf2	8	70072924	transmembrane 6 superfamily member 2	ENSMUSG00000036151	2.08	2.35	1.13	0.04322	-
Ctsa	2	164832873	cathepsin A	ENSMUSG00000017760	2.83	2.66	0.94	0.04327	-
Agxt	1	93135245	alanine-glyoxylate aminotransferase	ENSMUSG00000026272	5.34	5.1	0.95	0.04334	-
Pkp4	2	59160850	plakophilin 4	ENSMUSG00000026991	2.59	2.72	1.05	0.04335	-
Klhl2	8	64739863	kelch-like 2, Mayven	ENSMUSG00000031605	2.61	2.43	0.93	0.0435	-
Palmd	3	116918256	palmdelphin	ENSMUSG00000033377	1.77	1.62	0.91	0.04367	-
Abcd1	X	73716597	ATP-binding cassette, sub-family D (ALD), member 1	ENSMUSG00000031378	1.37	1.67	1.22	0.04388	-
Tmem57	4	134802759	transmembrane protein 57	ENSMUSG00000028826	1.98	2.08	1.05	0.04396	-
Apol7a	15	77388221	apolipoprotein L 7a	ENSMUSG00000010601	3.3	3.43	1.04	0.04403	-
Mup-ps19	4	61957149	major urinary protein, pseudogene 19	ENSMUSG00000082644	7.09	6.6	0.93	0.04417	-
Clpx	9	65294260	caseinolytic peptidase X (E.coli)	ENSMUSG00000015357	4.26	3.83	0.9	0.04429	-
Tcp11l2	10	84576626	t-complex 11 (mouse) like 2	ENSMUSG00000020034	2.16	1.79	0.83	0.04433	-
Rspry1	8	94601955	ring finger and SPRY domain containing 1	ENSMUSG00000050079	1.78	1.65	0.92	0.0444	-
Gm8566	6	67205619	predicted pseudogene 8566	ENSMUSG00000047905	6.03	6.09	1.01	0.04446	-
Slc17a8	10	89574020	solute carrier family 17 (sodium-dependent inorganic phosphate cotransporter), member 8	ENSMUSG00000019935	1.44	2.14	1.49	0.04457	-
Ncoa3	2	165992636	nuclear receptor coactivator 3	ENSMUSG00000027678	1.59	1.45	0.91	0.04518	-
Gm10116	13	74406396	predicted pseudogene 10116	ENSMUSG00000062382	6.14	6.36	1.04	0.04525	ARE2
Gm6665	18	31819862	predicted gene 6665	ENSMUSG00000091561	4.51	5	1.11	0.04528	Esrrb
Fbp1	13	62864753	fructose bisphosphatase 1	ENSMUSG00000069805	5.91	6.16	1.04	0.04552	-
Mospd2	X	164936169	motile sperm domain containing 2	ENSMUSG00000061778	1.92	1.88	0.98	0.0456	-
Akr1c19	13	4228700	aldo-keto reductase family 1, member C19	ENSMUSG00000071551	3.27	3.61	1.1	0.04568	-
Aes	10	81559494	amino-terminal enhancer of split	ENSMUSG00000054452	4.75	4.92	1.04	0.04574	Esrra, Esrrb
Atp5o	16	91684398	ATP synthase, H+ transporting, mitochondrial F1 complex, O subunit	ENSMUSG00000022956	3.55	3.48	0.98	0.04601	-
Peg3	7	6703892	paternally expressed 3	ENSMUSG00000002265	1.08	0.33	0.31	0.04607	-
Gfm1	3	67430096	G elongation factor, mitochondrial 1	ENSMUSG00000027774	3.09	3.19	1.03	0.0464	Esrrb
Tmie	9	110865711	transmembrane inner ear	ENSMUSG00000049555	1.8	1.95	1.08	0.04643	-
Exoc4	6	33249085	exocyst complex component 4	ENSMUSG00000029763	1	1.09	1.09	0.04666	-
Whsc1l1	8	25601601	Wolf-Hirschhorn syndrome candidate 1-like 1 (human)	ENSMUSG00000054823	1.44	1.15	0.8	0.04667	-
Sec14l2	11	4097039	SEC14-like 2 (S. cerevisiae)	ENSMUSG00000003585	5.15	5.27	1.02	0.04692	-
Avpr1a	10	122448499	arginine vasopressin receptor 1A	ENSMUSG00000020123	2.39	1.84	0.77	0.04698	-
Gapdh	6	125161853	glyceraldehyde-3-phosphate dehydrogenase	ENSMUSG00000057666	2.21	2.39	1.08	0.047	Esrra, Esrra, ERE
F11	8	45241170	coagulation factor XI	ENSMUSG00000031645	3.86	3.51	0.91	0.04706	-
Coa5	1	37417084	cytochrome C oxidase assembly factor 5	ENSMUSG00000026112	2.99	3.07	1.03	0.04715	-
Arnt	3	95434388	aryl hydrocarbon receptor nuclear translocator	ENSMUSG00000015522	1.43	1.33	0.93	0.04726	-
Bbox1	2	110262697	butyrobetaine (gamma), 2-oxoglutarate dioxygenase 1 (gamma-butyrobetaine hydroxylase)	ENSMUSG00000041660	3.67	3.74	1.02	0.04742	-
Itfg3	17	26211822	integrin alpha FG-GAP repeat containing 3	ENSMUSG00000024187	2.44	2.52	1.03	0.04747	-
Polr2m	9	71478437	polymerase (RNA) II (DNA directed) polypeptide M	ENSMUSG00000032199	2.89	2.92	1.01	0.04753	-
Cyp2c68	19	39688834	cytochrome P450, family 2, subfamily c, polypeptide 68	ENSMUSG00000074882	4.88	4.62	0.95	0.04753	-
Lipa	19	34492318	lysosomal acid lipase A	ENSMUSG00000024781	4.43	4.6	1.04	0.04776	-
Lhpp	7	132610638	phospholysine phosphohistidine inorganic pyrophosphate phosphatase	ENSMUSG00000030946	2.55	2.81	1.1	0.04779	-
Gm5524	1	27884046	predicted gene 5524	ENSMUSG00000101514	2.25	2.01	0.9	0.04781	-
Nab1	1	52457294	Ngfi-A binding protein 1	ENSMUSG00000002881	2.93	3	1.02	0.04786	-
Csf1r	18	61105572	colony stimulating factor 1 receptor	ENSMUSG00000024621	2.09	1.94	0.93	0.04818	-
Rora	9	68653786	RAR-related orphan receptor alpha	ENSMUSG00000032238	2.35	2.43	1.03	0.04852	-
Haus7	X	73437315	HAUS augmin-like complex, subunit 7	ENSMUSG00000031371	1.85	2.23	1.21	0.04861	Esrrb
H13	2	152669461	histocompatibility 13	ENSMUSG00000019188	2.08	1.96	0.94	0.04881	-
Tpt1-ps3	6	99877747	tumor protein, translationally-controlled, pseudogene 3	ENSMUSG00000084319	6.22	6.12	0.98	0.04886	-
Cd99l2	X	71420060	CD99 antigen-like 2	ENSMUSG00000035776	1.77	1.87	1.06	0.04889	Esrra, Esrrb
Dntt	19	41029275	deoxynucleotidyltransferase, terminal	ENSMUSG00000025014	1.55	1.93	1.24	0.04907	-
Map3k7	4	31964097	mitogen-activated protein kinase kinase kinase 7	ENSMUSG00000028284	1.81	1.88	1.04	0.04909	-
Arpp19	9	75037614	cAMP-regulated phosphoprotein 19	ENSMUSG00000007656	1.95	2.05	1.05	0.0492	ADR3
Stat3	11	100885098	signal transducer and activator of transcription 3	ENSMUSG00000004040	2.3	2.21	0.96	0.04927	-
Pklr	3	89136142	pyruvate kinase liver and red blood cell	ENSMUSG00000041237	3.57	4.18	1.17	0.04937	Esrra, Esrrb
Ptplad1	9	64986985	protein tyrosine phosphatase-like A domain containing 1	ENSMUSG00000033629	4.14	4.24	1.02	0.04939	-
Acad9	3	36065979	acyl-Coenzyme A dehydrogenase family, member 9	ENSMUSG00000027710	1.72	1.85	1.07	0.0495	-
Becn1	11	101285952	beclin 1, autophagy related	ENSMUSG00000035086	1.5	1.56	1.04	0.04951	-
Pdk1	2	71873224	pyruvate dehydrogenase kinase, isoenzyme 1	ENSMUSG00000006494	2.82	3.1	1.1	0.04953	-
Lpin2	17	71182560	lipin 2	ENSMUSG00000024052	3.51	3.79	1.08	0.04959	-
Mcl1	3	95658721	myeloid cell leukemia sequence 1	ENSMUSG00000038612	3.42	3.24	0.95	0.04967	-
Kif21a	15	90933276	kinesin family member 21A	ENSMUSG00000022629	2.58	2.7	1.05	0.04985	GR
Ggcx	6	72414308	gamma-glutamyl carboxylase	ENSMUSG00000053460	3.58	3.5	0.98	0.05004	-
Dbp	7	45705088	D site albumin promoter binding protein	ENSMUSG00000059824	1.93	2.63	1.36	0.05016	Essrb
M6pr-ps	3	99500024	mannose-6-phosphate receptor, pseudogene	ENSMUSG00000080832	3.12	3.29	1.05	0.05034	Esrrb
Tnks1bp1	2	85048022	tankyrase 1 binding protein 1	ENSMUSG00000033955	2	2.24	1.12	0.05071	Esrra, Esrrb, Ar
Lrrc28	7	67513411	leucine rich repeat containing 28	ENSMUSG00000030556	1.44	1.69	1.17	0.0508	-
Lactb2	1	13624845	lactamase, beta 2	ENSMUSG00000025937	4.18	4.3	1.03	0.0508	-
Serpina7	X	139079257	serine (or cysteine) peptidase inhibitor, clade A (alpha-1 antiproteinase, antitrypsin), member 7	ENSMUSG00000031271	2.01	2.52	1.25	0.05083	ERE
Dock6	9	21800184	dedicator of cytokinesis 6	ENSMUSG00000032198	1.12	1.32	1.18	0.05086	-
Zfp292	4	34803113	zinc finger protein 292	ENSMUSG00000039967	1.42	1.2	0.85	0.05115	-
Hsd17b7	1	169949535	hydroxysteroid (17-beta) dehydrogenase 7	ENSMUSG00000026675	2.98	3.41	1.14	0.0513	-
Asl	5	130011258	argininosuccinate lyase	ENSMUSG00000025533	4.17	4.36	1.05	0.05141	ERE, ARE2
Serpind1	16	17331371	serine (or cysteine) peptidase inhibitor, clade D, member 1	ENSMUSG00000022766	5.41	5.29	0.98	0.05144	-
Sphk2	7	45709467	sphingosine kinase 2	ENSMUSG00000057342	2.12	1.86	0.87	0.05148	-
Epha2	4	141301240	Eph receptor A2	ENSMUSG00000006445	1.95	1.63	0.84	0.05158	ERE
Emr1	17	57358686	EGF-like module containing, mucin-like, hormone receptor-like sequence 1	ENSMUSG00000004730	1.94	1.68	0.87	0.0516	-
Rpl26	11	68901583	ribosomal protein L26	ENSMUSG00000060938	3.35	3.16	0.94	0.05171	Esrra, Esrrb
Zfpm1	8	122282141	zinc finger protein, multitype 1	ENSMUSG00000049577	2.09	2.32	1.11	0.05172	-
Egfr	11	16752203	epidermal growth factor receptor	ENSMUSG00000020122	4.46	3.78	0.85	0.05188	ERE
Cyp3a25	5	145977194	cytochrome P450, family 3, subfamily a, polypeptide 25	ENSMUSG00000029630	4.81	5.08	1.05	0.05191	ERE, ADR3
Kdm4a	4	118136957	lysine (K)-specific demethylase 4A	ENSMUSG00000033326	1.87	1.7	0.91	0.05201	-
Gm4788	1	139697635	predicted gene 4788	ENSMUSG00000070594	4.78	4.58	0.96	0.05215	Esrra
Etfdh	3	79603788	electron transferring flavoprotein, dehydrogenase	ENSMUSG00000027809	3.86	3.96	1.03	0.05219	Esrra, Esrra, ERE
Agl	3	116739999	amylo-1,6-glucosidase, 4-alpha-glucanotransferase	ENSMUSG00000033400	1.71	1.83	1.07	0.05223	-
Rpl27-ps3	18	6332590	ribosomal protein L27, pseudogene 3	ENSMUSG00000073640	4.27	4.17	0.98	0.05234	Esrra, Esrrb
Thrsp	7	97412938	thyroid hormone responsive	ENSMUSG00000035686	5.49	6.35	1.16	0.05243	IR3
Gm4070	7	105895139	predicted gene 4070	ENSMUSG00000078606	1.28	0.91	0.71	0.05246	-
1300017J02Rik	9	103250522	RIKEN cDNA 1300017J02 gene	ENSMUSG00000033688	4.96	4.82	0.97	0.05249	-
Acot2	12	83987861	acyl-CoA thioesterase 2	ENSMUSG00000021226	1.06	1.72	1.62	0.05251	ARE
Cast	13	74694286	calpastatin	ENSMUSG00000021585	2.5	2.4	0.96	0.05261	Esrrb
Slc43a1	2	84838850	solute carrier family 43, member 1	ENSMUSG00000027075	1.16	0.99	0.86	0.05297	-
Suclg2	6	95474134	succinate-Coenzyme A ligase, GDP-forming, beta subunit	ENSMUSG00000061838	3.84	3.97	1.04	0.05326	-
Oser1	2	163405822	oxidative stress responsive serine rich 1	ENSMUSG00000035399	1.62	1.38	0.85	0.05334	-
Lmna	3	88481148	lamin A	ENSMUSG00000028063	1.92	2.07	1.08	0.05362	-
Hhex	19	37432887	hematopoietically expressed homeobox	ENSMUSG00000024986	2.33	3.03	1.3	0.05366	Esrra
Wac	18	7868832	WW domain containing adaptor with coiled-coil	ENSMUSG00000024283	1.88	1.8	0.96	0.05375	-
BC002163	16	42955560	cDNA sequence BC002163	ENSMUSG00000081824	4.48	4.55	1.02	0.05387	-
Car5a	8	121916126	carbonic anhydrase 5a, mitochondrial	ENSMUSG00000025317	3.19	3.36	1.05	0.05412	-
Mat1a	14	41105381	methionine adenosyltransferase I, alpha	ENSMUSG00000037798	6.46	6.82	1.06	0.0545	-
Ccnf	17	24223232	cyclin F	ENSMUSG00000072082	1.93	1.65	0.86	0.05466	-
Casd1	6	4600840	CAS1 domain containing 1	ENSMUSG00000015189	2.45	2.3	0.94	0.05471	-
Mfn2	4	147873599	mitofusin 2	ENSMUSG00000029020	2.69	2.85	1.06	0.05472	-
Fabp1	6	71199827	fatty acid binding protein 1, liver	ENSMUSG00000054422	8.49	8.9	1.05	0.0549	-
Vwa5a	9	38718268	von Willebrand factor A domain containing 5A	ENSMUSG00000023186	2.18	2.13	0.98	0.05495	-
Chka	19	3851773	choline kinase alpha	ENSMUSG00000024843	1.68	1.29	0.77	0.05538	-
Rpl11	4	136028265	ribosomal protein L11	ENSMUSG00000059291	2.17	2.02	0.93	0.05547	-
Chtf8	8	106883863	CTF8, chromosome transmission fidelity factor 8	ENSMUSG00000046691	2.49	2.46	0.99	0.05549	-
St6galnac6	2	32599709	ST6 (alpha-N-acetyl-neuraminyl-2,3-beta-galactosyl-1,3)-N-acetylgalactosaminide alpha-2,6-sialyltransferase 6	ENSMUSG00000026811	2.34	2.25	0.96	0.05554	-
Pls3	X	75785654	plastin 3 (T-isoform)	ENSMUSG00000016382	2.84	2.74	0.96	0.05569	-
Klf13	7	63886347	Kruppel-like factor 13	ENSMUSG00000052040	1.8	2.03	1.13	0.0558	Esrrb
Lars	18	42202350	leucyl-tRNA synthetase	ENSMUSG00000024493	2.36	2.43	1.03	0.05582	-
Plk3	4	117128655	polo-like kinase 3	ENSMUSG00000028680	1.58	2.59	1.63	0.05605	-
Ube3c	5	29569242	ubiquitin protein ligase E3C	ENSMUSG00000039000	2.61	2.66	1.02	0.05612	-
Slco1a4	6	141805440	solute carrier organic anion transporter family, member 1a4	ENSMUSG00000030237	1.87	2.26	1.2	0.05617	-
Abtb2	2	103566310	ankyrin repeat and BTB (POZ) domain containing 2	ENSMUSG00000032724	1.63	1.45	0.89	0.05645	Esrrb
Itsn1	16	91729281	intersectin 1 (SH3 domain protein 1A)	ENSMUSG00000022957	0.87	0.81	0.93	0.05673	ERE
Zkscan3	13	21387013	zinc finger with KRAB and SCAN domains 3	ENSMUSG00000021327	2.04	1.85	0.91	0.05682	Esrrb
Itih1	14	30929180	inter-alpha trypsin inhibitor, heavy chain 1	ENSMUSG00000006529	5.16	5.04	0.98	0.05689	ERE
Rnf217	10	31501887	ring finger protein 217	ENSMUSG00000063760	1.72	1.49	0.87	0.05692	-
Pank3	11	35769484	pantothenate kinase 3	ENSMUSG00000018846	2.92	3.04	1.04	0.05697	-
Por	5	135670033	P450 (cytochrome) oxidoreductase	ENSMUSG00000005514	3.18	3.71	1.17	0.05717	-
Fdft1	14	63145153	farnesyl diphosphate farnesyl transferase 1	ENSMUSG00000021273	3.24	3.56	1.1	0.05726	ERE
Ifnar1	16	91485238	interferon (alpha and beta) receptor 1	ENSMUSG00000022967	2.18	2.12	0.97	0.05738	-
Rps13-ps2	7	88530405	ribosomal protein S13, pseudogene 2	ENSMUSG00000069972	4.62	4.52	0.98	0.05745	ERE
Vapb	2	173737511	vesicle-associated membrane protein, associated protein B and C	ENSMUSG00000054455	2.09	2.19	1.05	0.05762	Esrrb
Ppat	5	76913249	phosphoribosyl pyrophosphate amidotransferase	ENSMUSG00000029246	1.74	1.91	1.1	0.05763	-
Utp14b	1	78658038	UTP14, U3 small nucleolar ribonucleoprotein, homolog B (yeast)	ENSMUSG00000079470	1.16	1.42	1.22	0.05767	-
Gm5834	1	139939601	predicted pseudogene 5834	ENSMUSG00000085867	3.32	3.14	0.95	0.05782	-
Cyp2j6	4	96516138	cytochrome P450, family 2, subfamily j, polypeptide 6	ENSMUSG00000052914	3.32	3.16	0.95	0.05791	-
Nxf1	19	8757073	nuclear RNA export factor 1	ENSMUSG00000010097	2.06	1.96	0.95	0.05819	-
Lpgat1	1	191717834	lysophosphatidylglycerol acyltransferase 1	ENSMUSG00000026623	3.28	3.44	1.05	0.05821	-
Map4k5	12	69803750	mitogen-activated protein kinase kinase kinase kinase 5	ENSMUSG00000034761	1.39	1.2	0.87	0.05842	-
Got2	8	95864134	glutamate oxaloacetate transaminase 2, mitochondrial	ENSMUSG00000031672	4.39	4.5	1.02	0.05862	Esrrb
Cpb2	14	75242287	carboxypeptidase B2 (plasma)	ENSMUSG00000021999	5.17	5.05	0.98	0.05869	-
Hnmt	2	24002910	histamine N-methyltransferase	ENSMUSG00000026986	2.71	2.92	1.08	0.05882	-
Hal	10	93488768	histidine ammonia lyase	ENSMUSG00000020017	3.76	3.59	0.95	0.05893	-
Acaca	11	84129672	acetyl-Coenzyme A carboxylase alpha	ENSMUSG00000020532	2.03	2.44	1.2	0.05943	-
Mapkap1	2	34406771	mitogen-activated protein kinase associated protein 1	ENSMUSG00000038696	2.4	2.44	1.02	0.05954	ERE
Zfp869	8	69706332	zinc finger protein 869	ENSMUSG00000054648	2.29	2.13	0.93	0.05959	Esrra, Esrrb
Slc11a2	15	100387898	solute carrier family 11 (proton-coupled divalent metal ion transporters), member 2	ENSMUSG00000023030	1.71	1.58	0.92	0.05967	-
Pgm3	9	86552476	phosphoglucomutase 3	ENSMUSG00000056131	1.49	1.76	1.18	0.05972	-
Trim24	6	37870811	tripartite motif-containing 24	ENSMUSG00000029833	1.01	1.22	1.21	0.05978	-
F13b	1	139501707	coagulation factor XIII, beta subunit	ENSMUSG00000026368	4.61	4.49	0.97	0.05985	-
Gm12033	11	20334834	predicted gene 12033	ENSMUSG00000078965	3.2	3.4	1.06	0.05987	Esrra, Esrrb
Dctn4	18	60526221	dynactin 4	ENSMUSG00000024603	2.19	2.11	0.96	0.0599	-
Actg1	11	120345690	actin, gamma, cytoplasmic 1	ENSMUSG00000062825	2.18	2.47	1.13	0.05994	-
Atp5e	2	174461072	ATP synthase, H+ transporting, mitochondrial F1 complex, epsilon subunit	ENSMUSG00000016252	3.99	3.95	0.99	0.06007	-
Gm10819	19	16267061	predicted gene 10819	ENSMUSG00000075268	4.27	4.54	1.06	0.06008	-
C130074G19Rik	1	184871926	RIKEN cDNA C130074G19 gene	ENSMUSG00000039349	3.97	3.81	0.96	0.0602	ERE
Prdx6	1	161240112	peroxiredoxin 6	ENSMUSG00000026701	4.75	4.83	1.02	0.06021	-
Mup-ps22	11	55123695	major urinary protein, pseudogene 22	ENSMUSG00000080738	8.35	7.95	0.95	0.06024	-
Atr	9	95857597	ataxia telangiectasia and Rad3 related	ENSMUSG00000032409	0.69	0.74	1.07	0.0603	Esrra, Esrrb
Ndufab1	7	122085403	NADH dehydrogenase (ubiquinone) 1, alpha/beta subcomplex, 1	ENSMUSG00000030869	1.04	1.09	1.05	0.06069	-
Isg20l2	3	87930314	interferon stimulated exonuclease gene 20-like 2	ENSMUSG00000048039	1.84	1.71	0.93	0.0609	ARE
Slc25a10	11	120491840	solute carrier family 25 (mitochondrial carrier, dicarboxylate transporter), member 10	ENSMUSG00000025792	2.97	3.28	1.1	0.06103	-
Etnk2	1	133363572	ethanolamine kinase 2	ENSMUSG00000070644	3.63	3.84	1.06	0.06116	ERE
Dirc2	16	35694062	disrupted in renal carcinoma 2 (human)	ENSMUSG00000022848	2.11	1.85	0.87	0.06144	-
Frmd4b	6	97286867	FERM domain containing 4B	ENSMUSG00000030064	2.12	1.9	0.9	0.0616	-
Ephx1	1	180976155	epoxide hydrolase 1, microsomal	ENSMUSG00000038776	4.43	4.7	1.06	0.06161	ERE
Vat1	11	101458745	vesicle amine transport protein 1 homolog (T californica)	ENSMUSG00000034993	1.39	1.67	1.2	0.06174	-
Plg	17	12378609	plasminogen	ENSMUSG00000059481	6.13	5.92	0.97	0.06178	-
Gm24878	5	36666409	predicted gene, 24878	ENSMUSG00000089407	0.39	0.87	2.24	0.06187	-
Tef	15	81802421	thyrotroph embryonic factor	ENSMUSG00000022389	2.66	2.98	1.12	0.06191	ARE
Snx18	13	113592180	sorting nexin 18	ENSMUSG00000042364	2.15	2.02	0.94	0.06203	Esrra, Esrrb
Abca8b	11	109932190	ATP-binding cassette, sub-family A (ABC1), member 8b	ENSMUSG00000020620	3.11	2.7	0.87	0.06203	-
Micu2	14	57916280	mitochondrial calcium uptake 2	ENSMUSG00000021973	2.48	2.67	1.07	0.0621	-
Tug1	11	3639785	taurine upregulated gene 1	ENSMUSG00000056579	1.98	1.83	0.93	0.06217	ERE
Mipep	14	60784566	mitochondrial intermediate peptidase	ENSMUSG00000021993	2.53	2.65	1.05	0.06225	-
Rnf146	10	29344178	ring finger protein 146	ENSMUSG00000038876	1.61	1.47	0.91	0.06232	-
Narf	11	121237253	nuclear prelamin A recognition factor	ENSMUSG00000000056	2.45	2.66	1.08	0.06247	Esrra, Esrrb
Mug1	6	121838541	murinoglobulin 1	ENSMUSG00000059908	6.61	6.38	0.97	0.06252	ERE
Ftl1	7	45457944	ferritin light chain 1	ENSMUSG00000050708	5.65	5.9	1.04	0.06253	ERE
Mup7	4	60066469	major urinary protein 7	ENSMUSG00000073842	9.53	9.14	0.96	0.0628	-
Rps18	17	33951999	ribosomal protein S18	ENSMUSG00000008668	2.45	2.34	0.95	0.0628	-
Spp2	1	88406961	secreted phosphoprotein 2	ENSMUSG00000026295	4.35	4.26	0.98	0.06285	-
Tbk1	10	121546455	TANK-binding kinase 1	ENSMUSG00000020115	2.43	2.27	0.93	0.06287	-
Wipi1	11	109573331	WD repeat domain, phosphoinositide interacting 1	ENSMUSG00000041895	1.51	1.37	0.91	0.0629	-
Glns-ps1	11	19720355	glutamine synthetase pseudogene 1	ENSMUSG00000082100	4.11	4.33	1.05	0.06291	-
Gm5421	10	22343439	predicted gene 5421	ENSMUSG00000097245	3.07	3.19	1.04	0.06302	-
Nadk	4	155562378	NAD kinase	ENSMUSG00000029063	3.76	3.89	1.03	0.06302	-
Rpl22l1	3	28805436	ribosomal protein L22 like 1	ENSMUSG00000039221	3.52	3.11	0.88	0.06305	-
Aadat	8	60506124	aminoadipate aminotransferase	ENSMUSG00000057228	4.26	4	0.94	0.06307	Esrrb
Lrp4	2	91457511	low density lipoprotein receptor-related protein 4	ENSMUSG00000027253	1.03	1.32	1.28	0.06336	-
Ttc39c	18	12599926	tetratricopeptide repeat domain 39C	ENSMUSG00000024424	4.21	4	0.95	0.06359	ERE
Saa4	7	46728017	serum amyloid A 4	ENSMUSG00000040017	4.18	3.96	0.95	0.06374	-
Mfap1b	2	121460235	microfibrillar-associated protein 1B	ENSMUSG00000048222	1.68	1.51	0.9	0.06444	-
Fam20c	5	138754514	family with sequence similarity 20, member C	ENSMUSG00000025854	2.28	2.51	1.1	0.06445	-
Dhrs3	4	144892827	dehydrogenase/reductase (SDR family) member 3	ENSMUSG00000066026	3.86	3.74	0.97	0.06458	-
Adk	14	21052574	adenosine kinase	ENSMUSG00000039197	5.74	5.8	1.01	0.06463	-
Adar	3	89715022	adenosine deaminase, RNA-specific	ENSMUSG00000027951	1.33	1.18	0.88	0.06492	-
Slc22a7	17	46432185	solute carrier family 22 (organic anion transporter), member 7	ENSMUSG00000067144	2.49	1.7	0.68	0.06494	-
Emg1	6	124704381	EMG1 nucleolar protein homolog (S. cerevisiae)	ENSMUSG00000004268	3.22	3.11	0.97	0.06495	-
C9	15	6445327	complement component 9	ENSMUSG00000022149	5.3	4.91	0.93	0.06504	Esrra, Esrrb
Ube2h	6	30211289	ubiquitin-conjugating enzyme E2H	ENSMUSG00000039159	2.72	2.77	1.02	0.06514	-
Poldip2	11	78512193	polymerase (DNA-directed), delta interacting protein 2	ENSMUSG00000001100	2.87	2.97	1.03	0.06552	-
Cnot2	10	116485161	CCR4-NOT transcription complex, subunit 2	ENSMUSG00000020166	2.35	2.25	0.95	0.06558	-
Birc2	9	7818236	baculoviral IAP repeat-containing 2	ENSMUSG00000057367	1.9	1.79	0.94	0.06568	-
Pip4k2b	11	97715157	phosphatidylinositol-5-phosphate 4-kinase, type II, beta	ENSMUSG00000018547	1.64	1.76	1.07	0.06586	-
Zfp259	9	46273064	zinc finger protein 259	ENSMUSG00000032078	2.19	2.34	1.07	0.06595	-
Actr8	14	29978337	ARP8 actin-related protein 8	ENSMUSG00000015971	2.51	2.39	0.95	0.06617	-
Hmgcs2	3	98280435	3-hydroxy-3-methylglutaryl-Coenzyme A synthase 2	ENSMUSG00000027875	6.27	6.42	1.02	0.06635	-
Sumo3	10	77606097	SMT3 suppressor of mif two 3 homolog 3 (yeast)	ENSMUSG00000020265	2.63	2.52	0.96	0.06653	-
Tsc22d3	X	140539528	TSC22 domain family, member 3	ENSMUSG00000031431	3.59	3.2	0.89	0.06665	ADR3
Slc16a2	X	103697414	solute carrier family 16 (monocarboxylic acid transporters), member 2	ENSMUSG00000033965	2.77	2.62	0.95	0.06678	-
Suv420h1	19	3767421	suppressor of variegation 4-20 homolog 1 (Drosophila)	ENSMUSG00000045098	1.28	1.11	0.87	0.06687	-
Lgalsl	11	20823576	lectin, galactoside binding-like	ENSMUSG00000042363	1.69	1.52	0.9	0.06694	-
Usp6nl	2	6322667	USP6 N-terminal like	ENSMUSG00000039046	1.44	1.24	0.86	0.06727	-
Zdhhc6	19	55298301	zinc finger, DHHC domain containing 6	ENSMUSG00000024982	3.24	3.16	0.97	0.06741	-
Wdr3	3	100138180	WD repeat domain 3	ENSMUSG00000033285	1.43	1.32	0.92	0.06744	Esrrb
Sde2	1	180851151	SDE2 telomere maintenance homolog (S. pombe)	ENSMUSG00000038806	1.42	1.25	0.88	0.06746	-
4732465J04Rik	10	95746077	RIKEN cDNA 4732465J04 gene	ENSMUSG00000101517	2.15	1.85	0.86	0.06761	-
Klf11	12	24651371	Kruppel-like factor 11	ENSMUSG00000020653	1.33	1.17	0.88	0.06765	-
Ar	X	98149721	androgen receptor	ENSMUSG00000046532	0.26	0.62	2.38	0.0678	-
Fth1	19	9982703	ferritin heavy chain 1	ENSMUSG00000024661	5.82	5.95	1.02	0.06785	-
Cox4i1	8	120668222	cytochrome c oxidase subunit IV isoform 1	ENSMUSG00000031818	5.01	4.94	0.99	0.06821	-
H2-Q10	17	35470089	histocompatibility 2, Q region locus 10	ENSMUSG00000067235	5.78	5.93	1.03	0.06822	-
Tpt1	14	75845093	tumor protein, translationally-controlled 1	ENSMUSG00000060126	3.83	3.74	0.98	0.0686	-
Anxa7	14	20455261	annexin A7	ENSMUSG00000021814	3.26	3.41	1.04	0.06862	Esrra, ERE
Tab2	10	7905653	TGF-beta activated kinase 1/MAP3K7 binding protein 2	ENSMUSG00000015755	1.92	1.77	0.92	0.06867	-
Tlk2	11	105178807	tousled-like kinase 2 (Arabidopsis)	ENSMUSG00000020694	1.41	1.27	0.9	0.06877	-
Rapgef1	2	29619720	Rap guanine nucleotide exchange factor (GEF) 1	ENSMUSG00000039844	1.59	1.82	1.14	0.06879	-
Slc6a13	6	121300227	solute carrier family 6 (neurotransmitter transporter, GABA), member 13	ENSMUSG00000030108	3.84	3.93	1.02	0.0688	-
Hsd17b10	X	152001845	hydroxysteroid (17-beta) dehydrogenase 10	ENSMUSG00000025260	4.21	4.43	1.05	0.06881	-
Fam102a	2	32535332	family with sequence similarity 102, member A	ENSMUSG00000039157	0.89	1.35	1.51	0.06912	-
Ermp1	19	29608214	endoplasmic reticulum metallopeptidase 1	ENSMUSG00000046324	1.42	1.52	1.08	0.06918	-
Fgd6	10	94036001	FYVE, RhoGEF and PH domain containing 6	ENSMUSG00000020021	1.9	2.07	1.09	0.06922	-
Pcdh1	18	38185915	protocadherin 1	ENSMUSG00000051375	2.36	2.04	0.86	0.06962	-
Aldh9a1	1	167349991	aldehyde dehydrogenase 9, subfamily A1	ENSMUSG00000026687	4.05	4.18	1.03	0.06965	-
Atp9b	18	80734143	ATPase, class II, type 9B	ENSMUSG00000024566	1.95	2.05	1.05	0.06967	-
Gtf2ird1	5	134357669	general transcription factor II I repeat domain-containing 1	ENSMUSG00000023079	1.57	1.33	0.84	0.06968	Esrra, Esrrb
Pde8a	7	81213596	phosphodiesterase 8A	ENSMUSG00000025584	2.1	2.22	1.05	0.06982	Esrrb
Tenm3	8	48227682	teneurin transmembrane protein 3	ENSMUSG00000031561	1.12	1.36	1.21	0.06984	-
Hmgcs1	13	119690462	3-hydroxy-3-methylglutaryl-Coenzyme A synthase 1	ENSMUSG00000093930	5.09	5.38	1.06	0.06988	-
Eepd1	9	25481547	endonuclease/exonuclease/phosphatase family domain containing 1	ENSMUSG00000036611	2.07	2.47	1.19	0.0699	-
Gm24967	4	108466944	predicted gene, 24967	ENSMUSG00000095361	0.43	0.75	1.76	0.06992	-
Atp9a	2	168634438	ATPase, class II, type 9A	ENSMUSG00000027546	2.36	2.57	1.09	0.07006	-
Gstm4	3	108040408	glutathione S-transferase, mu 4	ENSMUSG00000027890	2.52	2.76	1.1	0.07027	-
Tmsb4x	X	167207093	thymosin, beta 4, X chromosome	ENSMUSG00000049775	3.8	3.63	0.96	0.07028	IR3
Gpx4	10	80047166	glutathione peroxidase 4	ENSMUSG00000075706	3.19	3.36	1.05	0.07029	-
Gm16072	18	12287404	predicted gene 16072	ENSMUSG00000082051	2.42	2.25	0.93	0.07082	-
Gstt3	10	75774115	glutathione S-transferase, theta 3	ENSMUSG00000001665	2.32	2.63	1.13	0.07103	-
Rps27a	11	29545846	ribosomal protein S27A	ENSMUSG00000020460	2.61	2.41	0.93	0.0711	-
Ccng2	5	93267257	cyclin G2	ENSMUSG00000029385	1.34	1.07	0.8	0.07132	-
Trp53inp1	4	11156431	transformation related protein 53 inducible nuclear protein 1	ENSMUSG00000028211	2.75	2.62	0.95	0.07151	Esrra
Cyp2c29	19	39269405	cytochrome P450, family 2, subfamily c, polypeptide 29	ENSMUSG00000003053	5.01	5.44	1.08	0.0716	-
Snord49b	11	62603079	small nucleolar RNA, C/D box 49B	ENSMUSG00000064437	0.91	1.18	1.29	0.07174	-
Sars	3	108424865	seryl-aminoacyl-tRNA synthetase	ENSMUSG00000068739	2.65	2.6	0.98	0.07179	-
Paip2b	6	83805401	poly(A) binding protein interacting protein 2B	ENSMUSG00000045896	1.8	1.69	0.94	0.07227	-
Lyn	4	3678115	Yamaguchi sarcoma viral (v-yes-1) oncogene homolog	ENSMUSG00000042228	2.07	1.95	0.94	0.07239	-
C6	15	4727175	complement component 6	ENSMUSG00000022181	3.59	3.18	0.89	0.07281	-
Pigk	3	152714100	phosphatidylinositol glycan anchor biosynthesis, class K	ENSMUSG00000039047	1.6	1.65	1.03	0.07294	-
Stat6	10	127642986	signal transducer and activator of transcription 6	ENSMUSG00000002147	2.72	2.59	0.95	0.07305	Esrra, Esrrb
Cyp2f2	7	27119909	cytochrome P450, family 2, subfamily f, polypeptide 2	ENSMUSG00000052974	5.26	5.15	0.98	0.07306	Esrra, Esrrb
Magi3	3	104013259	membrane associated guanylate kinase, WW and PDZ domain containing 3	ENSMUSG00000052539	2.11	2.02	0.96	0.07311	Esrra, Esrrb
Uhrf1bp1	17	27856490	UHRF1 (ICBP90) binding protein 1	ENSMUSG00000039512	1.47	1.57	1.06	0.07323	-
Dusp3	11	101971143	dual specificity phosphatase 3 (vaccinia virus phosphatase VH1-related)	ENSMUSG00000003518	1.98	2.08	1.05	0.07349	-
Clock	5	76212177	circadian locomotor output cycles kaput	ENSMUSG00000029238	2.42	2.12	0.88	0.07354	Esrrb
Slc39a8	3	135825279	solute carrier family 39 (metal ion transporter), member 8	ENSMUSG00000053897	1.79	1.65	0.92	0.07356	-
Nrn1	13	36725625	neuritin 1	ENSMUSG00000039114	4.77	4.58	0.96	0.07366	Esrra, ERE, ERE
Rps3a1	3	86137940	ribosomal protein S3A1	ENSMUSG00000028081	4.45	4.31	0.97	0.07373	-
Gm10359	5	105862701	predicted gene 10359	ENSMUSG00000094708	2.99	3.15	1.05	0.07383	Esrra, Esrrb
Slc25a20	9	108662098	solute carrier family 25 (mitochondrial carnitine/acylcarnitine translocase), member 20	ENSMUSG00000032602	3.84	4.04	1.05	0.07384	Esrra
Rasal2	1	157135183	RAS protein activator like 2	ENSMUSG00000070565	0.8	0.66	0.83	0.07389	-
Rmdn3	2	119137001	regulator of microtubule dynamics 3	ENSMUSG00000070730	2.51	2.63	1.05	0.07391	-
Rpl31-ps8	15	90764246	ribosomal protein L31, pseudogene 8	ENSMUSG00000067870	5.06	4.95	0.98	0.07392	-
Mga	2	119897228	MAX gene associated	ENSMUSG00000033943	1.66	1.47	0.88	0.074	-
Ighm	12	113418950	immunoglobulin heavy constant mu	ENSMUSG00000076617	1.94	2.61	1.35	0.07401	Esrra, Esrrb
Stbd1	5	92603051	starch binding domain 1	ENSMUSG00000047963	3.45	3.68	1.07	0.07457	-
Ggnbp2	11	84832361	gametogenetin binding protein 2	ENSMUSG00000020530	2.85	2.69	0.94	0.07483	Esrra, Esrrb
Foxk2	11	121259990	forkhead box K2	ENSMUSG00000039275	1.46	1.6	1.09	0.07484	IR3
Chdh	14	30009023	choline dehydrogenase	ENSMUSG00000015970	3.08	3.18	1.03	0.07489	-
Scd2	19	44293676	stearoyl-Coenzyme A desaturase 2	ENSMUSG00000025203	2.19	2.82	1.29	0.07493	-
Retsat	6	72598475	retinol saturase (all trans retinol 13,14 reductase)	ENSMUSG00000056666	4.34	4.6	1.06	0.07498	Esrra, Esrrb
Msl2	9	101074727	male-specific lethal 2 homolog (Drosophila)	ENSMUSG00000066415	1.74	1.61	0.92	0.07502	-
Gm9824	10	29030128	predicted pseudogene 9824	ENSMUSG00000095478	3.84	4.13	1.08	0.07506	-
Picalm	7	90130232	phosphatidylinositol binding clathrin assembly protein	ENSMUSG00000039361	3.25	3.29	1.01	0.07539	-
Grpel1	5	36464998	GrpE-like 1, mitochondrial	ENSMUSG00000029198	3.22	3.29	1.02	0.07559	Esrrb
Gna11	10	81528724	guanine nucleotide binding protein, alpha 11	ENSMUSG00000034781	2.26	2.36	1.05	0.07564	-
Mpc2	1	165461037	mitochondrial pyruvate carrier 2	ENSMUSG00000026568	3.37	3.46	1.03	0.07576	Esrra, Esrrb
Slco2a1	9	103008489	solute carrier organic anion transporter family, member 2a1	ENSMUSG00000032548	1.04	0.92	0.89	0.07591	-
Map3k3	11	106084613	mitogen-activated protein kinase kinase kinase 3	ENSMUSG00000020700	1.7	1.57	0.93	0.07592	-
Ifrd2	9	107587718	interferon-related developmental regulator 2	ENSMUSG00000010048	2.3	2.43	1.05	0.07629	ERE
Atxn10	15	85336381	ataxin 10	ENSMUSG00000016541	2.71	2.79	1.03	0.07641	-
Akr1c6	13	4434306	aldo-keto reductase family 1, member C6	ENSMUSG00000021210	6.54	6.32	0.97	0.07677	-
Jmjd1c	10	67096125	jumonji domain containing 1C	ENSMUSG00000037876	1.56	1.41	0.9	0.07682	-
Homer2	7	81600481	homer homolog 2 (Drosophila)	ENSMUSG00000025813	0.96	1.17	1.23	0.07717	Esrra, Esrrb
Mbl2	19	30232928	mannose-binding lectin (protein C) 2	ENSMUSG00000024863	5.42	5.52	1.02	0.07717	Esrra, Esrrb
Pnldc1	17	12888902	poly(A)-specific ribonuclease (PARN)-like domain containing 1	ENSMUSG00000073460	0.33	0.7	2.12	0.07722	-
Cyp4a31	4	115563649	cytochrome P450, family 4, subfamily a, polypeptide 31	ENSMUSG00000028712	0.94	1.61	1.72	0.07723	ERE
Acot3	12	84052144	acyl-CoA thioesterase 3	ENSMUSG00000021228	0.23	1.49	6.5	0.07729	ERE, Esrra, Esrrb
Acly	11	100476353	ATP citrate lyase	ENSMUSG00000020917	4.82	5.36	1.11	0.07737	-
Gm5077	6	124624625	predicted gene 5077	ENSMUSG00000079343	2.31	2.2	0.95	0.07742	ADR3
Sh3pxd2a	19	47260174	SH3 and PX domains 2A	ENSMUSG00000053617	1.37	1.54	1.12	0.07746	-
Gm13394	2	28933475	predicted gene 13394	ENSMUSG00000083773	3.75	3.91	1.04	0.07755	Esrra, Esrrb
Vac14	8	110618638	Vac14 homolog (S. cerevisiae)	ENSMUSG00000010936	1.62	1.75	1.08	0.07771	-
Celsr1	15	85898758	cadherin, EGF LAG seven-pass G-type receptor 1 (flamingo homolog, Drosophila)	ENSMUSG00000016028	0.72	0.96	1.34	0.07775	-
Map2k2	10	81105915	mitogen-activated protein kinase kinase 2	ENSMUSG00000035027	2.79	2.89	1.04	0.07799	-
Gstz1	12	87147707	glutathione transferase zeta 1 (maleylacetoacetate isomerase)	ENSMUSG00000021033	5.86	5.94	1.01	0.07799	GR
Acot1	12	84009502	acyl-CoA thioesterase 1	ENSMUSG00000072949	1.87	2.57	1.37	0.07806	-
Erap1	13	74639872	endoplasmic reticulum aminopeptidase 1	ENSMUSG00000021583	3.39	3.33	0.98	0.0781	ERE
Rragc	4	123917446	Ras-related GTP binding C	ENSMUSG00000028646	2.46	2.56	1.04	0.07819	-
Abhd17c	7	84109356	abhydrolase domain containing 17C	ENSMUSG00000038459	3.33	3.18	0.95	0.07819	-
Hist1h2ao	13	21810465	histone cluster 1, H2ao	ENSMUSG00000094248	0.53	0.74	1.4	0.07832	-
Grlf1	7	16494473	glucocorticoid receptor DNA binding factor 1	ENSMUSG00000058230	2.59	2.65	1.02	0.07832	-
Pex19	1	172126755	peroxisomal biogenesis factor 19	ENSMUSG00000003464	2.97	3.18	1.07	0.07837	Esrra, Esrrb
Ttyh2	11	114675431	tweety homolog 2 (Drosophila)	ENSMUSG00000034714	2.97	3.15	1.06	0.07865	-
Dennd1b	1	138963436	DENN/MADD domain containing 1B	ENSMUSG00000056268	1.41	1.3	0.92	0.07867	Esrra, Esrrb
Gyk	X	85701937	glycerol kinase	ENSMUSG00000025059	2.9	2.97	1.02	0.07901	Esrra, Esrra, ERE
Snx5	2	144250123	sorting nexin 5	ENSMUSG00000027423	2.48	2.42	0.98	0.07905	-
Klhdc10	6	30401868	kelch domain containing 10	ENSMUSG00000029775	2.01	2.08	1.03	0.07911	-
Slc22a23	13	34179158	solute carrier family 22, member 23	ENSMUSG00000038267	2.55	2.71	1.06	0.07916	-
Gm12671	4	91851668	predicted gene 12671	ENSMUSG00000095937	3.12	3.3	1.06	0.07928	Esrra, Esrrb
B230219D22Rik	13	55693124	RIKEN cDNA B230219D22 gene	ENSMUSG00000045767	2.44	2.36	0.97	0.0793	-
Cd74	18	60803848	CD74 antigen (invariant polypeptide of major histocompatibility complex, class II antigen-associated)	ENSMUSG00000024610	3.58	3.46	0.97	0.07933	-
Tnk2	16	32643874	tyrosine kinase, non-receptor, 2	ENSMUSG00000022791	1.1	0.95	0.86	0.07949	ERE,
Pdia5	16	35397313	protein disulfide isomerase associated 5	ENSMUSG00000022844	2.95	2.66	0.9	0.0796	-
BC026585	1	157458580	cDNA sequence BC026585	ENSMUSG00000033488	2.2	2.44	1.11	0.07964	Esrrb
Pdcd6	13	74303121	programmed cell death 6	ENSMUSG00000021576	3.49	3.57	1.02	0.07979	Esrra
Apoc1	7	19689484	apolipoprotein C-I	ENSMUSG00000040564	8.33	8.41	1.01	0.07987	-
Adh6-ps1	3	138374121	alcohol dehydrogenase 6 (class V), pseudogene 1	ENSMUSG00000090306	2.99	2.55	0.85	0.07989	-
Crtc3	7	80586627	CREB regulated transcription coactivator 3	ENSMUSG00000030527	0.71	0.57	0.81	0.0799	Esrra, Esrrb
H2-Q1	17	35320405	histocompatibility 2, Q region locus 1	ENSMUSG00000079507	2.24	2.67	1.19	0.08026	-
Gm14760	X	80193851	predicted gene 14760	ENSMUSG00000081221	3.02	3.18	1.05	0.08028	Esrra, Esrrb
Xylb	9	119357381	xylulokinase homolog (H. influenzae)	ENSMUSG00000035769	2.74	2.82	1.03	0.08031	-
L3hypdh	12	72073428	L-3-hydroxyproline dehydratase (trans-)	ENSMUSG00000019718	1.88	2.03	1.08	0.08036	-
Rps12l1	7	56013933	ribosomal protein S12-like 1	ENSMUSG00000078087	4.11	3.97	0.97	0.08046	ADR3
Gm2606	15	12574889	predicted pseudogene 2606	ENSMUSG00000078300	2.94	3.07	1.05	0.08066	Esrra, Esrrb
Tor1a	2	30960627	torsin family 1, member A (torsin A)	ENSMUSG00000026849	2.52	2.78	1.1	0.08074	-
Ces1d	8	93166068	carboxylesterase 1D	ENSMUSG00000056973	5	5.2	1.04	0.08086	-
Rpl15	14	18267823	ribosomal protein L15	ENSMUSG00000012405	2.97	2.86	0.97	0.0812	-
Svil	18	4920540	supervillin	ENSMUSG00000024236	1.49	1.68	1.13	0.08136	-
Nek1	8	60993195	NIMA (never in mitosis gene a)-related expressed kinase 1	ENSMUSG00000031644	1.23	0.98	0.8	0.08146	-
Serpinf2	11	75431732	serine (or cysteine) peptidase inhibitor, clade F, member 2	ENSMUSG00000038224	5.63	5.48	0.97	0.08153	-
Ifngr1	10	19591949	interferon gamma receptor 1	ENSMUSG00000020009	2	1.86	0.93	0.08157	Esrrb
Rnf14	18	38296635	ring finger protein 14	ENSMUSG00000060450	2.96	3.04	1.03	0.08164	-
Gbp6	5	105270704	guanylate binding protein 6	ENSMUSG00000079362	1.52	1.16	0.77	0.08173	-
Atp8b1	18	64528979	ATPase, class I, type 8B, member 1	ENSMUSG00000039529	2.61	2.5	0.96	0.08175	-
Il1rap	16	26581704	interleukin 1 receptor accessory protein	ENSMUSG00000022514	2.98	2.85	0.96	0.08188	-
Gm16551	9	74847983	predicted gene 16551	ENSMUSG00000066477	1.41	1.08	0.76	0.08201	-
Sc5d	9	42254177	sterol-C5-desaturase (fungal ERG3, delta-5-desaturase) homolog (S. cerevisae)	ENSMUSG00000032018	5.53	5.68	1.03	0.08217	-
Atp6v0a1	11	101009452	ATPase, H+ transporting, lysosomal V0 subunit A1	ENSMUSG00000019302	1.74	1.81	1.04	0.08226	-
Jmy	13	93430097	junction-mediating and regulatory protein	ENSMUSG00000021690	1.21	1.09	0.9	0.08239	-
Smim13	13	41249860	small integral membrane protein 13	ENSMUSG00000091264	1.97	1.75	0.89	0.08258	-
Rufy1	11	50389286	RUN and FYVE domain containing 1	ENSMUSG00000020375	1.89	1.98	1.05	0.0827	-
Eef1g	19	8967041	eukaryotic translation elongation factor 1 gamma	ENSMUSG00000071644	2.95	2.9	0.98	0.08276	-
Sdr9c7	10	127898518	4short chain dehydrogenase/reductase family 9C, member 7	ENSMUSG00000040127	3.67	3.36	0.91	0.08289	-
Vwa8	14	78849178	von Willebrand factor A domain containing 8	ENSMUSG00000058997	3.33	3.42	1.03	0.08298	ADR3
Mir8112	6	71271671	microRNA 8112	ENSMUSG00000098623	0.49	0.87	1.79	0.08302	-
Wdr13	X	8123301	WD repeat domain 13	ENSMUSG00000031166	1.62	1.7	1.05	0.08313	Esrra, ERE
C1qc	4	136889804	complement component 1, q subcomponent, C chain	ENSMUSG00000036896	2.41	2.18	0.91	0.0833	-
Uggt1	1	36141530	UDP-glucose glycoprotein glucosyltransferase 1	ENSMUSG00000037470	2.71	2.57	0.95	0.08337	-
F10	8	13037308	coagulation factor X	ENSMUSG00000031444	4.75	4.69	0.99	0.08341	-
Ttc7	17	87282886	tetratricopeptide repeat domain 7	ENSMUSG00000036918	2.29	2.42	1.06	0.08346	-
Stk38l	6	146724995	serine/threonine kinase 38 like	ENSMUSG00000001630	1.3	1.51	1.16	0.08349	-
Atg3	16	45158785	autophagy related 3	ENSMUSG00000022663	2.95	3.08	1.04	0.08359	-
Mup15	4	61435790	major urinary protein 15	ENSMUSG00000096674	9.24	9	0.97	0.08384	-
Gm4735	2	80837127	predicted gene 4735	ENSMUSG00000064193	4.27	4.48	1.05	0.08388	-
Plcxd2	16	45959263	phosphatidylinositol-specific phospholipase C, X domain containing 2	ENSMUSG00000087141	3.09	2.92	0.95	0.08404	-
Rnf13	3	57736066	ring finger protein 13	ENSMUSG00000036503	4.12	4.08	0.99	0.08407	-
Fkbp5	17	28399095	FK506 binding protein 5	ENSMUSG00000024222	1.43	1.88	1.31	0.08411	ERE
Tuft1	3	94612757	tuftelin 1	ENSMUSG00000005968	1.61	1.27	0.79	0.08414	Esrra
Paics	5	76951307	phosphoribosylaminoimidazole carboxylase, phosphoribosylaminoribosylaminoimidazole, succinocarboxamide synthetase	ENSMUSG00000029247	4.26	4.16	0.98	0.0843	-
Rdh16	10	127801152	retinol dehydrogenase 16	ENSMUSG00000069456	3.36	3.82	1.14	0.08431	Esrrb
Ppil2	16	17086555	peptidylprolyl isomerase (cyclophilin)-like 2	ENSMUSG00000022771	1.6	1.52	0.95	0.08442	-
Rps9	7	3703993	ribosomal protein S9	ENSMUSG00000006333	3.65	3.59	0.98	0.08446	ERE
Cml2	6	85865422	camello-like 2	ENSMUSG00000033634	5.44	5.57	1.02	0.0845	-
Ftl2	4	125504288	ferritin light chain 2	ENSMUSG00000082062	5.93	6.11	1.03	0.0846	GR
Zrsr1	11	22972005	zinc finger (CCCH type), RNA binding motif and serine/arginine rich 1	ENSMUSG00000044068	1.45	1.16	0.8	0.08463	-
Anp32a	9	62341293	acidic (leucine-rich) nuclear phosphoprotein 32 family, member A	ENSMUSG00000032249	3.29	3.12	0.95	0.08464	-
Ctss	3	95526786	cathepsin S	ENSMUSG00000038642	2.91	2.65	0.91	0.08466	ADR3
Serinc1	10	57515774	serine incorporator 1	ENSMUSG00000019877	3.66	3.58	0.98	0.08468	-
Rpsa-ps2	10	128776742	ribosomal protein SA, pseudogene 2	ENSMUSG00000045055	3.72	3.53	0.95	0.08475	Esrra ADR3
Mob1a	6	83326016	MOB kinase activator 1A	ENSMUSG00000043131	2.78	2.73	0.98	0.08482	-
Spcs1	14	30999826	signal peptidase complex subunit 1 homolog (S. cerevisiae)	ENSMUSG00000021917	3.29	3.19	0.97	0.08488	-
F7	8	13026034	coagulation factor VII	ENSMUSG00000031443	3.62	3.5	0.97	0.08489	Esrra
D130043K22Rik	13	24845135	RIKEN cDNA D130043K22 gene	ENSMUSG00000006711	0.71	1.15	1.63	0.08518	-
Ypel2	11	86936425	yippee-like 2 (Drosophila)	ENSMUSG00000018427	1.83	1.56	0.86	0.08544	ERE
L2hgdh	12	69690436	L-2-hydroxyglutarate dehydrogenase	ENSMUSG00000020988	2.74	2.82	1.03	0.08559	-
Gm7666	15	6653923	predicted pseudogene 7666	ENSMUSG00000067547	3.22	3.37	1.05	0.08568	-
Gm14373	X	5699727	predicted gene 14373	ENSMUSG00000081232	2.49	2.41	0.97	0.08578	-
Apoe	7	19696109	apolipoprotein E	ENSMUSG00000002985	8.18	8.62	1.05	0.08588	-
Aacs	5	125475814	acetoacetyl-CoA synthetase	ENSMUSG00000029482	3.41	3.95	1.16	0.08594	-
Adprm	11	67037905	ADP-ribose/CDP-alcohol diphosphatase, manganese dependent	ENSMUSG00000020910	2.34	2.13	0.91	0.08607	-
Usp3	9	66514637	ubiquitin specific peptidase 3	ENSMUSG00000032376	1.77	1.62	0.92	0.08608	-
Gm12222	11	54199430	predicted gene 12222	ENSMUSG00000060068	5.77	6.04	1.05	0.08614	-
Tmem120a	5	135735485	transmembrane protein 120A	ENSMUSG00000039886	3.12	3.27	1.05	0.08653	-
Rpl6	5	121204481	ribosomal protein L6	ENSMUSG00000029614	3.17	3.08	0.97	0.08685	-
Metap2	10	93858489	methionine aminopeptidase 2	ENSMUSG00000036112	1.64	1.57	0.96	0.08688	Esrrb
Arfgef2	2	166805588	ADP-ribosylation factor guanine nucleotide-exchange factor 2 (brefeldin A-inhibited)	ENSMUSG00000074582	2.24	2.28	1.02	0.08691	Esrra, Esrrb
Cldn2	X	139800828	claudin 2	ENSMUSG00000047230	3.22	3.45	1.07	0.08703	-
Tm4sf4	3	57425314	transmembrane 4 superfamily member 4	ENSMUSG00000027801	3.57	3.7	1.04	0.08727	-
Vti1b	12	79156017	vesicle transport through interaction with t-SNAREs 1B	ENSMUSG00000021124	2.81	2.92	1.04	0.0873	-
Net1	13	3882565	neuroepithelial cell transforming gene 1	ENSMUSG00000021215	2.58	2.34	0.91	0.08751	Esrra, Esrrb
P2ry1	3	61002795	purinergic receptor P2Y, G-protein coupled 1	ENSMUSG00000027765	1.21	1.43	1.18	0.08762	GR
Gpd1	15	99717515	glycerol-3-phosphate dehydrogenase 1 (soluble)	ENSMUSG00000023019	3.81	4.12	1.08	0.08762	-
Gm24187	13	9834469	predicted gene, 24187	ENSMUSG00000088609	7.67	7.43	0.97	0.08763	ERE
Mtfr1	3	19187327	mitochondrial fission regulator 1	ENSMUSG00000027601	2.77	2.81	1.01	0.08787	-
Rps25	9	44407714	ribosomal protein S25	ENSMUSG00000009927	3.87	3.67	0.95	0.08801	-
Gfer	17	24693191	growth factor, erv1 (S. cerevisiae)-like (augmenter of liver regeneration)	ENSMUSG00000040888	2.7	2.67	0.99	0.08804	-
Lacc1	14	77024200	laccase (multicopper oxidoreductase) domain containing 1	ENSMUSG00000044350	1.05	1.28	1.21	0.08807	-
BC005537	13	24801657	cDNA sequence BC005537	ENSMUSG00000019132	3.37	3.49	1.04	0.08809	-
Tmem134	19	4125934	transmembrane protein 134	ENSMUSG00000024845	1.88	2.03	1.08	0.08811	-
Gm7336	7	51746697	predicted gene 7336	ENSMUSG00000078636	3.13	3.27	1.05	0.08832	Esrra, Esrrb
Ppib	9	66060169	peptidylprolyl isomerase B	ENSMUSG00000032383	4.27	3.97	0.93	0.08862	-
2610008E11Rik	10	79064374	RIKEN cDNA 2610008E11 gene	ENSMUSG00000060301	1.35	1.07	0.79	0.08868	-
Ube2m	7	13035120	ubiquitin-conjugating enzyme E2M	ENSMUSG00000005575	2.24	2.35	1.05	0.08871	-
Usp5	6	124815019	ubiquitin specific peptidase 5 (isopeptidase T)	ENSMUSG00000038429	2.54	2.63	1.04	0.08886	-
Gm9846	9	114982399	predicted gene 9846	ENSMUSG00000050621	5.33	5.13	0.96	0.08887	Esrra, Esrrb
Lap3	5	45493374	leucine aminopeptidase 3	ENSMUSG00000039682	4.74	4.68	0.99	0.089	Esrra
Fabp2	3	122895072	fatty acid binding protein 2, intestinal	ENSMUSG00000023057	4.74	5.06	1.07	0.08906	-
Asap2	12	21111748	ArfGAP with SH3 domain, ankyrin repeat and PH domain 2	ENSMUSG00000052632	0.74	0.42	0.57	0.08911	Esrrb
Zfp62	11	49203292	zinc finger protein 62	ENSMUSG00000046311	1.76	1.53	0.87	0.08919	-
Pex5	6	124396816	peroxisomal biogenesis factor 5	ENSMUSG00000005069	3.47	3.59	1.03	0.08956	ERE
Enho	4	41638144	energy homeostasis associated	ENSMUSG00000028445	2.37	1.5	0.63	0.08964	-
Hivep1	13	42052021	human immunodeficiency virus type I enhancer binding protein 1	ENSMUSG00000021366	1.17	0.97	0.83	0.08984	-
Slc2a2	3	28697903	solute carrier family 2 (facilitated glucose transporter), member 2	ENSMUSG00000027690	4.57	4.76	1.04	0.08988	-
Klhl24	16	20097554	kelch-like 24	ENSMUSG00000062901	3.38	3.11	0.92	0.08992	-
Bfar	16	13671858	bifunctional apoptosis regulator	ENSMUSG00000022684	2.67	2.59	0.97	0.09025	-
Rab3gap1	1	127868773	RAB3 GTPase activating protein subunit 1	ENSMUSG00000036104	1.68	1.61	0.96	0.09038	-
Zfp120	2	150114406	zinc finger protein 120	ENSMUSG00000068134	1.57	1.42	0.9	0.09059	-
Gm2000	1	156366040	predicted gene 2000	ENSMUSG00000078193	4.71	4.57	0.97	0.0907	-
Smarcc2	10	128459236	SWI/SNF related, matrix associated, actin dependent regulator of chromatin, subfamily c, member 2	ENSMUSG00000025369	2.34	2.43	1.04	0.09077	ERE
Rlim	X	103957163	ring finger protein, LIM domain interacting	ENSMUSG00000056537	2.2	2.12	0.96	0.09103	-
C1qa	4	136895917	complement component 1, q subcomponent, alpha polypeptide	ENSMUSG00000036887	3.24	2.93	0.9	0.09149	Esrra, Esrra, ERE
Zfx	X	94074631	zinc finger protein X-linked	ENSMUSG00000079509	1.47	1.23	0.84	0.09149	-
U2surp	9	95456894	U2 snRNP-associated SURP domain containing	ENSMUSG00000032407	1.47	1.33	0.9	0.0918	-
Insig1	5	28071363	insulin induced gene 1	ENSMUSG00000045294	5.02	5.32	1.06	0.09183	ARE2
Saa1	7	46740501	serum amyloid A 1	ENSMUSG00000074115	3.58	2.87	0.8	0.09215	-
Man2a1	17	64600736	mannosidase 2, alpha 1	ENSMUSG00000024085	3.74	3.86	1.03	0.09236	-
Vav2	2	27262104	vav 2 oncogene	ENSMUSG00000009621	1.92	2.02	1.05	0.09242	-
Plin2	4	86648386	perilipin 2	ENSMUSG00000028494	4.72	4.91	1.04	0.09252	ERE
Gucd1	10	75351111	guanylyl cyclase domain containing 1	ENSMUSG00000033416	3.27	3.1	0.95	0.09258	-
Perp	10	18845071	PERP, TP53 apoptosis effector	ENSMUSG00000019851	3.86	3.96	1.03	0.0926	-
Rpl37a	1	72711260	ribosomal protein L37a	ENSMUSG00000046330	3.49	3.42	0.98	0.09267	-
Stap1	5	86071746	signal transducing adaptor family member 1	ENSMUSG00000029254	0.77	1.06	1.37	0.09292	ERE
Pcsk9	4	106442329	proprotein convertase subtilisin/kexin type 9	ENSMUSG00000044254	2.86	3.21	1.12	0.09295	-
Gm12895	4	122455210	predicted gene 12895	ENSMUSG00000083365	1.83	3.01	1.65	0.09308	-
Abca8a	11	110025634	ATP-binding cassette, sub-family A (ABC1), member 8a	ENSMUSG00000041828	3.26	2.86	0.88	0.09312	-
Tnfaip2	12	111442469	tumor necrosis factor, alpha-induced protein 2	ENSMUSG00000021281	1.63	1.29	0.79	0.09315	-
Scd3	19	44203288	stearoyl-coenzyme A desaturase 3	ENSMUSG00000025202	2.17	3.02	1.39	0.09319	-
Pdia6	12	17266545	protein disulfide isomerase associated 6	ENSMUSG00000020571	4.48	4.19	0.94	0.0934	-
Ttc23	7	67647410	tetratricopeptide repeat domain 23	ENSMUSG00000030555	1.99	2.24	1.13	0.09343	-
Tmem14c	13	41016250	transmembrane protein 14C	ENSMUSG00000021361	3.97	4.06	1.02	0.0935	-
Umps	16	33954782	uridine monophosphate synthetase	ENSMUSG00000022814	2.19	2.33	1.07	0.09362	-
Rps19-ps5	15	37868086	ribosomal protein S19, pseudogene 5	ENSMUSG00000097679	0.5	0.7	1.39	0.09373	-
Sp3	2	72936427	trans-acting transcription factor 3	ENSMUSG00000027109	2.58	2.42	0.94	0.09376	-
Rab1b	19	5099207	RAB1B, member RAS oncogene family	ENSMUSG00000024870	3.42	3.64	1.06	0.09384	ARE
Zyg11a	4	108181934	zyg-11 family member A, cell cycle regulator	ENSMUSG00000034645	1.16	0.89	0.76	0.09394	Esrra, Esrrb
Hist1h3b	13	23752267	histone cluster 1, H3b	ENSMUSG00000069267	0.52	0.72	1.4	0.09409	-
Serpina6	12	103646630	serine (or cysteine) peptidase inhibitor, clade A, member 6	ENSMUSG00000060807	3.99	4.21	1.06	0.09418	-
2310001H17Rik	6	129208412	RIKEN cDNA 2310001H17 gene	ENSMUSG00000097354	1.4	1.14	0.82	0.09433	Esrra, Esrra, ERE
Dopey2	16	93711907	dopey family member 2	ENSMUSG00000022946	1.01	1.22	1.21	0.09467	-
Pgm2	4	99929414	phosphoglucomutase 2	ENSMUSG00000025791	4.01	4.13	1.03	0.0947	-
Ablim3	18	61799395	actin binding LIM protein family, member 3	ENSMUSG00000032735	1.66	1.37	0.83	0.0951	-
Zfand3	17	30005087	zinc finger, AN1-type domain 3	ENSMUSG00000044477	2.84	2.94	1.03	0.0952	-
AW549877	15	3982036	expressed sequence AW549877	ENSMUSG00000041935	1.93	1.73	0.9	0.0955	ERE
Qrich1	9	108517087	glutamine-rich 1	ENSMUSG00000006673	2.71	2.67	0.98	0.09581	-
Usp22	11	61151785	ubiquitin specific peptidase 22	ENSMUSG00000042506	1.92	2.08	1.08	0.0959	-
Kctd2	11	115420128	potassium channel tetramerisation domain containing 2	ENSMUSG00000016940	1.44	1.64	1.13	0.0961	Esrra, Esrra, ERE
Btg1	10	96617001	B cell translocation gene 1, anti-proliferative	ENSMUSG00000036478	2.14	2.04	0.95	0.09618	-
Csnk1d	11	120961749	casein kinase 1, delta	ENSMUSG00000025162	2.42	2.36	0.98	0.09623	-
Ehd1	19	6276725	EH-domain containing 1	ENSMUSG00000024772	1.91	2.04	1.07	0.0964	-
Foxa2	2	148042877	forkhead box A2	ENSMUSG00000037025	2.21	2.53	1.14	0.09651	-
Lipg	18	74939322	lipase, endothelial	ENSMUSG00000053846	1.38	1.79	1.3	0.09661	-
Sik3	9	46012820	SIK family kinase 3	ENSMUSG00000034135	1.54	1.4	0.91	0.0967	-
Agt	8	124556534	angiotensinogen (serpin peptidase inhibitor, clade A, member 8)	ENSMUSG00000031980	4.99	4.93	0.99	0.09683	-
Cbr1	16	93607837	carbonyl reductase 1	ENSMUSG00000051483	2.8	3.1	1.11	0.09692	-
Eci2	13	34977748	enoyl-Coenzyme A delta isomerase 2	ENSMUSG00000021417	3.67	3.82	1.04	0.09695	ERE
Ankib1	5	3690000	ankyrin repeat and IBR domain containing 1	ENSMUSG00000040351	2.05	2.13	1.04	0.09704	-
Pqbp1	X	7894519	polyglutamine binding protein 1	ENSMUSG00000031157	2.53	2.7	1.07	0.09705	-
1810055G02Rik	19	3708333	RIKEN cDNA 1810055G02 gene	ENSMUSG00000035372	2.26	2.63	1.16	0.09708	-
Hdgf	3	87906321	hepatoma-derived growth factor	ENSMUSG00000004897	3.41	3.49	1.02	0.09716	ERE
Cml1	6	85910154	camello-like 1	ENSMUSG00000057103	4.6	4.48	0.97	0.09721	-
Rpl39-ps	15	102634982	ribosomal protein L39, pseudogene	ENSMUSG00000036305	4.67	4.51	0.97	0.09722	GR
Tram1	1	13564702	translocating chain-associating membrane protein 1	ENSMUSG00000025935	4.49	4.38	0.97	0.0973	-
Tigd2	6	59208870	tigger transposable element derived 2	ENSMUSG00000049232	1.84	1.61	0.88	0.09735	IR3, ERE
Lamp2	X	38401357	lysosomal-associated membrane protein 2	ENSMUSG00000016534	4.14	4.01	0.97	0.09743	Esrra, Esrrb
Rab3ip	10	116905784	RAB3A interacting protein	ENSMUSG00000064181	2.23	2.11	0.95	0.09763	-
Mpc1	17	8282904	mitochondrial pyruvate carrier 1	ENSMUSG00000023861	2.14	2.23	1.04	0.09773	-
F8	X	75172715	coagulation factor VIII	ENSMUSG00000031196	1.99	1.83	0.92	0.09791	-
Gstm2	3	107981702	glutathione S-transferase, mu 2	ENSMUSG00000040562	2.94	3.37	1.15	0.09799	-
Clu	14	65968483	clusterin	ENSMUSG00000022037	5.31	5.22	0.98	0.09801	-
Srr	11	74906359	serine racemase	ENSMUSG00000001323	2.08	2.21	1.06	0.09816	-
Ang	14	51091077	angiogenin, ribonuclease, RNase A family, 5	ENSMUSG00000072115	4.25	3.98	0.94	0.09846	-
C2cd2l	9	44309237	C2 calcium-dependent domain containing 2-like	ENSMUSG00000032120	1.72	1.98	1.15	0.09867	-
Anxa6	11	54979108	annexin A6	ENSMUSG00000018340	3.53	3.62	1.03	0.09873	-
Myo10	15	25622525	myosin X	ENSMUSG00000022272	1.65	1.87	1.13	0.09877	-
Tmem256	11	69838514	transmembrane protein 256	ENSMUSG00000070394	3.54	3.45	0.98	0.09893	-
Tysnd1	10	61695514	trypsin domain containing 1	ENSMUSG00000020087	2.57	2.79	1.08	0.09894	-
Akr1d1	6	37530173	aldo-keto reductase family 1, member D1	ENSMUSG00000038641	4.09	4.28	1.04	0.09902	-
Ppm1a	12	72761211	protein phosphatase 1A, magnesium dependent, alpha isoform	ENSMUSG00000021096	3.63	3.7	1.02	0.09908	-
Acot13	13	24817948	acyl-CoA thioesterase 13	ENSMUSG00000006717	3.38	3.47	1.03	0.09919	GR
Aldob	4	49535995	aldolase B, fructose-bisphosphate	ENSMUSG00000028307	7.01	7.5	1.07	0.09924	-
Aldh5a1	13	24907579	aldhehyde dehydrogenase family 5, subfamily A1	ENSMUSG00000035936	2.3	2.42	1.05	0.09937	-
Gstk1	6	42245935	glutathione S-transferase kappa 1	ENSMUSG00000029864	4.41	4.54	1.03	0.09949	-
Glul	1	153899944	glutamate-ammonia ligase (glutamine synthetase)	ENSMUSG00000026473	5.05	5.27	1.04	0.0997	-
Gm6472	X	152909504	predicted pseudogene 6472	ENSMUSG00000095597	4.99	4.9	0.98	0.09973	-
C2	17	34862604	complement component 2 (within H-2S)	ENSMUSG00000024371	1.74	1.51	0.87	0.09973	-
Stim2	5	53998417	stromal interaction molecule 2	ENSMUSG00000039156	1.41	1.6	1.13	0.09992	-
Adck5	15	76576358	aarF domain containing kinase 5	ENSMUSG00000022550	1.64	1.43	0.87	0.09999	-
