# Supplementary material for: The direction of cross obesity after puberty in male but not female offspring
Source: BMC Genomics. 2015 Nov 6;16:904. doi: 10.1186/s12864-015-2164-2 (PMC4636810; doi:10.1186/s12864-015-2164-2)
Supplement: Additional file 4: — Table S2. Sequence variants measured as monoallelic in one or both reciprocal crosses. (XLSX 814 kb) [file 12864_2015_2164_MOESM4_ESM.xlsx]

## Sheet: Info
Supplement Table S2 sheets:
ASEChiSquSign&20%AlleleRatio:			shows all SNPs that showed a significant deviation from biallelic expression, showed allele ratio difference between the F1 males (matBFMI & patBFMI)
ASE20%diffAlleleRatio:			shows all SNPs that showed allele ratio difference between the F1 males (matBFMI & patBFMI) of at least 20%
ASEall:			shows all SNPs that showed deviations from biallelic expression.
Columns:
SNP information	SNP.ID.Ref		internal SNP identifier, composed from chromosome, position and reference allele
	Chr		chromosome
	Pos		position in bp
	Ref		reference allele
	Alt		alternative allele
genomic information	gene_id		ensembl gene id
	transcript_id		ensembl transcript id (canonical transcript if available)
	exon_id		ensembl exon id
	exon_number		exon number in transcript, if no exon number is given, the SNP position is either intergenic or intronic
	gene_name		gene symbol
	mgi_description		mgi gene description
	start		gene start
	end		gene end
parental strain genotypes	B6N_5068		B6N animal grown up under same conditions as F1 males
	B6N_5069		B6N animal grown up under same conditions as F1 males
	BFMI_4868		BFMI animal grown up under same conditions as F1 males
	BFMI_5067		BFMI animal grown up under same conditions as F1 males
F1 males alternative allele-proportion	patBFMI_5070		F1 animal with B6N mother and BFMI father
	patBFMI_5071		F1 animal with B6N mother and BFMI father
	patBFMI_5072		F1 animal with B6N mother and BFMI father
	mat_BFMI_5073		F1 animal with B6N father and BFMI mother
	matBFMI_5074		F1 animal with B6N father and BFMI mother
	matBFMI_5075		F1 animal with B6N father and BFMI mother
SNP high quality read coverage Ref;Alt	reads_B6N_group		summed up read coverage (Ref; Alt) based on quality control
	reads_BFMI_group		summed up read coverage (Ref; Alt) based on quality control
	reads_patBFMI_group		summed up read coverage (Ref; Alt) based on quality control
	reads_matBFMI_group		summed up read coverage (Ref; Alt) based on quality control
ChiSquare calculations based on read counts	patBFMI_5070_ChiSq		F1 animal with B6N mother and BFMI father							= (Ratio - 50) * Sqrt(Chi2 score), called the adjusted Chi2 score
	patBFMI_5071_ChiSq		F1 animal with B6N mother and BFMI father							= (Ratio - 50) * Sqrt(Chi2 score), called the adjusted Chi2 score
	patBFMI_5072_ChiSq		F1 animal with B6N mother and BFMI father							= (Ratio - 50) * Sqrt(Chi2 score), called the adjusted Chi2 score
	matBFMI_5073_ChiSq		F1 animal with B6N father and BFMI mother							= (Ratio - 50) * Sqrt(Chi2 score), called the adjusted Chi2 score
	matBFMI_5074_ChiSq		F1 animal with B6N father and BFMI mother							= (Ratio - 50) * Sqrt(Chi2 score), called the adjusted Chi2 score
	matBFMI_5075_ChiSq		F1 animal with B6N father and BFMI mother							= (Ratio - 50) * Sqrt(Chi2 score), called the adjusted Chi2 score
ChiSquare Pvalues for deviation from balanced biallelic expression	patBFMI_5070_Pvalue		F1 animal with B6N mother and BFMI father							= Uncorrected P-value of Chi2 score
	patBFMI_5071_Pvalue		F1 animal with B6N mother and BFMI father							= Uncorrected P-value of Chi2 score
	patBFMI_5072_Pvalue		F1 animal with B6N mother and BFMI father							= Uncorrected P-value of Chi2 score
	matBFMI_5073_Pvalue		F1 animal with B6N father and BFMI mother							= Uncorrected P-value of Chi2 score
	matBFMI_5074_Pvalue		F1 animal with B6N father and BFMI mother							= Uncorrected P-value of Chi2 score
	matBFMI_5075_Pvalue		F1 animal with B6N father and BFMI mother							= Uncorrected P-value of Chi2 score
	patBFMI_ASE_score (> 10.53 = FDR < 5%)		Chisquare based value for deviation from an expected biallelic ratio for patBFMI
	matBFMI_ASE_score (> 10.53 = FDR < 5%)		Chisquare based value for deviation from an expected biallelic ratio for matBFMI
	diff_ChiSqu		difference between groups, algebraic sign indicates direction of deviation from biallelic ratio							= Difference between matBFMI adjusted CHI2 score and patBFMI adjusted CHI2 score
	absdiff_in_alleleratio_ChiSqu_matBFMI.vs.patBFMI (>10.83 = FDR < 5%)		absolute value of diff_ChiSqu for filtering most likely candidates with high differences in allele ratio between F1 groups							= Difference in mean Ratio patBFMI and matBFMI
F1 allele ratios	meanRatio.patBFMI_AlternativeAlleProportion		mean proportion of alternative allele in patBFMI group
	sdRatiopatBFMI__AlternativeAlleProportion		standard deviation within group for alternative allele proportion, criteria < 20%
	meanRatio.matBFMI_AlternativeAlleProportion		mean proportion of alternative allele in matBFMI group
	sdRatio.matBFMI_AlternativeAlleProportion		standard deviation within group for alternative allele proportion, criteria < 20%
	diff.AlleleRatio		difference between mean patBFMI and mean matBFMI in alternative allele proportion
total gene expression	meanGeneExpr.patBFMI_log		mean total gene expression in patBFMI group; log(RPKM+1)
	meanGeneExpr.matBFMI_log		mean total gene expression in matBFMI group; log(RPKM+1)
	Pvalue_GeneExpressionDiff_log_tTest_F1		P value for gene expression differences between matBFMI and patBFMI
	fch.matBFMI/patBFMI.GeneExpr.F1_log		respective foldchange matBFMI/patBFMI
TFBS	identified transcriptionfactor binding sites for estrogen, androgen or glucocorticoid in associated gene

## Sheet: ASEChiSquSign&20%AlleleRatio
Allele specific expression , results from combined filtering for ChiSquare results and alternative allele ratio differences
SNP information					genomic information								parental strain genotypes				F1 males alternative allele-prop.						SNP high quality read coverage Ref;Alt				ChiSquare calculations						ChiSquare Pvalues for deviation from balanced biallelic expression										F1 allele ratios					total gene expression
SNP.ID.Ref	Chr	Pos	Ref	Alt	gene_id	transcript_id	exon_id	exon_number	gene_name	mgi_description	start	end	B6N_5068	B6N_5069	BFMI_4868	BFMI_5067	patBFMI_5070	patBFMI_5071	patBFMI_5072	mat_BFMI_5073	matBFMI_5074	matBFMI_5075	reads_B6N_group	reads_BFMI_group	reads_patBFMI_group	reads_matBFMI_group	patBFMI_5070_ChiSq	patBFMI_5071_ChiSq	patBFMI_5072_ChiSq	matBFMI_5073_ChiSq	matBFMI_5074_ChiSq	matBFMI_5075_ChiSq	patBFMI_5070_Pvalue	patBFMI_5071_Pvalue	patBFMI_5072_Pvalue	matBFMI_5073_Pvalue	matBFMI_5074_Pvalue	matBFMI_5075_Pvalue	patBFMI_ASE_score (> 10.53 = FDR < 5%)	matBFMI_ASE_score (> 10.53 = FDR < 5%)	diff_ChiSqu	absdiff_in_alleleratio_ChiSqu_matBFMI.vs.patBFMI (>10.83 = FDR < 5%)	meanRatio.patBFMI_AlternativeAlleProportion	sdRatiopatBFMI__AlternativeAlleProportion	meanRatio.matBFMI_AlternativeAlleProportion	sdRatio.matBFMI_AlternativeAlleProportion	diff.AlleleRatio	meanGeneExpr.patBFMI_log(RPKM+1)	meanGeneExpr.matBFMI_log(RPKM+1)
2 91712576 C	2	91712576	C	T	ENSMUSG00000027243	ENSMUST00000090608	ENSMUSE00000517003	2	Harbi1	harbinger transposase derived 1	91712080	91712865	Ref	Ref	Alt	Alt	55.4	45.5	43.5	70.5	97.4	71.1	83;0	2;99	75;71	25;96	0.801784	-0.603023	-0.884652	2.7136	5.92474	2.59554	0.422678	0.546494	0.376344	0.00665561	3.12789e-09	0.00944417	0.685891	11.2339	-11.9198	11.9198	48.1333	6.37207	79.6667	15.3604	31.5333	1.45449	1.3244
2 152687856 C	2	152687856	C	T	ENSMUSG00000042814	ENSMUST00000062148	ENSMUSE00000342660	1	Mcts2	malignant T cell amplified sequence 2	152687035	152687951	Ref	Ref	Alt	Alt	66.7	100	100	NA	14.3	0	19;0	0;32	2;30	27;1	0.816497	3.87298	3.31662	NA	-1.88982	-4	0.414216	0.000107511	0.000911119	NA	0.0587817	6.33425e-05	8.0061	5.88982	13.8959	13.8959	88.9	19.2258	7.15	10.1116	81.75	1.50104	1.36953
2 152704657 A	2	152704657	A	T	ENSMUSG00000019188	ENSMUST00000089059	ENSMUSE00000509377	13	H13	histocompatibility 13	152704622	152705036	Ref	Ref	Alt	Alt	17.8	24.7	12.6	72.9	79.2	75.5	338;0	1;379	428;96	123;380	-8.64613	-6.5959	-9.85527	6.45082	7.12732	6.34543	5.32756e-18	4.22687e-11	6.50387e-23	1.11247e-10	1.02344e-12	2.21801e-10	25.0973	19.9236	-45.0209	45.0209	18.3667	6.06987	75.8667	3.16596	57.5	2.08136	1.95608
2 152705549 G	2	152705549	G	A	ENSMUSG00000019188	ENSMUST00000125366	ENSMUSE00000836419	12	H13	histocompatibility 13	152704622	152708670	Ref	Ref	Alt	Alt	11.1	6.7	5.9	100	100	NA	25;0	1;26	38;3	2;16	-2.33333	-3.35659	-3.63803	2.44949	2.82843	NA	0.0196307	0.000789113	0.000274727	0.0143059	0.00467773	NA	9.32795	5.27792	-14.6059	14.6059	7.9	2.8	100	0	92.1	2.08136	1.95608
7 6704437 C	7	6704437	C	T	ENSMUSG00000002265	ENSMUST00000051209	ENSMUSE00000538181	9	Peg3	paternally expressed 3	6703892	6711731	Ref	Ref	Alt	NA	80.8	100	100	NA	NA	NA	23;0	0;24	5;55	13;0	3.13786	3.4641	4.69042	NA	NA	NA	0.00170187	0.000532006	2.7265e-06	NA	NA	NA	11.2924	0	11.2924	11.2924	93.6	11.0851	NA	NA	NA	1.08032	0.333431
7 6706584 A	7	6706584	A	G	ENSMUSG00000002265	ENSMUST00000051209	ENSMUSE00000538181	9	Peg3	paternally expressed 3	6703892	6711731	Ref	Ref	Alt	Alt	100	100	100	NA	NA	NA	17;0	0;38	0;44	9;0	4	3.4641	4	NA	NA	NA	6.33425e-05	0.000532006	6.33425e-05	NA	NA	NA	11.4641	0	11.4641	11.4641	100	0	NA	NA	NA	1.08032	0.333431
11 16752986 C	11	16752986	C	T	ENSMUSG00000020122		(intronic)		Egfr	epidermal growth factor receptor	16752203	16918158	Ref	Ref	Alt	NA	80	100	61.9	45.7	42.5	26.2	28;0	1;16	10;32	79;49	1.89737	3.31662	1.09109	-0.589768	-0.948683	-3.08607	0.0577796	0.000911119	0.275234	0.555346	0.342782	0.00202823	6.30508	4.62452	10.9296	10.9296	80.6333	19.0579	38.1333	10.4577	42.5	4.45783	3.78045
11 22956525 G	11	22956525	G	A	ENSMUSG00000098650	ENSMUST00000160826	ENSMUSE00001315681	2	Gm28048	predicted gene, 28048	22956411	22956692	Ref	Ref	Alt	Alt	35.9	39.6	36.5	56.4	53.3	63.3	292;0	0;403	263;157	225;306	-2.85745	-2.45975	-3.59775	1.67748	0.889499	3.53274	0.00427053	0.0139035	0.000320979	0.0934478	0.373735	0.000411282	8.91495	6.09972	-15.0147	15.0147	37.3333	1.98578	57.6667	5.11892	20.3333	NA	NA
11 22956525 G	11	22956525	G	A	ENSMUSG00000051355	ENSMUST00000159081	ENSMUSE00001315649	2	Commd1	COMM domain containing 1	22956411	22956692	Ref	Ref	Alt	Alt	35.9	39.6	36.5	56.4	53.3	63.3	292;0	0;403	263;157	225;306	-2.85745	-2.45975	-3.59775	1.67748	0.889499	3.53274	0.00427053	0.0139035	0.000320979	0.0934478	0.373735	0.000411282	8.91495	6.09972	-15.0147	15.0147	37.3333	1.98578	57.6667	5.11892	20.3333	1.11062	1.05948
11 22972794 G	11	22972794	G	T	ENSMUSG00000051355	ENSMUST00000162924	ENSMUSE00000854511	1	Commd1	COMM domain containing 1	22972651	22972859	Ref	Ref	Alt	Alt	100	100	96.4	0	0	0	41;0	0;69	1;87	66;0	5.19615	5.74456	4.91354	-4.69042	-4.89898	-4.47214	2.03455e-07	9.21589e-09	8.94473e-07	2.7265e-06	9.63357e-07	7.74422e-06	15.8543	14.0615	29.9158	29.9158	98.8	2.07846	0	0	98.8	1.11062	1.05948
11 22974882 G	11	22974882	G	A	ENSMUSG00000044068	ENSMUST00000049506	ENSMUSE00000381106	1	Zrsr1	zinc finger (CCCH type), RNA binding motif and serine/arginine rich 1	22973215	22976496	Ref	Ref	Alt	Alt	100	85.7	100	9.1	0	NA	26;0	0;26	1;31	22;1	4	1.88982	3	-2.7136	-3.16228	NA	6.33425e-05	0.0587817	0.0026998	0.00665561	0.0015654	NA	8.88982	5.87588	14.7657	14.7657	95.2333	8.25611	4.55	6.43467	90.6833	1.45216	1.16327
11 109933190 T	11	109933190	T	C	ENSMUSG00000020620	ENSMUST00000020948	ENSMUSE00000807390	39	Abca8b	ATP-binding cassette, sub-family A (ABC1), member 8b	109932190	109934611	Ref	Ref	Alt	Alt	58.9	54.8	59.1	40	27.6	25	139;0	0;169	87;121	105;46	1.52153	0.617213	1.76282	-1.34164	-3.41397	-3.4641	0.128126	0.537094	0.0779312	0.179712	0.000640243	0.000532006	3.90157	8.21971	12.1213	12.1213	57.6	2.42693	30.8667	8.01582	26.7333	3.10828	2.69992
11 109933214 C	11	109933214	C	T	ENSMUSG00000020620	ENSMUST00000020948	ENSMUSE00000807390	39	Abca8b	ATP-binding cassette, sub-family A (ABC1), member 8b	109932190	109934611	Ref	Ref	Alt	Alt	62.2	56.9	63.4	46.7	42.7	26	160;0	1;276	101;163	112;73	2.319	0.980196	2.97551	-0.516398	-1.27017	-3.39411	0.0203948	0.326989	0.00292502	0.605577	0.204024	0.000688514	6.27471	5.18068	11.4554	11.4554	60.8333	3.45881	38.4667	10.9801	22.3667	3.10828	2.69992
11 109974591 A	11	109974591	A	C	ENSMUSG00000020620	ENSMUST00000020948	ENSMUSE00001061715	8	Abca8b	ATP-binding cassette, sub-family A (ABC1), member 8b	109974508	109974693	Ref	Ref	Alt	Alt	69.1	64.9	69	42	52.4	42.7	149;0	0;338	128;273	144;124	4.66962	2.88798	4.77334	-1.44444	0.48795	-1.32518	3.01755e-06	0.00387725	1.81192e-06	0.148614	0.625585	0.185112	12.3309	2.28167	14.6126	14.6126	67.6667	2.39653	45.7	5.81292	21.9667	3.10828	2.69992
12 97061770 A	12	97061770	A	C					NA	NA	NA	NA	Ref	Ref	Alt	Alt	0	0.5	0	99.7	99.7	100	496;0	2;1337	684;1	2;932	-15.7797	-14.0364	-15.3297	18.0281	17.9725	16.6733	4.28993e-56	9.33642e-45	4.84145e-53	1.17266e-72	3.19728e-72	2.0485e-62	45.1458	52.674	-97.8198	97.8198	0.166667	0.288675	99.8	0.173205	99.6333	NA	NA
12 104081368 A	12	104081368	A	G	ENSMUSG00000092075				Serpina4-ps1	serine (or cysteine) peptidase inhibitor, clade A, member 4, pseudogene 1	104080649	104086724	Ref	NA	Alt	Alt	35.7	4.8	33.3	52.1	55.6	75	54;0	0;35	71;18	56;82	-1.06904	-5.86353	-1.91485	0.356034	0.57735	3.16228	0.285049	4.53136e-09	0.0555111	0.721815	0.563703	0.0015654	8.84743	4.09566	-12.9431	12.9431	24.6	17.1892	60.9	12.3357	36.3	4.96475	4.76348
12 104081522 G	12	104081522	G	A	ENSMUSG00000092075				Serpina4-ps1	serine (or cysteine) peptidase inhibitor, clade A, member 4, pseudogene 1	104080649	104086724	Ref	NA	Alt	Alt	33.3	14.3	33.9	64.1	44.9	65	93;0	0;46	99;34	88;133	-1.41421	-5.34522	-2.47359	2.71069	-0.714286	2.68328	0.157299	9.03049e-08	0.0133763	0.00671439	0.475051	0.00729036	9.23303	4.67968	-13.9127	13.9127	27.1667	11.1469	58	11.3539	30.8333	4.96475	4.76348
17 12380069 G	17	12380069	G	T	ENSMUSG00000059481				Plg	plasminogen	12378609	12419384	Ref	Ref	Alt	Alt	12.5	14.3	41	87.5	73.3	54.2	24;0	0;49	56;21	16;31	-3.67423	-2.67261	-1.1209	2.12132	1.80739	0.408248	0.000238563	0.00752632	0.262332	0.0338949	0.0707011	0.683091	7.46774	4.33696	-11.8047	11.8047	22.6	15.9603	71.6667	16.71	49.0667	6.13213	5.92446
17 78969687 T	17	78969687	T	C	ENSMUSG00000024070	ENSMUST00000124229	ENSMUSE00000737977	7	Prkd3	protein kinase D3	78969619	78971840	Ref	Ref	Alt	Alt	67.4	65.1	100	56	50.5	65.5	159;0	0;400	65;325	126;166	4.00379	2.39377	13.9642	1.2	0.09759	2.8947	6.23367e-05	0.016676	2.57639e-44	0.230139	0.922258	0.00379516	20.3618	4.19229	16.1695	16.1695	77.5	19.5195	57.3333	7.58837	20.1667	3.29757	3.11629
[truncated: 3 more columns]

## Sheet: ASE20%diffAlleleRatio
Allele specific expression, results from filtering for 20% difference in alternative allele ratio differences
SNP information					genomic information								parental strain genotypes				F1 males alternative allele-prop.						SNP high quality read coverage Ref;Alt				ChiSquare calculations						ChiSquare Pvalues for deviation from balanced biallelic expression										F1 allele ratios					total gene expression
SNP.ID.Ref	Chr	Pos	Ref	Alt	gene_id	transcript_id	exon_id	exon_number	gene_name	mgi_description	start	end	B6N_5068	B6N_5069	BFMI_4868	BFMI_5067	patBFMI_5070	patBFMI_5071	patBFMI_5072	mat_BFMI_5073	matBFMI_5074	matBFMI_5075	reads_B6N_group	reads_BFMI_group	reads_patBFMI_group	reads_matBFMI_group	patBFMI_5070_ChiSq	patBFMI_5071_ChiSq	patBFMI_5072_ChiSq	matBFMI_5073_ChiSq	matBFMI_5074_ChiSq	matBFMI_5075_ChiSq	patBFMI_5070_Pvalue	patBFMI_5071_Pvalue	patBFMI_5072_Pvalue	matBFMI_5073_Pvalue	matBFMI_5074_Pvalue	matBFMI_5075_Pvalue	patBFMI_ASE_score (> 10.53 = FDR < 5%)	matBFMI_ASE_score (> 10.53 = FDR < 5%)	diff_ChiSqu	absdiff_ChiSqu_matBFMIvspatBFMI (>10.83 = FDR < 5%)	meanRatio.patBFMI_AlternativeAlleProportion	sdRatiopatBFMI__AlternativeAlleProportion	meanRatio.matBFMI_AlternativeAlleProportion	sdRatio.matBFMI_AlternativeAlleProportion	diff.AlleleRatio	meanGeneExpr.patBFMI_log	meanGeneExpr.matBFMI_log
1 174833829 T	1	174833829	T	A	ENSMUSG00000050069	ENSMUST00000055294	ENSMUSE00000370813	2	Grem2	gremlin 2 homolog, cysteine knot superfamily (Xenopus laevis)	174833785	174837282	Ref	Ref	Alt	Alt	75	96.8	76.5	50	66.7	47.1	0;34	65;0	20;90	24;29	2.64575	5.20855	3.78076	0	1.41421	-0.242536	0.00815097	1.90318e-07	0.000156353	1	0.157299	0.808365	11.6351	1.17168	10.4634	10.4634	82.7667	12.1763	54.6	10.5788	28.1667	1.49879	1.10355
2 91712576 C	2	91712576	C	T	ENSMUSG00000027243	ENSMUST00000090608	ENSMUSE00000517003	2	Harbi1	harbinger transposase derived 1	91712080	91712865	Ref	Ref	Alt	Alt	55.4	45.5	43.5	70.5	97.4	71.1	2;99	83;0	75;71	25;96	0.801784	-0.603023	-0.884652	2.7136	5.92474	2.59554	0.422678	0.546494	0.376344	0.00665561	3.12789e-09	0.00944417	0.685891	11.2339	-11.9198	11.9198	48.1333	6.37207	79.6667	15.3604	31.5333	1.45449	1.3244
2 152687856 C	2	152687856	C	T	ENSMUSG00000042814	ENSMUST00000062148	ENSMUSE00000342660	1	Mcts2	malignant T cell amplified sequence 2	152687035	152687951	Ref	Ref	Alt	Alt	66.7	100	100	NA	14.3	0	0;32	19;0	2;30	27;1	0.816497	3.87298	3.31662	NA	-1.88982	-4	0.414216	0.000107511	0.000911119	NA	0.0587817	6.33425e-05	8.0061	5.88982	13.8959	13.8959	88.9	19.2258	7.15	10.1116	81.75	1.50104	1.36953
2 152704657 A	2	152704657	A	T	ENSMUSG00000019188	ENSMUST00000089059	ENSMUSE00000509377	13	H13	histocompatibility 13	152704622	152705036	Ref	Ref	Alt	Alt	17.8	24.7	12.6	72.9	79.2	75.5	1;379	338;0	428;96	123;380	-8.64613	-6.5959	-9.85527	6.45082	7.12732	6.34543	5.32756e-18	4.22687e-11	6.50387e-23	1.11247e-10	1.02344e-12	2.21801e-10	25.0973	19.9236	-45.0209	45.0209	18.3667	6.06987	75.8667	3.16596	57.5	2.08136	1.95608
2 152705549 G	2	152705549	G	A	ENSMUSG00000019188	ENSMUST00000125366	ENSMUSE00000836419	12	H13	histocompatibility 13	152704622	152708670	Ref	Ref	Alt	Alt	11.1	6.7	5.9	100	100	NA	1;26	25;0	38;3	2;16	-2.33333	-3.35659	-3.63803	2.44949	2.82843	NA	0.0196307	0.000789113	0.000274727	0.0143059	0.00467773	NA	9.32795	5.27792	-14.6059	14.6059	7.9	2.8	100	0	92.1	2.08136	1.95608
3 138388813 G	3	138388813	G	C	ENSMUSG00000090306			NA	Adh6-ps1	alcohol dehydrogenase 6 (class V), pseudogene 1	138374121	138395002	Ref	Ref	Alt	NA	31.7	28.2	36	8.3	8.6	10.5	0;14	104;0	88;42	71;7	-2.34261	-2.72218	-1.9799	-4.08248	-4.90189	-3.44124	0.0191496	0.00648531	0.0477149	4.45571e-05	9.49167e-07	0.000579063	7.04468	12.4256	5.38093	5.38093	31.9667	3.90683	9.13333	1.19304	22.8333	2.99337	2.54604
3 138394902 T	3	138394902	T	G	ENSMUSG00000090306	ENSMUST00000196293	ENSMUSE00001352054	6	Adh6-ps1	alcohol dehydrogenase 6 (class V), pseudogene 1	138394810	138395002	Ref	Ref	Alt	NA	19.4	0	4.5	21.7	19.5	47.4	0;13	68;0	100;8	61;22	-3.4125	-5.74456	-6.03023	-2.71069	-3.90434	-0.229416	0.000643698	9.21589e-09	1.6373e-09	0.00671439	9.44813e-05	0.818546	15.1873	6.84445	-8.34284	8.34284	7.96667	10.154	29.5333	15.512	21.5667	2.99337	2.54604
4 134131186 C	4	134131186	C	T	ENSMUSG00000037443	ENSMUST00000040271	ENSMUSE00000363019	14	Cep85	centrosomal protein 85	134129858	134131439	Ref	Ref	Alt	Alt	28.6	36	26.9	5.9	7.7	3.8	1;38	88;0	60;26	65;4	-2.53546	-1.4	-2.35339	-3.63803	-4.31455	-4.70679	0.0112299	0.161513	0.0186029	0.000274727	1.59925e-05	2.51651e-06	6.28886	12.6594	6.37052	6.37052	30.5	4.83839	5.8	1.95192	24.7	1.6723	1.71489
4 149978929 T	4	149978929	T	C				NA		NA	NA	NA	Ref	Ref	Alt	Alt	91.3	93.8	95.5	61.1	75	75	0;61	23;1	4;57	16;38	3.96177	3.5	4.26401	0.942809	2	2.23607	7.4395e-05	0.000465258	2.00787e-05	0.345779	0.0455003	0.0253473	11.7258	5.17888	6.54691	6.54691	93.5333	2.11266	70.3667	8.02517	23.1667	NA	NA
6 55173636 C	6	55173636	C	T	ENSMUSG00000003477			NA	Inmt	indolethylamine N-methyltransferase	55170626	55175043	Ref	Ref	Alt	NA	15	5.9	3.6	10.5	34.6	47.4	0;13	39;0	60;5	44;20	-3.1305	-3.63803	-4.91354	-3.44124	-1.56893	-0.229416	0.00174512	0.000274727	8.94473e-07	0.000579063	0.116664	0.818546	11.6821	5.23958	-6.44249	6.44249	8.16667	6.02854	30.8333	18.7362	22.6667	5.09803	5.55551
7 6704437 C	7	6704437	C	T	ENSMUSG00000002265	ENSMUST00000051209	ENSMUSE00000538181	9	Peg3	paternally expressed 3	6703892	6711731	Ref	Ref	Alt	NA	80.8	100	100	NA	NA	NA	0;24	23;0	5;55	13;0	3.13786	3.4641	4.69042	NA	NA	NA	0.00170187	0.000532006	2.7265e-06	NA	NA	NA	11.2924	0	11.2924	11.2924	93.6	11.0851	NA	NA	NA	1.08032	0.333431
7 6706584 A	7	6706584	A	G	ENSMUSG00000002265	ENSMUST00000051209	ENSMUSE00000538181	9	Peg3	paternally expressed 3	6703892	6711731	Ref	Ref	Alt	Alt	100	100	100	NA	NA	NA	0;38	17;0	0;44	9;0	4	3.4641	4	NA	NA	NA	6.33425e-05	0.000532006	6.33425e-05	NA	NA	NA	11.4641	0	11.4641	11.4641	100	0	NA	NA	NA	1.08032	0.333431
7 37202795 T	7	37202795	T	C				NA		NA	NA	NA	Ref	Ref	NA	Alt	7.7	0	28.6	53.3	42.9	35.7	0;9	128;0	61;10	28;22	-4.31455	-4.12311	-2.26779	0.258199	-0.654654	-1.06904	1.59925e-05	3.73798e-05	0.0233422	0.796253	0.512691	0.285049	10.7054	1.4655	-9.23995	9.23995	12.1	14.799	43.9667	8.84835	31.8667	NA	NA
7 37202832 C	7	37202832	C	T				NA		NA	NA	NA	Ref	Ref	Alt	Alt	7.4	12.5	26.2	35.3	36.4	48	0;15	230;0	109;19	56;36	-6.25981	-4.24264	-3.08607	-1.71499	-1.5667	-0.2	3.85454e-10	2.20905e-05	0.00202823	0.0863478	0.117185	0.841481	13.5885	3.48168	-10.1068	10.1068	15.3667	9.72231	39.9	7.03633	24.5333	NA	NA
7 37202836 A	7	37202836	A	G				NA		NA	NA	NA	Ref	Ref	Alt	Alt	9.1	12.1	22.7	35.3	40.6	45.8	0;13	225;0	113;19	54;36	-6.0678	-4.35194	-3.61814	-1.71499	-1.06066	-0.408248	1.29675e-09	1.34937e-05	0.000296732	0.0863478	0.288844	0.683091	14.0379	3.18389	-10.854	10.854	14.6333	7.14516	40.5667	5.25008	25.9333	NA	NA
7 37203766 G	7	37203766	G	C				NA		NA	NA	NA	Ref	Ref	Alt	Alt	24.2	22.2	17.5	52.2	36.8	54.2	0;18	158;0	98;25	34;32	-2.95932	-2.88675	-5.16551	0.208514	-1.14708	0.408248	0.00308319	0.00389242	2.39778e-07	0.834827	0.251349	0.683091	11.0116	0.530316	-10.4813	10.4813	21.3	3.43948	47.7333	9.5212	26.4333	NA	NA
7 38185418 A	7	38185418	A	G	ENSMUSG00000054676			NA	1600014C10Rik	RIKEN cDNA 1600014C10 gene	38183217	38197568	Ref	Ref	Alt	Alt	72.5	46.2	71.1	82.1	90.8	78.3	22;270	19;1	51;105	32;171	2.84605	-0.392232	4.00555	5.25329	7.11189	4.38938	0.00442653	0.694887	6.18729e-05	1.49409e-07	1.14466e-12	1.13674e-05	6.45937	16.7546	-10.2952	10.2952	63.2667	14.7967	83.7333	6.40807	20.4667	4.10243	4.11829
9 78331199 A	9	78331199	A	C	ENSMUSG00000057933	ENSMUST00000034902	ENSMUSE00001025485	7	Gsta2	glutathione S-transferase, alpha 2 (Yc2)	78331018	78331249	Ref	Ref	Alt	Alt	20	28.3	23.3	42.4	47.5	41.9	0;114	59;0	111;35	101;79	-3.79473	-2.94884	-4.13118	-1.1717	-0.390567	-1.27	0.000147802	0.0031897	3.60902e-05	0.241317	0.696118	0.204084	10.8748	2.83227	-8.04249	8.04249	23.8667	4.17892	43.9333	3.09892	20.0667	1.78574	1.84604
11 16752986 C	11	16752986	C	T	ENSMUSG00000020122			NA	Egfr	epidermal growth factor receptor	16752203	16918158	Ref	Ref	Alt	NA	80	100	61.9	45.7	42.5	26.2	1;16	28;0	10;32	79;49	1.89737	3.31662	1.09109	-0.589768	-0.948683	-3.08607	0.0577796	0.000911119	0.275234	0.555346	0.342782	0.00202823	6.30508	4.62452	10.9296	10.9296	80.6333	19.0579	38.1333	10.4577	42.5	4.45783	3.78045
11 22956525 G	11	22956525	G	A	ENSMUSG00000098650	ENSMUST00000160826	ENSMUSE00001315681	2	Gm28048	predicted gene, 28048	22956411	22956692	Ref	Ref	Alt	Alt	35.9	39.6	36.5	56.4	53.3	63.3	0;403	292;0	263;157	225;306	-2.85745	-2.45975	-3.59775	1.67748	0.889499	3.53274	0.00427053	0.0139035	0.000320979	0.0934478	0.373735	0.000411282	8.91495	6.09972	-15.0147	15.0147	37.3333	1.98578	57.6667	5.11892	20.3333	0	0
11 22956525 G	11	22956525	G	A	ENSMUSG00000051355	ENSMUST00000159081	ENSMUSE00001315649	2	Commd1	COMM domain containing 1	22956411	22956692	Ref	Ref	Alt	Alt	35.9	39.6	36.5	56.4	53.3	63.3	0;403	292;0	263;157	225;306	-2.85745	-2.45975	-3.59775	1.67748	0.889499	3.53274	0.00427053	0.0139035	0.000320979	0.0934478	0.373735	0.000411282	8.91495	6.09972	-15.0147	15.0147	37.3333	1.98578	57.6667	5.11892	20.3333	1.11062	1.05948
11 22972794 G	11	22972794	G	T	ENSMUSG00000051355	ENSMUST00000162924	ENSMUSE00000854511	1	Commd1	COMM domain containing 1	22972651	22972859	Ref	Ref	Alt	Alt	100	100	96.4	0	0	0	0;69	41;0	1;87	66;0	5.19615	5.74456	4.91354	-4.69042	-4.89898	-4.47214	2.03455e-07	9.21589e-09	8.94473e-07	2.7265e-06	9.63357e-07	7.74422e-06	15.8543	14.0615	29.9158	29.9158	98.8	2.07846	0	0	98.8	1.11062	1.05948
11 22974882 G	11	22974882	G	A	ENSMUSG00000044068	ENSMUST00000049506	ENSMUSE00000381106	1	Zrsr1	zinc finger (CCCH type), RNA binding motif and serine/arginine rich 1	22973215	22976496	Ref	Ref	Alt	Alt	100	85.7	100	9.1	0	NA	0;26	26;0	1;31	22;1	4	1.88982	3	-2.7136	-3.16228	NA	6.33425e-05	0.0587817	0.0026998	0.00665561	0.0015654	NA	8.88982	5.87588	14.7657	14.7657	95.2333	8.25611	4.55	6.43467	90.6833	1.45216	1.16327
11 109933190 T	11	109933190	T	C	ENSMUSG00000020620	ENSMUST00000020948	ENSMUSE00000807390	39	Abca8b	ATP-binding cassette, sub-family A (ABC1), member 8b	109932190	109934611	Ref	Ref	Alt	Alt	58.9	54.8	59.1	40	27.6	25	0;169	139;0	87;121	105;46	1.52153	0.617213	1.76282	-1.34164	-3.41397	-3.4641	0.128126	0.537094	0.0779312	0.179712	0.000640243	0.000532006	3.90157	8.21971	12.1213	12.1213	57.6	2.42693	30.8667	8.01582	26.7333	3.10828	2.69992
11 109933214 C	11	109933214	C	T	ENSMUSG00000020620	ENSMUST00000020948	ENSMUSE00000807390	39	Abca8b	ATP-binding cassette, sub-family A (ABC1), member 8b	109932190	109934611	Ref	Ref	Alt	Alt	62.2	56.9	63.4	46.7	42.7	26	1;276	160;0	101;163	112;73	2.319	0.980196	2.97551	-0.516398	-1.27017	-3.39411	0.0203948	0.326989	0.00292502	0.605577	0.204024	0.000688514	6.27471	5.18068	11.4554	11.4554	60.8333	3.45881	38.4667	10.9801	22.3667	3.10828	2.69992
11 109974591 A	11	109974591	A	C	ENSMUSG00000020620	ENSMUST00000020948	ENSMUSE00001061715	8	Abca8b	ATP-binding cassette, sub-family A (ABC1), member 8b	109974508	109974693	Ref	Ref	Alt	Alt	69.1	64.9	69	42	52.4	42.7	0;338	149;0	128;273	144;124	4.66962	2.88798	4.77334	-1.44444	0.48795	-1.32518	3.01755e-06	0.00387725	1.81192e-06	0.148614	0.625585	0.185112	12.3309	2.28167	14.6126	14.6126	67.6667	2.39653	45.7	5.81292	21.9667	3.10828	2.69992
12 97061770 A	12	97061770	A	C				NA		NA	NA	NA	Ref	Ref	Alt	Alt	0	0.5	0	99.7	99.7	100	2;1337	496;0	684;1	2;932	-15.7797	-14.0364	-15.3297	18.0281	17.9725	16.6733	4.28993e-56	9.33642e-45	4.84145e-53	1.17266e-72	3.19728e-72	2.0485e-62	45.1458	52.674	-97.8198	97.8198	0.166667	0.288675	99.8	0.173205	99.6333	NA	NA
12 104081368 A	12	104081368	A	G	ENSMUSG00000092075			NA	Serpina4-ps1	serine (or cysteine) peptidase inhibitor, clade A, member 4, pseudogene 1	104080649	104086724	Ref	NA	Alt	Alt	35.7	4.8	33.3	52.1	55.6	75	0;35	54;0	71;18	56;82	-1.06904	-5.86353	-1.91485	0.356034	0.57735	3.16228	0.285049	4.53136e-09	0.0555111	0.721815	0.563703	0.0015654	8.84743	4.09566	-12.9431	12.9431	24.6	17.1892	60.9	12.3357	36.3	4.96475	4.76348
12 104081522 G	12	104081522	G	A	ENSMUSG00000092075			NA	Serpina4-ps1	serine (or cysteine) peptidase inhibitor, clade A, member 4, pseudogene 1	104080649	104086724	Ref	NA	Alt	Alt	33.3	14.3	33.9	64.1	44.9	65	0;46	93;0	99;34	88;133	-1.41421	-5.34522	-2.47359	2.71069	-0.714286	2.68328	0.157299	9.03049e-08	0.0133763	0.00671439	0.475051	0.00729036	9.23303	4.67968	-13.9127	13.9127	27.1667	11.1469	58	11.3539	30.8333	4.96475	4.76348
13 23860252 T	13	23860252	T	C	ENSMUSG00000036083	ENSMUST00000039721	ENSMUSE00000338924	13	Slc17a3	solute carrier family 17 (sodium phosphate), member 3	23858203	23860714	Ref	Ref	Alt	NA	7.7	0	6.7	21.4	33.3	NA	1;10	37;0	45;2	18;5	-3.05085	-4.3589	-3.35659	-2.13809	-0.816497	NA	0.00228194	1.30718e-05	0.000789113	0.0325094	0.414216	NA	10.7663	2.95459	-7.81175	7.81175	4.8	4.18688	27.35	8.41457	22.55	2.63545	2.53711
15 60822706 G	15	60822706	G	C	ENSMUSG00000072568	ENSMUST00000100635	ENSMUSE00000649048	2	Fam84b	family with sequence similarity 84, member B	60818994	60823991	Ref	Ref	Alt	Alt	95.5	100	90.9	54.5	90.9	79.2	0;73	22;0	3;53	16;41	4.26401	3.4641	3.83761	0.426401	2.7136	2.85774	2.00787e-05	0.000532006	0.000124236	0.669815	0.00665561	0.00426672	11.5657	5.99774	5.56799	5.56799	95.4667	4.55009	74.8667	18.5829	20.6	1.29341	1.23157
15 60822706 G	15	60822706	G	C	ENSMUSG00000097493	ENSMUST00000180730	ENSMUSE00001098188	1	9930014A18Rik	RIKEN cDNA 9930014A18 gene	60822271	60824783	Ref	Ref	Alt	Alt	95.5	100	90.9	54.5	90.9	79.2	0;73	22;0	3;53	16;41	4.26401	3.4641	3.83761	0.426401	2.7136	2.85774	2.00787e-05	0.000532006	0.000124236	0.669815	0.00665561	0.00426672	11.5657	5.99774	5.56799	5.56799	95.4667	4.55009	74.8667	18.5829	20.6	0.125942	0.0870085
17 12380069 G	17	12380069	G	T	ENSMUSG00000059481			NA	Plg	plasminogen	12378609	12419384	Ref	Ref	Alt	Alt	12.5	14.3	41	87.5	73.3	54.2	0;49	24;0	56;21	16;31	-3.67423	-2.67261	-1.1209	2.12132	1.80739	0.408248	0.000238563	0.00752632	0.262332	0.0338949	0.0707011	0.683091	7.46774	4.33696	-11.8047	11.8047	22.6	15.9603	71.6667	16.71	49.0667	6.13213	5.92446
17 78969687 T	17	78969687	T	C	ENSMUSG00000024070	ENSMUST00000124229	ENSMUSE00000737977	7	Prkd3	protein kinase D3	78969619	78971840	Ref	Ref	Alt	Alt	67.4	65.1	100	56	50.5	65.5	0;400	159;0	65;325	126;166	4.00379	2.39377	13.9642	1.2	0.09759	2.8947	6.23367e-05	0.016676	2.57639e-44	0.230139	0.922258	0.00379516	20.3618	4.19229	16.1695	16.1695	77.5	19.5195	57.3333	7.58837	20.1667	3.29757	3.11629
[truncated: 3 more columns]

## Sheet: ASEall
Allele specific expression , SNPs with imbalanced biallelic expression
SNP information					genomic information								parental strain genotypes				F1 males alternative allele-prop.						SNP high quality read coverage Ref;Alt				ChiSquare calculations						ChiSquare Pvalues for deviation from balanced biallelic expression										F1 allele ratios					total gene expression
SNP.ID.Ref	Chr	Pos	Ref	Alt	gene_id	transcript_id	exon_id	exon_number	gene_name	mgi_description	start	end	B6N_5068	B6N_5069	BFMI_4868	BFMI_5067	patBFMI_5070	patBFMI_5071	patBFMI_5072	mat_BFMI_5073	matBFMI_5074	matBFMI_5075	reads_B6N_group	reads_BFMI_group	reads_patBFMI_group	reads_matBFMI_group	patBFMI_5070_ChiSq	patBFMI_5071_ChiSq	patBFMI_5072_ChiSq	matBFMI_5073_ChiSq	matBFMI_5074_ChiSq	matBFMI_5075_ChiSq	patBFMI_5070_Pvalue	patBFMI_5071_Pvalue	patBFMI_5072_Pvalue	matBFMI_5073_Pvalue	matBFMI_5074_Pvalue	matBFMI_5075_Pvalue	patBFMI_ASE_score (> 10.53 = FDR < 5%)	matBFMI_ASE_score (> 10.53 = FDR < 5%)	diff_ChiSqu	absdiff_ChiSqu_matBFMIvspatBFMI (>10.83 = FDR < 5%)	meanRatio.patBFMI_AlternativeAlleProportion	sdRatiopatBFMI__AlternativeAlleProportion	meanRatio.matBFMI_AlternativeAlleProportion	sdRatio.matBFMI_AlternativeAlleProportion	diff.AlleleRatio	meanGeneExpr.patBFMI_log	meanGeneExpr.matBFMI_log
1 4771980 C	1	4771980	C	T	ENSMUSG00000103922	ENSMUST00000193658	ENSMUSE00001345397	1	Gm6123	predicted gene 6123	4771131	4772199	Alt	Alt	Ref	Ref	16.8	23.1	21.4	24.1	25	27.7	608;0	4;102	265;69	350;120	-6.66675	-5.90909	-6.04743	-6.52357	-6.40312	-5.42517	2.61531e-11	3.44001e-09	1.47173e-09	6.86535e-11	1.52229e-10	5.79005e-08	18.6233	18.3519	-0.271411	0.271411	20.4333	3.25935	25.6	1.8735	5.16667	NA	NA
1 9546760 G	1	9546760	G	A	ENSMUSG00000061024	ENSMUST00000072079	ENSMUSE00000463933	1	Rrs1	RRS1 ribosome biogenesis regulator homolog (S. cerevisiae)	9545408	9547455	Ref	Ref	Alt	Alt	15.8	15.4	17.2	11.1	13.9	28.6	0;19	64;1	62;12	78;15	-2.9824	-3.53009	-3.52821	-4.66667	-4.33333	-1.96396	0.00285994	0.000415418	0.000418378	3.06125e-06	1.46868e-05	0.0495346	10.0407	10.964	0.923255	0.923255	16.1333	0.945163	17.8667	9.40018	1.73333	1.56847	1.53727
1 9553377 G	1	9553377	G	T	ENSMUSG00000025911	ENSMUST00000144177	ENSMUSE00001241549	5	Adhfe1	alcohol dehydrogenase, iron containing, 1	9553318	9553472	Ref	Ref	Alt	Alt	35	44.5	37	38.2	34.5	41.1	0;583	429;4	425;274	477;291	-4.31974	-1.78822	-3.95628	-3.91965	-4.91354	-2.76987	1.5621e-05	0.0737411	7.6125e-05	8.86786e-05	8.94473e-07	0.00560781	10.0642	11.6031	1.53881	1.53881	38.8333	5.00833	37.9333	3.30807	0.9	2.98594	3.00239
1 9553659 G	1	9553659	G	C	ENSMUSG00000025911	ENSMUST00000144177	ENSMUSE00001212078	6	Adhfe1	alcohol dehydrogenase, iron containing, 1	9553623	9553819	Ref	Ref	Alt	Alt	32.1	33.2	34.9	32.7	34.9	33.9	2;374	469;2	431;217	449;230	-4.89953	-5.0883	-4.59573	-4.95886	-4.63153	-4.98072	9.60685e-07	3.61281e-07	4.31247e-06	7.09098e-07	3.62975e-06	6.33495e-07	14.5836	14.5711	-0.0124532	0.0124532	33.4	1.41067	33.8333	1.10151	0.433333	2.98594	3.00239
1 9553719 T	1	9553719	T	C	ENSMUSG00000025911	ENSMUST00000144177	ENSMUSE00001212078	6	Adhfe1	alcohol dehydrogenase, iron containing, 1	9553623	9553819	Ref	Ref	Alt	Alt	32	30.4	31.7	33.9	36.3	38.2	0;498	499;1	489;223	461;261	-5.09117	-6.19806	-5.9309	-5.01403	-4.12418	-3.76473	3.55863e-07	5.71618e-10	3.01279e-09	5.33017e-07	3.7206e-05	0.000166726	17.2201	12.9029	-4.31719	4.31719	31.3667	0.85049	36.1333	2.15484	4.76667	2.98594	3.00239
1 45908593 T	1	45908593	T	C	ENSMUSG00000025993	ENSMUST00000027137	ENSMUSE00000294287	8	Slc40a1	solute carrier family 40 (iron-regulated transporter), member 1	45908068	45909719	Ref	Ref	Alt	Alt	42.9	43.9	43.8	38.8	32.7	45.3	1;764	726;1	522;402	501;319	-2.47029	-2.01205	-2.34521	-3.6381	-5.78653	-1.56502	0.0135005	0.0442151	0.0190165	0.000274661	7.18532e-09	0.117579	6.82754	10.9896	4.16211	4.16211	43.5333	0.550757	38.9333	6.30106	4.6	2.91554	2.78888
1 66831173 C	1	66831173	C	G	ENSMUSG00000026003	ENSMUST00000027153	ENSMUSE00000338762	11	Acadl	acyl-Coenzyme A dehydrogenase, long-chain	66830839	66831527	Ref	Ref	Alt	Alt	39.7	30	30.6	34.2	37	35.5	1;372	447;1	266;134	253;140	-2.40098	-4.38178	-4.66667	-3.93577	-3.29983	-2.52357	0.0163512	1.17713e-05	3.06125e-06	8.29287e-05	0.000967428	0.0116169	11.4494	9.75918	-1.69025	1.69025	33.4333	5.43538	35.5667	1.40119	2.13333	3.93046	4.01607
1 67123038 C	1	67123038	C	T	ENSMUSG00000025991	ENSMUST00000027144	ENSMUSE00000154717	1	Cps1	carbamoyl-phosphate synthetase 1	67123026	67123290	Ref	Ref	Alt	Alt	26.3	33.8	27.5	28.7	37.3	38.7	0;171	415;0	392;159	313;168	-6.52929	-4.07024	-6.44129	-5.34718	-3.30769	-2.81127	6.60838e-11	4.69641e-05	1.18464e-10	8.93341e-08	0.000940681	0.00493467	17.0408	11.4661	-5.57468	5.57468	29.2	4.02865	34.9	5.41479	5.7	6.90166	7.15734
1 67123068 G	1	67123068	G	T	ENSMUSG00000025991	ENSMUST00000027144	ENSMUSE00000154717	1	Cps1	carbamoyl-phosphate synthetase 1	67123026	67123290	Ref	Ref	Alt	Alt	43.9	48.3	46.3	45.3	44.4	47.1	12;7169	8196;14	8260;7067	6836;5705	-8.42184	-2.2562	-5.82798	-6.05954	-7.63197	-3.58727	3.70603e-17	0.0240578	5.61032e-09	1.3651e-09	2.31198e-14	0.000334155	16.506	17.2788	0.772756	0.772756	46.1667	2.20303	45.6	1.37477	0.566667	6.90166	7.15734
1 67160915 C	1	67160915	C	T	ENSMUSG00000025991	ENSMUST00000027144	ENSMUSE00000600983	12	Cps1	carbamoyl-phosphate synthetase 1	67160859	67160957	Ref	Ref	Alt	Alt	45.8	48.8	47.8	48.7	47.7	47.2	18;8214	7720;11	8810;7965	7522;6909	-6.0799	-1.71149	-3.53239	-1.89089	-3.18085	-3.81877	1.20255e-09	0.08699	0.000411829	0.0586389	0.00146844	0.000134119	11.3238	8.89051	-2.43327	2.43327	47.4667	1.52753	47.8667	0.763763	0.4	6.90166	7.15734
1 67166493 C	1	67166493	C	T	ENSMUSG00000025991	ENSMUST00000027144	ENSMUSE00000600980	15	Cps1	carbamoyl-phosphate synthetase 1	67166369	67166526	Ref	Ref	Alt	Alt	45.4	45.3	46.1	44.7	45.7	44.1	15;9224	11033;14	10429;8752	9813;7996	-7.15532	-7.006	-6.87614	-7.79517	-7.07317	-8.8165	8.34798e-13	2.4523e-12	6.14954e-12	6.43229e-15	1.51433e-12	1.18096e-18	21.0375	23.6848	2.64738	2.64738	45.6	0.43589	44.8333	0.80829	0.766667	6.90166	7.15734
1 67180089 T	1	67180089	T	C	ENSMUSG00000025991	ENSMUST00000027144	ENSMUSE00000154714	21	Cps1	carbamoyl-phosphate synthetase 1	67180071	67180189	Ref	Ref	Alt	Alt	44.1	44.6	44.5	44.4	43.7	42.7	13;4487	4616;10	6322;5054	4790;3722	-6.87208	-6.15935	-7.50908	-6.59891	-6.42749	-7.12245	6.32719e-12	7.30462e-10	5.95445e-14	4.14192e-11	1.2973e-10	1.06026e-12	20.5405	20.1488	-0.39166	0.39166	44.4	0.264575	43.6	0.8544	0.8	6.90166	7.15734
1 67180100 A	1	67180100	A	G	ENSMUSG00000025991	ENSMUST00000027144	ENSMUSE00000154714	21	Cps1	carbamoyl-phosphate synthetase 1	67180071	67180189	Ref	Ref	Alt	Alt	41.7	43.2	42.2	42.4	41.7	42.3	13;4143	4704;10	6983;5131	4844;3533	-9.9808	-7.94268	-11.0523	-9.18091	-8.34666	-7.18315	1.84978e-23	1.97855e-15	2.13639e-28	4.27462e-20	7.02229e-17	6.81213e-13	28.9758	24.7107	-4.26507	4.26507	42.3667	0.763763	42.1333	0.378594	0.233333	6.90166	7.15734
1 67206890 A	1	67206890	A	C	ENSMUSG00000025991			NA	Cps1	carbamoyl-phosphate synthetase 1	67123026	67231259	Ref	Ref	Alt	Alt	37.3	34.4	28.4	26.3	10.5	14.8	0;38	150;0	106;52	125;24	-1.95283	-1.76777	-3.54291	-2.91999	-5.9604	-5.17115	0.0508393	0.0770999	0.000395732	0.00350048	2.51628e-09	2.32664e-07	7.26351	14.0515	6.78801	6.78801	33.3667	4.53909	17.2	8.16884	16.1667	6.90166	7.15734
1 67206926 G	1	67206926	G	A	ENSMUSG00000025991			NA	Cps1	carbamoyl-phosphate synthetase 1	67123026	67231259	Ref	Ref	Alt	NA	33.3	13.6	15.8	14.6	10.2	2.4	0;24	121;0	91;24	120;12	-2	-3.41121	-5.16568	-4.52904	-5.57143	-6.17213	0.0455003	0.000646749	2.39571e-07	5.92525e-06	2.52659e-08	6.73744e-10	10.5769	16.2726	5.69571	5.69571	20.9	10.7949	9.06667	6.17846	11.8333	6.90166	7.15734
1 67207025 G	1	67207025	G	T	ENSMUSG00000025991			NA	Cps1	carbamoyl-phosphate synthetase 1	67123026	67231259	Ref	Ref	Alt	Alt	34.5	17.1	24.7	14	21.5	12.8	0;37	166;0	126;45	129;26	-2.29228	-3.88771	-4.55556	-4.72746	-4.58929	-5.10527	0.0218895	0.000101195	5.22473e-06	2.27351e-06	4.44766e-06	3.30314e-07	10.7355	14.422	3.68647	3.68647	25.4333	8.72315	16.1	4.71487	9.33333	6.90166	7.15734
1 67207111 C	1	67207111	C	T	ENSMUSG00000025991			NA	Cps1	carbamoyl-phosphate synthetase 1	67123026	67231259	Ref	Ref	Alt	Alt	30.9	16.7	16.4	22.2	36	27.7	0;58	114;0	114;32	87;37	-2.83164	-3.26599	-5.49762	-2.88675	-1.9799	-3.06316	0.004631	0.00109084	3.8494e-08	0.00389242	0.0477149	0.00219009	11.5953	7.92982	-3.66544	3.66544	21.3333	8.28633	28.6333	6.94718	7.3	6.90166	7.15734
1 67208086 C	1	67208086	C	T	ENSMUSG00000025991			NA	Cps1	carbamoyl-phosphate synthetase 1	67123026	67231259	Ref	Ref	Alt	Alt	27.4	32	35.9	20.5	17.3	24.1	1;66	185;0	112;53	115;30	-3.556	-1.8	-2.49101	-3.68295	-4.71495	-3.81032	0.000376539	0.0718606	0.0127381	0.000230553	2.41768e-06	0.000138789	7.84701	12.2082	4.3612	4.3612	31.7667	4.2548	20.6333	3.40196	11.1333	6.90166	7.15734
1 67208443 C	1	67208443	C	T	ENSMUSG00000025991			NA	Cps1	carbamoyl-phosphate synthetase 1	67123026	67231259	Ref	Ref	Alt	Alt	17.2	14.8	27.5	24.2	26.3	18.3	0;45	171;1	126;34	116;34	-5.25	-3.65655	-3.73196	-2.95932	-3.57624	-4.90578	1.52099e-07	0.000255631	0.000189995	0.00308319	0.000348575	9.30573e-07	12.6385	11.4413	-1.19718	1.19718	19.8333	6.7471	22.9333	4.14769	3.1	6.90166	7.15734
1 67208752 A	1	67208752	A	C	ENSMUSG00000025991			NA	Cps1	carbamoyl-phosphate synthetase 1	67123026	67231259	Ref	Ref	Alt	Alt	24.4	14.3	28.6	20.7	16.1	17.2	0;41	122;0	98;34	123;26	-3.27965	-2.67261	-3.7607	-3.15682	-5.07796	-5.25	0.00103936	0.00752632	0.000169439	0.00159499	3.81502e-07	1.52099e-07	9.71296	13.4848	3.77182	3.77182	22.4333	7.35006	18	2.40208	4.43333	6.90166	7.15734
1 67209056 T	1	67209056	T	C	ENSMUSG00000025991			NA	Cps1	carbamoyl-phosphate synthetase 1	67123026	67231259	Ref	Ref	Alt	Alt	26.6	27	33.3	25.7	19.2	20.4	0;55	148;0	138;59	111;30	-3.75	-2.79478	-3.26599	-2.87352	-4.4376	-4.35465	0.000176835	0.00519346	0.00109084	0.0040592	9.09668e-06	1.33281e-05	9.81077	11.6658	1.85501	1.85501	28.9667	3.7581	21.7667	3.45881	7.2	6.90166	7.15734
1 67209137 C	1	67209137	C	T	ENSMUSG00000025991			NA	Cps1	carbamoyl-phosphate synthetase 1	67123026	67231259	Ref	Ref	Alt	Alt	28.3	6.9	20.7	29	32.5	17	0;41	134;1	130;34	93;31	-3.15929	-4.64238	-5.30071	-2.33487	-2.21359	-4.80762	0.00158152	3.44413e-06	1.15351e-07	0.0195503	0.0268567	1.52738e-06	13.1024	9.35608	-3.74631	3.74631	18.6333	10.8487	26.1667	8.12917	7.53333	6.90166	7.15734
1 67209153 G	1	67209153	G	T	ENSMUSG00000025991			NA	Cps1	carbamoyl-phosphate synthetase 1	67123026	67231259	Ref	Ref	Alt	Alt	25	5.9	18	32.1	31.4	12.5	0;25	91;0	87;20	78;25	-3.16228	-3.63803	-4.52548	-1.88982	-2.1974	-4.74342	0.0015654	0.000274727	6.02576e-06	0.0587817	0.0279918	2.10144e-06	11.3258	8.83064	-2.49516	2.49516	16.3	9.66282	25.3333	11.1195	9.03333	6.90166	7.15734
1 67209265 C	1	67209265	C	T	ENSMUSG00000025991			NA	Cps1	carbamoyl-phosphate synthetase 1	67123026	67231259	Ref	Ref	Alt	Alt	32.5	16.7	27.6	25	20.5	11.4	0;37	114;0	105;40	94;21	-2.21359	-2.82843	-4.18124	-2.82843	-3.68295	-5.12569	0.0268567	0.00467773	2.89925e-05	0.00467773	0.000230553	2.96446e-07	9.22326	11.6371	2.41381	2.41381	25.6	8.08764	18.9667	6.92844	6.63333	6.90166	7.15734
1 67215484 C	1	67215484	C	T	ENSMUSG00000025991	ENSMUST00000027144	ENSMUSE00000154727	32	Cps1	carbamoyl-phosphate synthetase 1	67215410	67215580	Ref	Ref	Alt	Alt	46.2	47.4	47.2	47	46	46.4	19;10544	10438;19	10740;9507	9788;8501	-6.12261	-4.04642	-4.84369	-4.58601	-6.51338	-5.33054	9.2056e-10	5.20067e-05	1.27451e-06	4.51787e-06	7.34791e-11	9.79201e-08	15.0127	16.4299	1.41722	1.41722	46.9333	0.64291	46.4667	0.503322	0.466667	6.90166	7.15734
1 72159870 G	1	72159870	G	T	ENSMUSG00000039395	ENSMUST00000048860	ENSMUSE00000412693	5	Mreg	melanoregulin	72159442	72161019	Ref	Ref	Alt	Alt	23.5	22.5	21.8	39.1	26.7	33.3	0;124	121;0	195;57	103;51	-4.88094	-4.91935	-5.25335	-1.75	-3.61478	-1.82574	1.05584e-06	8.68323e-07	1.49356e-07	0.0801183	0.000300598	0.0678892	15.0536	7.19053	-7.86311	7.86311	22.6	0.8544	33.0333	6.2043	10.4333	2.97008	2.73618
1 72259254 A	1	72259254	A	C	ENSMUSG00000026189	ENSMUST00000027381	ENSMUSE00001231482	8	Pecr	peroxisomal trans-2-enoyl-CoA reductase	72259172	72259433	Ref	Ref	Alt	Alt	32.1	32.4	30.3	29.8	33	36.5	1;234	512;1	419;193	486;243	-4.96673	-4.7789	-6.01423	-5.68535	-5.6875	-4.2836	6.80917e-07	1.76261e-06	1.80746e-09	1.30543e-08	1.28912e-08	1.83896e-05	15.7599	15.6565	-0.103401	0.103401	31.6	1.13578	33.1	3.35112	1.5	4.24417	4.24806
1 72259287 A	1	72259287	A	G	ENSMUSG00000026189	ENSMUST00000027381	ENSMUSE00001231482	8	Pecr	peroxisomal trans-2-enoyl-CoA reductase	72259172	72259433	Ref	Ref	Alt	Alt	26.9	38.7	41.7	30.3	32	37.2	3;545	677;1	561;322	697;345	-7.35573	-3.81114	-3.10913	-6.99772	-7.2	-4.63812	1.89891e-13	0.000138325	0.00187641	2.60152e-12	6.02126e-13	3.51586e-06	14.276	18.8358	4.55985	4.55985	35.7667	7.8239	33.1667	3.5949	2.6	4.24417	4.24806
1 93135308 G	1	93135308	G	T	ENSMUSG00000026272	ENSMUST00000027491	ENSMUSE00000285051	1	Agxt	alanine-glyoxylate aminotransferase	93135240	93135524	Ref	Ref	Alt	Alt	78.9	78	74.8	74.3	71.3	73.4	1;453	172;0	139;460	132;358	6.18147	8.37062	8.03143	6.34717	5.22558	6.07692	6.35089e-10	5.73163e-17	9.63455e-16	2.19314e-10	1.73612e-07	1.2251e-09	22.5835	17.6497	4.93384	4.93384	77.2333	2.15484	73	1.53948	4.23333	5.34074	5.09953
1 120121005 C	1	120121005	C	G	ENSMUSG00000026385	ENSMUST00000027634	ENSMUSE00000756115	1	Dbi	diazepam binding inhibitor	120120945	120121078	Ref	Ref	Alt	Alt	24.9	24.5	22.4	24.5	29.1	20.4	1;357	690;2	623;194	701;224	-7.46667	-8.11016	-10.205	-8.47187	-6.93476	-11.4429	8.22509e-14	5.05529e-16	1.88242e-24	2.41487e-17	4.06909e-12	2.55074e-30	25.7819	26.8496	1.06771	1.06771	23.9333	1.34288	24.6667	4.35239	0.733333	5.59254	5.68771
1 121304858 C	1	121304858	C	A	ENSMUSG00000003721	ENSMUST00000003818	ENSMUSE00000342462	6	Insig2	insulin induced gene 2	121304353	121305947	Ref	Ref	Alt	Alt	59.1	64.8	64.2	55.8	61.4	62.2	3;3177	926;0	738;1251	708;1066	4.45362	7.94356	7.37347	2.58867	6.08833	5.81085	8.44348e-06	1.9646e-15	1.66239e-13	0.00963483	1.14093e-09	6.21571e-09	19.7707	14.4878	5.2828	5.2828	62.7	3.13209	59.8	3.48712	2.9	4.73334	4.47302
1 125393761 A	1	125393761	A	C	ENSMUSG00000026341	ENSMUST00000178474	ENSMUSE00001329115	12	Actr3	ARP3 actin-related protein 3	125392906	125394090	Ref	Ref	Alt	Alt	4.6	10.9	5.4	7.6	8.3	6.6	0;34	235;0	181;13	184;15	-7.31805	-5.79812	-7.67234	-6.89312	-7.07107	-6.78595	2.51601e-13	6.70629e-09	1.68881e-14	5.45805e-12	1.53746e-12	1.15321e-11	20.7885	20.7501	-0.0383664	0.0383664	6.96667	3.42977	7.5	0.8544	0.533333	2.19288	2.16004
1 133363865 G	1	133363865	G	T	ENSMUSG00000070644	ENSMUST00000135222	ENSMUSE00000774113	1	Etnk2	ethanolamine kinase 2	133363572	133364018	Ref	Ref	Alt	Alt	34.6	33.7	37.1	35.8	37.7	38.9	10;373	260;0	313;170	576;350	-3.55515	-4.26996	-3.44785	-4.12082	-4.31651	-4.47767	0.000377762	1.95508e-05	0.000565077	3.77531e-05	1.58516e-05	7.54631e-06	11.273	12.915	1.64204	1.64204	35.1333	1.76163	37.4667	1.56312	2.33333	3.6328	3.83692
1 133365719 G	1	133365719	G	T	ENSMUSG00000070644	ENSMUST00000135222	ENSMUSE00001278397	2	Etnk2	ethanolamine kinase 2	133365576	133365835	Ref	Ref	Alt	Alt	38.8	39.5	39	45	42.7	40.2	4;810	656;2	781;501	984;730	-4.44467	-4.25763	-4.82817	-2.35803	-3.39021	-4.83006	8.80264e-06	2.06601e-05	1.37795e-06	0.0183724	0.00069838	1.36491e-06	13.5305	10.5783	-2.95217	2.95217	39.1	0.360555	42.6333	2.40069	3.53333	3.6328	3.83692
1 133373228 C	1	133373228	C	T	ENSMUSG00000070644	ENSMUST00000135222	ENSMUSE00001213827	4	Etnk2	ethanolamine kinase 2	133373135	133373277	Ref	Ref	Alt	Alt	40.8	32.2	38.3	37.7	41.8	40.4	3;703	625;2	670;386	885;590	-3.11765	-7.3472	-4.29069	-5.35706	-3.62887	-4.33103	0.00182301	2.02406e-13	1.78118e-05	8.45861e-08	0.00028466	1.48414e-05	14.7555	13.317	-1.43857	1.43857	37.1	4.4238	39.9667	2.08407	2.86667	3.6328	3.83692
1 133376915 T	1	133376915	T	A	ENSMUSG00000070644	ENSMUST00000135222	ENSMUSE00000691059	6	Etnk2	ethanolamine kinase 2	133376906	133377051	Ref	Ref	Alt	Alt	34.9	29.2	36.7	31.9	33.1	33.5	0;369	564;0	575;287	681;333	-4.70234	-7.57373	-4.52941	-6.77876	-6.11963	-6.01893	2.57192e-06	3.62647e-14	5.91481e-06	1.21213e-11	9.3794e-10	1.75571e-09	16.8055	18.9173	2.11183	2.11183	33.6	3.91535	32.8333	0.832666	0.766667	3.6328	3.83692
1 133379368 G	1	133379368	G	A	ENSMUSG00000070644	ENSMUST00000135222	ENSMUSE00000691054	8	Etnk2	ethanolamine kinase 2	133379317	133380336	Ref	Ref	Alt	Alt	40.2	38.3	43.6	35.2	38.5	40.1	3;1157	1085;0	1133;780	1542;947	-4.89175	-5.80193	-3.34863	-8.16571	-6.78729	-5.77596	9.99411e-07	6.55578e-09	0.000812117	3.19545e-16	1.14261e-11	7.6516e-09	14.0423	20.729	6.68665	6.68665	40.7	2.68514	37.9333	2.49867	2.76667	3.6328	3.83692
1 133379490 G	1	133379490	G	A	ENSMUSG00000070644	ENSMUST00000135222	ENSMUSE00000691054	8	Etnk2	ethanolamine kinase 2	133379317	133380336	Ref	Ref	Alt	Alt	36.4	36.8	39.6	38.6	39	41.7	6;974	993;2	1012;612	1347;892	-6.29451	-5.93018	-5.01131	-6.06361	-5.9548	-4.69347	3.08378e-10	3.02608e-09	5.40613e-07	1.33099e-09	2.6039e-09	2.68612e-06	17.236	16.7119	-0.524113	0.524113	37.6	1.74356	39.7667	1.68622	2.16667	3.6328	3.83692
1 133379640 G	1	133379640	G	T	ENSMUSG00000070644	ENSMUST00000135222	ENSMUSE00000691054	8	Etnk2	ethanolamine kinase 2	133379317	133380336	Ref	Ref	Alt	Alt	31.2	24.2	32.4	30	30.2	36	0;444	629;0	653;276	889;427	-6.84996	-8.25	-6.50791	-7.87909	-7.94008	-6.44087	7.38718e-12	1.58395e-16	7.62017e-11	3.29767e-15	2.02049e-15	1.18788e-10	21.6079	22.26	0.652176	0.652176	29.2667	4.42869	32.0667	3.40783	2.8	3.6328	3.83692
1 133379761 A	1	133379761	A	G	ENSMUSG00000070644	ENSMUST00000135222	ENSMUSE00000691054	8	Etnk2	ethanolamine kinase 2	133379317	133380336	Ref	Ref	Alt	Alt	8.1	7.5	7.7	9.5	9.7	5.2	0;87	613;1	677;57	921;79	-12.8887	-13.131	-13.608	-13.8804	-14.3558	-17.667	5.21134e-38	2.18811e-39	3.58943e-42	8.32293e-44	9.80347e-47	7.52651e-70	39.6277	45.9032	6.27555	6.27555	7.76667	0.305505	8.13333	2.54231	0.366667	3.6328	3.83692
1 133379937 C	1	133379937	C	T	ENSMUSG00000070644	ENSMUST00000135222	ENSMUSE00000691054	8	Etnk2	ethanolamine kinase 2	133379317	133380336	Ref	Ref	Alt	Alt	34.4	28	32.9	32.5	35.5	38.8	0;535	577;0	651;305	804;450	-5.50037	-7.45054	-6.49169	-6.95234	-5.43662	-5.05793	3.79005e-08	9.29616e-14	8.48778e-11	3.59277e-12	5.43013e-08	4.23827e-07	19.4426	17.4469	-1.9957	1.9957	31.7667	3.34714	35.6	3.15119	3.83333	3.6328	3.83692
1 133380177 A	1	133380177	A	T	ENSMUSG00000070644	ENSMUST00000135222	ENSMUSE00000691054	8	Etnk2	ethanolamine kinase 2	133379317	133380336	Ref	Ref	Alt	Alt	29	29.4	32.6	34.3	34.6	40.1	1;581	780;6	814;358	1045;599	-7.88843	-7.78007	-7.4823	-7.21058	-7.1435	-4.75827	3.0602e-15	7.24873e-15	7.30305e-14	5.57144e-13	9.09822e-13	1.95261e-06	23.1508	19.1123	-4.03845	4.03845	30.3333	1.97315	36.3333	3.26548	6	3.6328	3.83692
1 133620547 G	1	133620547	G	A	ENSMUSG00000102976	ENSMUST00000191896	ENSMUSE00001338409	18	Zc3h11a	zinc finger CCCH type containing 11A	133619862	133621801	Ref	Ref	Alt	Alt	26.8	13.2	24.6	16.7	27.8	23.9	0;43	150;0	117;34	124;36	-3.4744	-4.5422	-3.84114	-5.16398	-3.26599	-3.53861	0.000512005	5.56702e-06	0.000122462	2.41756e-07	0.00109084	0.000402244	11.8577	11.9686	0.110831	0.110831	21.5333	7.30023	22.8	5.63116	1.26667	NA	NA
1 133620547 G	1	133620547	G	A	ENSMUSG00000094410	ENSMUST00000179598	ENSMUSE00001028534	17	Gm38394	predicted gene, 38394	133619940	133621801	Ref	Ref	Alt	Alt	26.8	13.2	24.6	16.7	27.8	23.9	0;43	150;0	117;34	124;36	-3.4744	-4.5422	-3.84114	-5.16398	-3.26599	-3.53861	0.000512005	5.56702e-06	0.000122462	2.41756e-07	0.00109084	0.000402244	11.8577	11.9686	0.110831	0.110831	21.5333	7.30023	22.8	5.63116	1.26667	1.82261	1.77159
1 133620689 C	1	133620689	C	T	ENSMUSG00000102976	ENSMUST00000191896	ENSMUSE00001338409	18	Zc3h11a	zinc finger CCCH type containing 11A	133619862	133621801	Ref	Ref	Alt	Alt	25.6	33.3	27.4	23.8	22.2	17.2	0;91	127;1	99;39	114;32	-3.20247	-1.91485	-3.556	-4.15761	-4.08248	-3.52821	0.00136255	0.0555111	0.000376539	3.21596e-05	4.45571e-05	0.000418378	8.67333	11.7683	3.09498	3.09498	28.7667	4.02782	21.0667	3.44287	7.7	NA	NA
1 133620689 C	1	133620689	C	T	ENSMUSG00000094410	ENSMUST00000179598	ENSMUSE00001028534	17	Gm38394	predicted gene, 38394	133619940	133621801	Ref	Ref	Alt	Alt	25.6	33.3	27.4	23.8	22.2	17.2	0;91	127;1	99;39	114;32	-3.20247	-1.91485	-3.556	-4.15761	-4.08248	-3.52821	0.00136255	0.0555111	0.000376539	3.21596e-05	4.45571e-05	0.000418378	8.67333	11.7683	3.09498	3.09498	28.7667	4.02782	21.0667	3.44287	7.7	1.82261	1.77159
1 133621515 T	1	133621515	T	A	ENSMUSG00000102976	ENSMUST00000191896	ENSMUSE00001338409	18	Zc3h11a	zinc finger CCCH type containing 11A	133619862	133621801	Ref	Ref	Alt	Alt	19	4.5	15.6	3.7	22.5	13.6	7;17	103;0	65;10	76;13	-2.83683	-4.26401	-3.88909	-4.81125	-3.47851	-3.41121	0.00455635	2.00787e-05	0.000100622	1.49988e-06	0.000504218	0.000646749	10.9899	11.701	0.711035	0.711035	13.0333	7.5831	13.2667	9.40443	0.233333	NA	NA
1 133621515 T	1	133621515	T	A	ENSMUSG00000094410	ENSMUST00000179598	ENSMUSE00001028534	17	Gm38394	predicted gene, 38394	133619940	133621801	Ref	Ref	Alt	Alt	19	4.5	15.6	3.7	22.5	13.6	7;17	103;0	65;10	76;13	-2.83683	-4.26401	-3.88909	-4.81125	-3.47851	-3.41121	0.00455635	2.00787e-05	0.000100622	1.49988e-06	0.000504218	0.000646749	10.9899	11.701	0.711035	0.711035	13.0333	7.5831	13.2667	9.40443	0.233333	1.82261	1.77159
1 139547250 G	1	139547250	G	A	ENSMUSG00000057037	ENSMUST00000023965	ENSMUSE00000280372	6	Cfhr1	complement factor H-related 1	139547053	139547920	Ref	Ref	Alt	Alt	7.9	4.2	5.7	6.7	12.2	13.1	1;69	597;1	359;23	315;35	-9.97282	-10.0416	-9.77786	-10.6145	-8.90598	-5.76166	2.00455e-23	1.00058e-23	1.40141e-22	2.55278e-26	5.29147e-19	8.32909e-09	29.7923	25.2821	-4.51016	4.51016	5.93333	1.861	10.6667	3.46458	4.73333	3.94085	3.76877
1 139547662 C	1	139547662	C	A	ENSMUSG00000057037	ENSMUST00000023965	ENSMUSE00000280372	6	Cfhr1	complement factor H-related 1	139547053	139547920	Ref	Ref	Alt	Alt	3.6	7.3	7.6	4.7	4	7.1	0;44	544;0	471;31	486;26	-11.9527	-10.9768	-11.0884	-11.7692	-13.0869	-10.19	6.28359e-33	4.93926e-28	1.42776e-28	5.62349e-32	3.91179e-39	2.19678e-24	34.018	35.0462	1.0282	1.0282	6.16667	2.22785	5.26667	1.62583	0.9	3.94085	3.76877
1 139550908 T	1	139550908	T	G	ENSMUSG00000057037	ENSMUST00000023965	ENSMUSE00001013750	5	Cfhr1	complement factor H-related 1	139550820	139551002	Ref	Ref	Alt	Alt	3.2	3.4	2.9	1.5	3.1	3.9	0;67	1380;0	1318;43	1009;28	-18.2624	-20.2526	-21.2313	-19.3226	-17.6738	-15.5788	1.64837e-74	3.36692e-91	4.9084e-100	3.46764e-83	6.67397e-70	1.0148e-54	59.7464	52.5752	-7.17118	7.17118	3.16667	0.251661	2.83333	1.22202	0.333333	3.94085	3.76877
1 139553617 G	1	139553617	G	T	ENSMUSG00000057037	ENSMUST00000023965	ENSMUSE00001049725	4	Cfhr1	complement factor H-related 1	139553513	139553695	Ref	Ref	Alt	Alt	5.2	7	8.5	8.4	6.6	6.8	2;89	827;1	836;63	789;62	-14.694	-14.5799	-15.3886	-14.3663	-14.7979	-13.9974	7.04e-49	3.76798e-48	1.95351e-53	8.42672e-47	1.51016e-49	1.61633e-44	44.6625	43.1616	-1.50091	1.50091	6.9	1.65227	7.26667	0.986577	0.366667	3.94085	3.76877
1 139556353 T	1	139556353	T	G	ENSMUSG00000057037	ENSMUST00000023965	ENSMUSE00000133953	3	Cfhr1	complement factor H-related 1	139556332	139556508	Ref	Ref	Alt	Alt	8.9	10.3	13.3	8.8	11.2	9.9	0;194	1080;0	984;122	968;107	-14.6261	-15.3993	-14.9097	-15.987	-14.4407	-15.0307	1.91331e-48	1.65493e-53	2.85221e-50	1.57358e-57	2.87011e-47	4.62442e-51	44.9351	45.4584	0.523275	0.523275	10.8333	2.24796	9.96667	1.20139	0.866667	3.94085	3.76877
1 139557486 C	1	139557486	C	T	ENSMUSG00000057037	ENSMUST00000023965	ENSMUSE00000280404	2	Cfhr1	complement factor H-related 1	139557439	139557633	Ref	Ref	Alt	Alt	9.5	11	12.8	8.1	11.7	10.3	2;262	1393;1	1078;135	1053;118	-15.5653	-16.3122	-15.0192	-16.6544	-15.7948	-14.8597	1.25246e-54	8.07726e-60	5.50066e-51	2.81068e-62	3.38122e-56	6.01716e-50	46.8967	47.3089	0.412181	0.412181	11.1	1.65227	10.0333	1.81475	1.06667	3.94085	3.76877
1 139698054 A	1	139698054	A	T	ENSMUSG00000070594	ENSMUST00000111989	ENSMUSE00000659163	15	Gm4788	predicted gene 4788	139697623	139698291	Ref	Ref	Alt	Alt	58.7	57.2	64.2	62.1	62	61.8	0;1077	516;0	361;544	296;483	3.14251	2.37787	4.96535	4.20765	3.98721	3.36067	0.00167505	0.0174129	6.85765e-07	2.5804e-05	6.6856e-05	0.00077753	10.4857	11.5555	-1.06979	1.06979	60.0333	3.68556	61.9667	0.152753	1.93333	4.77829	4.57814
1 139698075 T	1	139698075	T	C	ENSMUSG00000070594	ENSMUST00000111989	ENSMUSE00000659163	15	Gm4788	predicted gene 4788	139697623	139698291	Ref	Ref	Alt	Alt	59.8	59.1	65.3	65.6	67	63.4	0;1217	510;0	360;574	281;535	3.62825	3.00965	5.44806	5.56039	5.83212	3.84137	0.000285345	0.00261552	5.09214e-08	2.69166e-08	5.4728e-09	0.000122351	12.086	15.2339	-3.14792	3.14792	61.4	3.39559	65.3333	1.81475	3.93333	4.77829	4.57814
1 139733222 G	1	139733222	G	T	ENSMUSG00000070594	ENSMUST00000111989	ENSMUSE00001005225	11	Gm4788	predicted gene 4788	139733040	139733249	Ref	Ref	Alt	Alt	39.1	36.7	37	43.5	39.1	41.5	3;1612	1678;3	1490;897	1191;837	-5.99703	-7.05284	-7.91548	-3.39063	-6.07919	-4.02528	2.00963e-09	1.75304e-12	2.46304e-15	0.000697322	1.20793e-09	5.69078e-05	20.9653	13.4951	-7.47025	7.47025	37.6	1.30767	41.3667	2.20303	3.76667	4.77829	4.57814
1 139804275 A	1	139804275	A	G	ENSMUSG00000033898	ENSMUST00000194186	ENSMUSE00001344551	7	Cfhr2	complement factor H-related 2	139804167	139804380	Ref	Ref	Alt	NA	5.9	10	0	5.6	11.1	10	0;11	60;0	52;3	59;6	-3.63803	-3.57771	-4.24264	-3.77124	-4.04145	-3.57771	0.000274727	0.000346619	2.20905e-05	0.000162441	5.31213e-05	0.000346619	11.4584	11.3904	-0.067987	0.067987	5.3	5.02693	8.9	2.91033	3.6	5.52868	5.36284
1 139808969 A	1	139808969	A	G	ENSMUSG00000033898			NA	Cfhr2	complement factor H-related 2	139804167	139858702	Ref	Ref	Alt	NA	0	17.6	10.3	15.6	26.3	22.7	0;21	63;0	61;6	72;20	-4.58258	-2.66789	-4.27099	-3.88909	-2.91999	-2.55841	4.59283e-06	0.00763288	1.94605e-05	0.000100622	0.00350048	0.0105152	11.5215	9.36748	-2.15398	2.15398	9.3	8.84251	21.5333	5.44457	12.2333	5.52868	5.36284
1 139809045 C	1	139809045	C	T	ENSMUSG00000033898			NA	Cfhr2	complement factor H-related 2	139804167	139858702	Ref	Ref	Alt	NA	0	0	4	12.5	26.1	16.7	0;13	68;0	52;1	60;13	-4.3589	-3	-4.6	-4.24264	-2.29366	-2.82843	1.30718e-05	0.0026998	4.22491e-06	2.20905e-05	0.0218101	0.00467773	11.9589	9.36473	-2.59417	2.59417	1.33333	2.3094	18.4333	6.96372	17.1	5.52868	5.36284
1 139810155 T	1	139810155	T	C	ENSMUSG00000033898			NA	Cfhr2	complement factor H-related 2	139804167	139858702	Ref	Ref	Alt	Alt	30.1	32.6	28.8	34.4	32.8	32.8	1;510	745;0	644;281	518;259	-6.85861	-5.86425	-7.87179	-5.06598	-6.06741	-4.90098	6.95334e-12	4.51157e-09	3.49596e-15	4.06311e-07	1.29987e-09	9.53596e-07	20.5947	16.0344	-4.56029	4.56029	30.5	1.93132	33.3333	0.92376	2.83333	5.52868	5.36284
1 139863082 C	1	139863082	C	A	ENSMUSG00000089991	ENSMUST00000134229	ENSMUSE00000747717	16	Gm16332	predicted gene 16332	139862957	139863152	Ref	Ref	Alt	Alt	83.5	80	73.6	81.6	84.7	78.9	1;395	50;0	61;220	49;227	6.39454	4.83735	5.27712	5.50598	7.72303	5.04715	1.61034e-10	1.31579e-06	1.3123e-07	3.67125e-08	1.13598e-14	4.48458e-07	16.509	18.2762	-1.76714	1.76714	79.0333	5.02029	81.7333	2.9023	2.7	4.16333	4.0499
1 139959747 G	1	139959747	G	A	ENSMUSG00000085867	ENSMUST00000126680	ENSMUSE00001060201	4	Gm5834	predicted pseudogene 5834	139959620	139959796	Ref	Ref	Alt	Alt	79.5	72.6	80.3	71.3	70.5	81.7	1;351	83;0	62;221	69;194	5.20847	3.86236	6.96311	3.96682	4.19637	5.34052	1.904e-07	0.000112298	3.32851e-12	7.28391e-05	2.71227e-05	9.26816e-08	16.0339	13.5037	2.53023	2.53023	77.4667	4.2336	74.5	6.2482	2.96667	3.31867	3.13715
1 151137357 A	1	151137357	A	G	ENSMUSG00000097426			NA	Gm8941	predicted gene 8941	151136507	151137780	Ref	Ref	Alt	Alt	0	12.5	8.6	0	10.3	0	0;19	76;0	67;5	65;3	-4.58258	-3	-4.90189	-4.3589	-4.27099	-4.47214	4.59283e-06	0.0026998	9.49167e-07	1.30718e-05	1.94605e-05	7.74422e-06	12.4845	13.102	0.617557	0.617557	7.03333	6.39557	3.43333	5.94671	3.6	2.37482	2.30573
1 151137711 G	1	151137711	G	A	ENSMUSG00000097426	ENSMUST00000181451	ENSMUSE00001115039	2	Gm8941	predicted gene 8941	151137596	151137780	Ref	Ref	NA	Alt	0	5.6	9.1	16.7	5.3	11.5	0;8	45;0	77;5	61;8	-4.47214	-3.77124	-5.4272	-3.26599	-3.90007	-3.92232	7.74422e-06	0.000162441	5.72436e-08	0.00109084	9.61659e-05	8.76994e-05	13.6706	11.0884	-2.5822	2.5822	4.9	4.59021	11.1667	5.70731	6.26667	2.37482	2.30573
1 151137766 A	1	151137766	A	G	ENSMUSG00000097426	ENSMUST00000181451	ENSMUSE00001115039	2	Gm8941	predicted gene 8941	151137596	151137780	Ref	Ref	Alt	NA	10.5	10.5	12.1	11.1	12.5	12.5	0;15	54;0	63;8	51;7	-3.44124	-3.44124	-4.35194	-3.29983	-3.67423	-3	0.000579063	0.000579063	1.34937e-05	0.000967428	0.000238563	0.0026998	11.2344	9.97407	-1.26035	1.26035	11.0333	0.92376	12.0333	0.80829	1	2.37482	2.30573
1 151137861 T	1	151137861	T	C				NA		NA	NA	NA	Ref	Ref	Alt	NA	7.1	0	10.5	10	5.9	9.5	0;10	50;0	46;3	44;4	-3.20713	-4	-3.44124	-2.52982	-3.63803	-3.7097	0.00134064	6.33425e-05	0.000579063	0.011412	0.000274727	0.000207502	10.6484	9.87756	-0.77081	0.77081	5.86667	5.35755	8.46667	2.23681	2.6	NA	NA
1 151138952 A	1	151138952	A	T	ENSMUSG00000102095	ENSMUST00000188305	ENSMUSE00001327718	2	C730036E19Rik	RIKEN cDNA C730036E19 gene	151138904	151139029	Ref	Ref	Alt	NA	0	16.7	13.2	16.1	37.5	12	0;10	55;0	62;7	53;11	-4.3589	-2.3094	-4.5422	-3.77171	-0.707107	-3.8	1.30718e-05	0.0209213	5.56702e-06	0.000162132	0.4795	0.000144696	11.2105	8.27882	-2.93168	2.93168	9.96667	8.807	21.8667	13.6932	11.9	1.65139	1.58847
1 153619557 G	1	153619557	G	A				NA		NA	NA	NA	Ref	Ref	Alt	Alt	23.1	23.2	23.2	23.1	24.9	24.4	6;643	953;1	938;283	954;302	-11.1528	-10.475	-10.8289	-11.9679	-10.32	-9.43647	6.93996e-29	1.12525e-25	2.51283e-27	5.23329e-33	5.7224e-25	3.85532e-21	32.4566	31.7244	-0.73227	0.73227	23.1667	0.057735	24.1333	0.929157	0.966667	NA	NA
1 155778512 C	1	155778512	C	T	ENSMUSG00000033684	ENSMUST00000035325	ENSMUSE00000276481	12	Qsox1	quiescin Q6 sulfhydryl oxidase 1	155778158	155779938	Ref	Ref	Alt	Alt	46.5	40.6	43.3	39	42.6	41	2;863	976;0	629;486	661;454	-1.4	-3.54602	-2.53688	-4.52181	-2.75374	-3.37231	0.161513	0.000391102	0.0111846	6.13117e-06	0.00589183	0.000745398	7.48289	10.6479	3.16497	3.16497	43.4667	2.95353	40.8667	1.8037	2.6	3.53666	3.50485
1 155778607 T	1	155778607	T	A	ENSMUSG00000033684	ENSMUST00000035325	ENSMUSE00000276481	12	Qsox1	quiescin Q6 sulfhydryl oxidase 1	155778158	155779938	Ref	Ref	Alt	Alt	40.3	41.9	43.4	35.2	39.6	44.1	1;1146	1177;3	796;573	882;577	-4.17815	-3.42984	-2.82216	-6.70443	-4.48862	-2.56138	2.93896e-05	0.000603939	0.0047701	2.0219e-11	7.16845e-06	0.0104257	10.4301	13.7544	3.32429	3.32429	41.8667	1.55027	39.6333	4.45009	2.23333	3.53666	3.50485
1 155789375 G	1	155789375	G	A	ENSMUSG00000033684	ENSMUST00000035325	ENSMUSE00000276524	7	Qsox1	quiescin Q6 sulfhydryl oxidase 1	155789298	155789432	Ref	Ref	Alt	Alt	33.9	37.1	40.7	35.9	35.7	36.9	5;983	999;2	665;395	768;436	-5.89188	-5.00906	-3.47937	-5.57007	-5.48096	-5.53391	3.81819e-09	5.4697e-07	0.000502594	2.54642e-08	4.23035e-08	3.1317e-08	14.3803	16.5849	2.20462	2.20462	37.2333	3.40196	36.1667	0.64291	1.06667	3.53666	3.50485
1 159344929 C	1	159344929	C	T	ENSMUSG00000040782	ENSMUST00000076894	ENSMUSE00000688685	20	Rfwd2	ring finger and WD repeat domain 2	159344821	159347640	Ref	Ref	Alt	Alt	13.5	14.3	3.6	10.9	8.3	0	0;31	133;0	115;12	114;8	-4.43877	-4.22577	-6.87684	-5.30791	-5	-6.32456	9.04733e-06	2.38124e-05	6.11954e-12	1.10889e-07	5.73303e-07	2.53963e-10	15.5414	16.6325	1.09108	1.09108	10.4667	5.96015	6.4	5.69298	4.06667	1.18023	1.1253
1 165775267 A	1	165775267	A	T	ENSMUSG00000040713	ENSMUST00000111432	ENSMUSE00001291925	4	Creg1	cellular repressor of E1A-stimulated genes 1	165773844	165775308	Ref	Ref	Alt	Alt	43	44.4	42.1	42.7	39.8	45.4	5;1715	1305;3	1158;879	1385;1016	-3.51158	-2.94632	-4.23094	-4.21442	-6.18203	-2.35702	0.000445448	0.00321576	2.3272e-05	2.50421e-05	6.32828e-10	0.0184221	10.6888	12.7535	2.06463	2.06463	43.1667	1.15902	42.6333	2.8006	0.533333	4.79094	4.93252
1 169692740 G	1	169692740	G	A	ENSMUSG00000026678	ENSMUST00000027997	ENSMUSE00000303531	5	Rgs5	regulator of G-protein signaling 5	169692179	169695813	Ref	Ref	Alt	Alt	65.8	61.3	62	72.7	69.6	79	0;358	136;1	90;153	55;153	2.75299	1.96299	2.29366	3.98862	3.25042	4.572	0.00590539	0.0496472	0.0218101	6.64587e-05	0.00115235	4.8308e-06	7.00964	11.811	-4.8014	4.8014	63.0333	2.42143	73.7667	4.78992	10.7333	2.91984	2.76214
1 169695486 A	1	169695486	A	G	ENSMUSG00000026678	ENSMUST00000027997	ENSMUSE00000303531	5	Rgs5	regulator of G-protein signaling 5	169692179	169695813	Ref	Ref	Alt	Alt	64.9	70.6	81	60.2	66.9	64.6	0;501	175;1	88;236	117;208	2.88798	4.31022	6.81818	2.16366	3.90199	2.5877	0.00387725	1.63093e-05	9.21999e-12	0.0304906	9.54032e-05	0.00966185	14.0164	8.65336	5.36302	5.36302	72.1667	8.16354	63.9	3.40441	8.26667	2.91984	2.76214
1 169695648 G	1	169695648	G	A	ENSMUSG00000026678	ENSMUST00000027997	ENSMUSE00000303531	5	Rgs5	regulator of G-protein signaling 5	169692179	169695813	Ref	Ref	Alt	Alt	64.6	77.5	71.2	72	76.2	76.1	10;373	71;1	60;139	63;184	2.5877	3.47851	3.80132	4.4	4.69574	4.27593	0.00966185	0.000504218	0.00014393	1.08251e-05	2.6564e-06	1.90341e-05	9.86752	13.3717	-3.50415	3.50415	71.1	6.45058	74.7667	2.39653	3.66667	2.91984	2.76214
1 169695650 G	1	169695650	G	A	ENSMUSG00000026678	ENSMUST00000027997	ENSMUSE00000303531	5	Rgs5	regulator of G-protein signaling 5	169692179	169695813	Ref	Ref	Alt	Alt	61	72.1	63.9	70.3	67.4	73.1	0;362	108;1	74;134	76;178	1.98777	2.89747	2.52458	4.07965	3.23498	3.78725	0.0468374	0.00376182	0.0115837	4.51031e-05	0.0012165	0.000152322	7.40982	11.1019	-3.69207	3.69207	65.6667	5.75702	70.2667	2.85015	4.6	2.91984	2.76214
1 169695678 G	1	169695678	G	T	ENSMUSG00000026678	ENSMUST00000027997	ENSMUSE00000303531	5	Rgs5	regulator of G-protein signaling 5	169692179	169695813	Ref	Ref	Alt	Alt	68	83.1	69.8	74.5	72.8	69	0;488	117;1	73;194	74;194	3.6	5.57787	3.87836	4.74454	4.63105	3.20431	0.000318217	2.43476e-08	0.000105164	2.08983e-06	3.6382e-06	0.00135386	13.0562	12.5799	0.476337	0.476337	73.6333	8.24763	72.1	2.81603	1.53333	2.91984	2.76214
1 170709399 T	1	170709399	T	G	ENSMUSG00000026663	ENSMUST00000027974	ENSMUSE00000377772	16	Atf6	activating transcription factor 6	170704674	170710087	Ref	Ref	Alt	Alt	46.4	36.9	37.2	30	28	36.3	0;252	221;0	164;111	219;99	-0.710742	-2.4004	-2.47541	-4.38178	-4.54366	-2.62071	0.477244	0.0163773	0.0133083	1.17713e-05	5.52854e-06	0.00877463	5.58655	11.5462	5.9596	5.9596	40.1667	5.40031	31.4333	4.33167	8.73333	2.21253	2.29879
1 170880578 C	1	170880578	C	T	ENSMUSG00000053925	ENSMUST00000171747	ENSMUSE00000882529	2	Gm9929	predicted gene 9929	170880151	170881721	Ref	Ref	Alt	NA	7.1	18.2	21.1	4.5	11.1	6.7	0;14	47;0	37;7	59;5	-3.20713	-2.11058	-2.52357	-4.26401	-4.04145	-3.35659	0.00134064	0.0348085	0.0116169	2.00787e-05	5.31213e-05	0.000789113	7.84129	11.6621	3.82076	3.82076	15.4667	7.38941	7.43333	3.36056	8.03333	0.348428	0.218964
1 170880578 C	1	170880578	C	T	ENSMUSG00000026659	ENSMUST00000027970	ENSMUSE00001312249	3	Dusp12	dual specificity phosphatase 12	170880573	170880691	Ref	Ref	Alt	NA	7.1	18.2	21.1	4.5	11.1	6.7	0;14	47;0	37;7	59;5	-3.20713	-2.11058	-2.52357	-4.26401	-4.04145	-3.35659	0.00134064	0.0348085	0.0116169	2.00787e-05	5.31213e-05	0.000789113	7.84129	11.6621	3.82076	3.82076	15.4667	7.38941	7.43333	3.36056	8.03333	1.11407	1.05133
1 170925185 C	1	170925185	C	T	ENSMUSG00000038421			NA	Fcrla	Fc receptor-like A	170917576	170927583	Alt	Alt	Ref	Ref	23.8	25.3	21.6	21.8	15	20.5	1130;0	0;176	565;173	520;121	-8.02364	-7.33213	-9.52786	-8.73242	-10.9663	-7.3659	1.02661e-15	2.26517e-13	1.60557e-21	2.49272e-18	5.54852e-28	1.75962e-13	24.8836	27.0646	2.18101	2.18101	23.5667	1.861	19.1	3.60971	4.46667	0.178561	0.0557127
1 171129417 C	1	171129417	C	T	ENSMUSG00000058076	ENSMUST00000111336	ENSMUSE00000687471	6	Sdhc	succinate dehydrogenase complex, subunit C, integral membrane protein	171127165	171129905	Ref	Ref	Alt	Alt	37.2	45	41.7	46.9	41.5	47.3	4;1441	1146;11	944;670	1060;877	-5.60832	-2.39377	-3.95111	-1.60692	-4.25706	-1.39497	2.04303e-08	0.016676	7.7788e-05	0.108073	2.07131e-05	0.163024	11.9532	7.25895	-4.69426	4.69426	41.3	3.91535	45.2333	3.23934	3.93333	3.55261	3.58241
1 171129419 C	1	171129419	C	A	ENSMUSG00000058076	ENSMUST00000111336	ENSMUSE00000687471	6	Sdhc	succinate dehydrogenase complex, subunit C, integral membrane protein	171127165	171129905	Ref	Ref	Alt	Alt	36.5	44.4	41.5	45.9	41.3	44.9	1;1416	1126;6	943;656	1064;839	-5.92134	-2.68538	-3.96914	-2.08687	-4.2848	-2.59674	3.19333e-09	0.00724473	7.21315e-05	0.0368996	1.82907e-05	0.00941144	12.5759	8.9684	-3.60746	3.60746	40.8	3.99625	44.0333	2.41937	3.23333	3.55261	3.58241
1 171129715 A	1	171129715	A	T	ENSMUSG00000058076	ENSMUST00000111336	ENSMUSE00000687471	6	Sdhc	succinate dehydrogenase complex, subunit C, integral membrane protein	171127165	171129905	Ref	Ref	Alt	Alt	36	30.5	39.3	33.9	35.9	34.6	0;279	391;1	318;174	343;183	-3.42929	-4.99756	-2.84822	-4.4371	-3.7908	-3.84308	0.000605172	5.80602e-07	0.00439645	9.11802e-06	0.000150163	0.000121502	11.2751	12.071	0.795907	0.795907	35.2667	4.4456	34.8	1.01489	0.466667	3.55261	3.58241
1 171129727 A	1	171129727	A	T	ENSMUSG00000058076	ENSMUST00000111336	ENSMUSE00000687471	6	Sdhc	succinate dehydrogenase complex, subunit C, integral membrane protein	171127165	171129905	Ref	Ref	Alt	Alt	27.4	23.9	29.9	27.1	27.1	25	0;145	197;1	182;67	205;73	-4.14614	-4.90362	-3.53278	-4.23014	-4.23014	-5.19615	3.38127e-05	9.40881e-07	0.000411218	2.33542e-05	2.33542e-05	2.03455e-07	12.5825	13.6564	1.07391	1.07391	27.0667	3.01386	26.4	1.21244	0.666667	3.55261	3.58241
1 171225463 A	1	171225463	A	G	ENSMUSG00000005681			NA	Apoa2	apolipoprotein A-II	171225054	171226379	Ref	Ref	Alt	Alt	66.2	65.2	67.9	68.1	71.7	78.3	0;399	86;0	96;194	77;207	2.60473	2.5281	4.48359	3.06413	4.74693	5.42137	0.00919468	0.0114681	7.33982e-06	0.00218304	2.06529e-06	5.91424e-08	9.61642	13.2324	-3.61601	3.61601	66.4333	1.36504	72.7	5.17301	6.26667	8.71835	9.07425
1 171225468 T	1	171225468	T	C	ENSMUSG00000005681			NA	Apoa2	apolipoprotein A-II	171225054	171226379	Ref	Ref	Alt	Alt	68.8	63.2	62.7	70.5	73.7	78	0;414	97;0	115;207	83;238	3.30486	2.29416	3.30769	3.83761	5.46279	5.6	0.00095025	0.0217815	0.000940681	0.000124236	4.68702e-08	2.14352e-08	8.90671	14.9004	-5.9937	5.9937	64.9	3.38674	74.0667	3.76342	9.16667	8.71835	9.07425
1 172119259 A	1	172119259	A	G	ENSMUSG00000026553	ENSMUST00000135192	ENSMUSE00001293748	29	Copa	coatomer protein complex subunit alpha	172119187	172119373	Ref	Ref	Alt	Alt	41.1	42.3	44.3	35.9	36.6	39.1	0;402	457;2	361;269	419;248	-2.38514	-2.25058	-1.76129	-4.27669	-3.9464	-3.23616	0.0170727	0.0244121	0.07819	1.89696e-05	7.9335e-05	0.0012115	6.39701	11.4592	5.06224	5.06224	42.5667	1.61658	37.2	1.68226	5.36667	3.19449	3.18427
1 172136325 G	1	172136325	G	A	ENSMUSG00000003464	ENSMUST00000111252	ENSMUSE00000762901	6	Pex19	peroxisomal biogenesis factor 19	172134207	172136493	Ref	Ref	Alt	Alt	27.3	30.8	26.9	22.7	16.7	12.5	1;22	72;0	53;21	75;15	-2.13201	-1.96116	-2.35339	-2.55841	-4	-4.24264	0.0330063	0.0498602	0.0186029	0.0105152	6.33425e-05	2.20905e-05	6.44656	10.801	4.35449	4.35449	28.3333	2.14554	17.3	5.1264	11.0333	2.97364	3.17656
1 172698749 C	1	172698749	C	G	ENSMUSG00000037942	ENSMUST00000038495	ENSMUSE00000908531	2	Crp	C-reactive protein, pentraxin-related	172698414	172699962	Ref	Ref	Alt	Alt	40.5	40.7	40	40	40.3	44.1	1;2647	2432;6	1569;1063	1762;1241	-5.47268	-5.35758	-6.22255	-6.1352	-6.65995	-3.50186	4.4329e-08	8.43423e-08	4.8913e-10	8.50523e-10	2.73919e-11	0.000462019	17.0528	16.297	-0.7558	0.7558	40.4	0.360555	41.4667	2.28546	1.06667	4.88052	4.87435
1 172699826 T	1	172699826	T	G	ENSMUSG00000037942	ENSMUST00000038495	ENSMUSE00000908531	2	Crp	C-reactive protein, pentraxin-related	172698414	172699962	Ref	Ref	Alt	Alt	40.5	42.3	43.8	42.3	41.2	49.6	9;2501	2097;5	1484;1089	1744;1391	-5.29247	-4.53262	-3.73159	-4.64095	-5.98965	-0.275783	1.20676e-07	5.82572e-06	0.000190276	3.46803e-06	2.10298e-09	0.782715	13.5567	10.9064	-2.65029	2.65029	42.2	1.65227	44.3667	4.56545	2.16667	4.88052	4.87435
1 172894040 T	1	172894040	T	C	ENSMUSG00000026542	ENSMUST00000027824	ENSMUSE00000160357	2	Apcs	serum amyloid P-component	172893961	172894710	Ref	Ref	Alt	Alt	72.9	77.6	78.3	76	78.9	77.2	0;1626	561;7	265;879	295;1010	7.32682	11.5714	12.0004	9.83041	11.9187	12.3985	2.35671e-13	5.75169e-31	3.53703e-33	8.32828e-23	9.45285e-33	2.6641e-35	30.8986	34.1476	-3.24897	3.24897	76.2667	2.93655	77.3667	1.45717	1.1	4.99344	4.99774
1 172894950 G	1	172894950	G	C	ENSMUSG00000026542	ENSMUST00000027824	ENSMUSE00000433636	1	Apcs	serum amyloid P-component	172894821	172895041	Ref	Ref	Alt	Alt	78.8	77.5	81.7	79.4	79.7	81.5	1;1767	492;2	251;968	261;1064	10.1502	11.6567	13.5827	11.497	12.3506	14.2281	3.30825e-24	2.12227e-31	5.071e-42	1.36639e-30	4.83304e-35	6.13475e-46	35.3895	38.0757	-2.68614	2.68614	79.3333	2.15019	80.2	1.13578	0.866667	4.99344	4.99774
1 172894983 A	1	172894983	A	G	ENSMUSG00000026542	ENSMUST00000027824	ENSMUSE00000433636	1	Apcs	serum amyloid P-component	172894821	172895041	Ref	Ref	Alt	Alt	81.8	79	81	82.4	80.3	79.9	2;1143	313;1	157;647	165;696	9.29677	10.0459	10.57	10.8362	9.93829	10.5699	1.44779e-20	9.57746e-24	4.10652e-26	2.31939e-27	2.83668e-23	4.11086e-26	29.9126	31.3443	-1.43171	1.43171	80.6	1.44222	80.8667	1.34288	0.266667	4.99344	4.99774
1 174833829 T	1	174833829	T	A	ENSMUSG00000050069	ENSMUST00000055294	ENSMUSE00000370813	2	Grem2	gremlin 2 homolog, cysteine knot superfamily (Xenopus laevis)	174833785	174837282	Ref	Ref	Alt	Alt	75	96.8	76.5	50	66.7	47.1	0;34	65;0	20;90	24;29	2.64575	5.20855	3.78076	0	1.41421	-0.242536	0.00815097	1.90318e-07	0.000156353	1	0.157299	0.808365	11.6351	1.17168	10.4634	10.4634	82.7667	12.1763	54.6	10.5788	28.1667	1.49879	1.10355
1 182131543 T	1	182131543	T	C	ENSMUSG00000026511	ENSMUST00000027792	ENSMUSE00000304810	3	Srp9	signal recognition particle 9	182131336	182132407	Ref	Ref	NA	Alt	0	0.4	2.3	0.4	0.4	0.5	2;8	900;3	686;6	757;3	-15.1658	-15.589	-13.9809	-16.7037	-16.1869	-14.3882	5.96132e-52	8.65082e-55	2.03939e-44	1.2315e-62	6.24155e-59	6.14139e-47	44.7356	47.2787	2.54314	2.54314	0.9	1.22882	0.433333	0.057735	0.466667	2.97725	2.96545
1 191432118 A	1	191432118	A	G				NA		NA	NA	NA	Ref	Ref	Alt	Alt	88.6	84	76.6	72.9	85.3	74	0;220	26;0	24;117	36;130	5.12569	4.80833	3.64662	3.17543	5.82086	3.39411	2.96446e-07	1.52199e-06	0.000265707	0.00149616	5.85473e-09	0.000688514	13.5806	12.3904	1.19025	1.19025	83.0667	6.0542	77.4	6.86367	5.66667	NA	NA
1 191432327 C	1	191432327	C	T				NA		NA	NA	NA	Ref	Ref	Alt	Alt	77.1	77.8	80	76.9	76.2	78.3	0;166	27;1	29;105	29;98	3.75278	3.33333	4.24264	3.36269	3.39467	3.83349	0.000174887	0.000858121	2.20905e-05	0.000771866	0.000687104	0.000126337	11.3288	10.5909	0.737895	0.737895	78.3	1.51327	77.1333	1.06927	1.16667	NA	NA
1 191432478 T	1	191432478	T	C				NA		NA	NA	NA	Ref	Ref	Alt	Alt	80.9	88.9	75.5	83	90.7	82.4	1;206	30;0	27;118	23;135	4.23008	5.21749	3.70874	4.80762	5.98764	4.62092	2.33603e-05	1.81362e-07	0.000208297	1.52738e-06	2.12906e-09	3.82034e-06	13.1563	15.4162	-2.25987	2.25987	81.7667	6.74191	85.3667	4.62853	3.6	NA	NA
1 195129923 A	1	195129923	A	T	ENSMUSG00000016481	ENSMUST00000075451	ENSMUSE00000533106	2	Cr1l	complement component (3b/4b) receptor 1-like	195129830	195130009	Ref	Ref	Alt	Alt	27.4	31.1	28	34.5	31.9	42.2	0;182	261;0	208;84	218;123	-4.41171	-3.58391	-4.54366	-3.29252	-3.9418	-1.6283	1.02559e-05	0.000338483	5.52854e-06	0.000992928	8.08712e-05	0.10346	12.5393	8.86263	-3.67665	3.67665	28.8333	1.98578	36.2	5.3563	7.36667	2.59532	2.50752
1 195129928 T	1	195129928	T	G	ENSMUSG00000016481	ENSMUST00000075451	ENSMUSE00000533106	2	Cr1l	complement component (3b/4b) receptor 1-like	195129830	195130009	Ref	Ref	Alt	Alt	27.7	34.2	28.1	30.4	26.7	41.2	0;159	242;0	181;77	195;95	-4.06128	-2.81272	-4.28661	-3.75326	-4.67667	-1.72609	4.88049e-05	0.00491244	1.81423e-05	0.00017455	2.91564e-06	0.0843315	11.1606	10.156	-1.00458	1.00458	30	3.6428	32.7667	7.53414	2.76667	2.59532	2.50752
2 35340637 G	2	35340637	G	A	ENSMUSG00000075391	ENSMUST00000120770	ENSMUSE00000715708	1	Gm13443	predicted gene 13443	35340409	35340963	Ref	Ref	Alt	Alt	57.6	55.2	57.7	56.3	57.1	57.4	3;5764	2762;1	2420;3190	2258;2983	6.31038	4.41131	7.02322	5.14941	6.32649	5.8467	2.78343e-10	1.02747e-05	2.16812e-12	2.61313e-07	2.50799e-10	5.01432e-09	17.7449	17.3226	0.422322	0.422322	56.8333	1.41539	56.9333	0.568624	0.1	5.88319	5.77205
2 40127880 C	2	40127880	C	T				NA		NA	NA	NA	Alt	Alt	Ref	Ref	33.8	30.3	36.5	33.3	26.5	35.3	793;2	1;349	515;259	582;276	-5.00169	-6.52452	-4.37805	-5.35413	-7.41457	-5.49773	5.68307e-07	6.82203e-11	1.19747e-05	8.59709e-08	1.22017e-13	3.84704e-08	15.9043	18.2664	2.36218	2.36218	33.5333	3.10859	31.7	4.61303	1.83333	NA	NA
2 71900100 C	2	71900100	C	T	ENSMUSG00000006494	ENSMUST00000006669	ENSMUSE00000824782	11	Pdk1	pyruvate dehydrogenase kinase, isoenzyme 1	71899984	71903858	Ref	Ref	Alt	Alt	36.6	38.1	41.1	36.8	39.1	38.9	0;452	388;0	365;230	484;301	-3.69023	-3.37727	-2.53295	-3.95093	-3.55621	-3.83617	0.000224051	0.000732096	0.0113107	7.78474e-05	0.000376246	0.000124967	9.60045	11.3433	1.74286	1.74286	38.6	2.29129	38.2667	1.2741	0.333333	2.82028	3.09538
2 71900648 G	2	71900648	G	A	ENSMUSG00000006494	ENSMUST00000006669	ENSMUSE00000824782	11	Pdk1	pyruvate dehydrogenase kinase, isoenzyme 1	71899984	71903858	Ref	Ref	Alt	Alt	32.9	47.6	38.3	37.1	37.7	35	3;550	510;2	411;270	615;353	-5.06803	-0.730096	-3.5878	-4.22273	-4.37402	-5.87623	4.01953e-07	0.465332	0.000333474	2.41359e-05	1.21978e-05	4.19726e-09	9.38593	14.473	5.08705	5.08705	39.6	7.43572	36.6	1.41774	3	2.82028	3.09538
2 71900665 T	2	71900665	T	A	ENSMUSG00000006494	ENSMUST00000006669	ENSMUSE00000824782	11	Pdk1	pyruvate dehydrogenase kinase, isoenzyme 1	71899984	71903858	Ref	Ref	Alt	Alt	31.7	46.8	36.1	37.9	37.6	36.3	2;546	474;0	417;257	588;348	-5.47886	-0.94388	-4.22004	-3.83504	-4.36627	-5.28845	4.28086e-08	0.345231	2.44264e-05	0.000125545	1.26387e-05	1.23355e-07	10.6428	13.4898	2.84699	2.84699	38.2	7.76595	37.2667	0.85049	0.933333	2.82028	3.09538
2 71900825 G	2	71900825	G	A	ENSMUSG00000006494	ENSMUST00000006669	ENSMUSE00000824782	11	Pdk1	pyruvate dehydrogenase kinase, isoenzyme 1	71899984	71903858	Ref	Ref	Alt	Alt	40.2	35.8	37.9	33.9	40.7	34.5	3;458	391;2	347;212	567;324	-2.57753	-3.81192	-3.48367	-5.11267	-3.20222	-5.76069	0.00995083	0.000137892	0.000494598	3.17629e-07	0.00136371	8.37726e-09	9.87312	14.0756	4.20247	4.20247	37.9667	2.20076	36.3667	3.76475	1.6	2.82028	3.09538
2 71900835 G	2	71900835	G	A	ENSMUSG00000006494	ENSMUST00000006669	ENSMUSE00000824782	11	Pdk1	pyruvate dehydrogenase kinase, isoenzyme 1	71899984	71903858	Ref	Ref	Alt	Alt	38.9	31.1	36.9	31.7	36.6	33.5	4;364	369;1	326;181	532;274	-2.86315	-4.80747	-3.51294	-5.5388	-4.3041	-5.87887	0.00419457	1.5285e-06	0.000443169	3.04558e-08	1.67665e-05	4.13073e-09	11.1836	15.7218	4.5382	4.5382	35.6333	4.05134	33.9333	2.47857	1.7	2.82028	3.09538
2 71900848 G	2	71900848	G	A	ENSMUSG00000006494	ENSMUST00000006669	ENSMUSE00000824782	11	Pdk1	pyruvate dehydrogenase kinase, isoenzyme 1	71899984	71903858	Ref	Ref	Alt	Alt	37.3	34.5	35.4	31.7	39.8	34.3	3;388	375;1	354;197	550;299	-3.45551	-4.13405	-4.00066	-5.76689	-3.29326	-5.79437	0.000549255	3.56421e-05	6.31657e-05	8.07474e-09	0.000990329	6.85761e-09	11.5902	14.8545	3.2643	3.2643	35.7333	1.42945	35.2667	4.13562	0.466667	2.82028	3.09538
2 71900988 C	2	71900988	C	G	ENSMUSG00000006494	ENSMUST00000006669	ENSMUSE00000824782	11	Pdk1	pyruvate dehydrogenase kinase, isoenzyme 1	71899984	71903858	Ref	Ref	Alt	Alt	40.6	33.3	35.8	31.7	38.1	36.8	0;390	353;1	306;174	476;266	-2.16777	-4.32049	-3.81192	-5.17483	-3.68702	-4.58831	0.0301758	1.5568e-05	0.000137892	2.28115e-07	0.000226892	4.46839e-06	10.3002	13.4502	3.14998	3.14998	36.5667	3.7099	35.5333	3.3828	1.03333	2.82028	3.09538
2 71901023 T	2	71901023	T	G	ENSMUSG00000006494	ENSMUST00000006669	ENSMUSE00000824782	11	Pdk1	pyruvate dehydrogenase kinase, isoenzyme 1	71899984	71903858	Ref	Ref	Alt	Alt	40	37.6	33.8	36.2	34.5	32.8	0;386	336;1	335;196	479;251	-2.52982	-3.26923	-4.54828	-4.14255	-4.72703	-5.67875	0.011412	0.00107841	5.40856e-06	3.43467e-05	2.27826e-06	1.35684e-08	10.3473	14.5483	4.20099	4.20099	37.1333	3.12623	34.5	1.7	2.63333	2.82028	3.09538
2 71901086 A	2	71901086	A	G	ENSMUSG00000006494	ENSMUST00000006669	ENSMUSE00000824782	11	Pdk1	pyruvate dehydrogenase kinase, isoenzyme 1	71899984	71903858	Ref	Ref	Alt	Alt	36.4	38.5	33.1	35.4	39.1	33.2	1;323	317;1	284;158	427;237	-3.1334	-2.66806	-4.45998	-4.00066	-3.12772	-5.49762	0.00172795	0.00762917	8.1967e-06	6.31657e-05	0.0017617	3.8494e-08	10.2614	12.626	2.36457	2.36457	36	2.72213	35.9	2.98161	0.1	2.82028	3.09538
2 71901176 C	2	71901176	C	T	ENSMUSG00000006494	ENSMUST00000006669	ENSMUSE00000824782	11	Pdk1	pyruvate dehydrogenase kinase, isoenzyme 1	71899984	71903858	Ref	Ref	Alt	Alt	35.8	39.8	41.2	41.7	32.9	35.3	1;380	334;0	289;185	413;235	-3.45238	-2.60076	-2.25765	-2.23607	-5.00188	-4.69668	0.000555667	0.00930163	0.0239677	0.0253473	5.67746e-07	2.64421e-06	8.31079	11.9346	3.62384	3.62384	38.9333	2.80238	36.6333	4.54899	2.3	2.82028	3.09538
2 71901316 T	2	71901316	T	C	ENSMUSG00000006494	ENSMUST00000006669	ENSMUSE00000824782	11	Pdk1	pyruvate dehydrogenase kinase, isoenzyme 1	71899984	71903858	Ref	Ref	Alt	Alt	36.7	35.2	33	39.6	31.6	44	2;436	400;0	330;177	448;278	-3.41506	-3.72734	-4.59575	-3.16503	-5.84686	-1.86035	0.000637674	0.000193509	4.31204e-06	0.00155069	5.00939e-09	0.0628359	11.7382	10.8722	-0.865913	0.865913	34.9667	1.861	38.4	6.28649	3.43333	2.82028	3.09538
2 71901334 G	2	71901334	G	A	ENSMUSG00000006494	ENSMUST00000006669	ENSMUSE00000824782	11	Pdk1	pyruvate dehydrogenase kinase, isoenzyme 1	71899984	71903858	Ref	Ref	Alt	Alt	38.7	39.9	33.5	35.7	32.8	37.7	0;420	357;0	320;190	460;251	-2.81127	-2.661	-4.4475	-4.3142	-5.5	-3.70869	0.00493467	0.00779088	8.68771e-06	1.60181e-05	3.79791e-08	0.000208334	9.91976	13.5229	3.60313	3.60313	37.3667	3.40196	35.4	2.46374	1.96667	2.82028	3.09538
2 75642472 G	2	75642472	G	A				NA		NA	NA	NA	Ref	Ref	Alt	Alt	3.8	1.7	3.5	2.5	NA	0	3;38	115;0	274;8	182;8	-6.73067	-10.3989	-9.87757	-10.3587	NA	-8.12404	1.68886e-11	2.50709e-25	5.2081e-23	3.82148e-25	NA	4.50923e-16	27.0072	18.4827	-8.52444	8.52444	3	1.13578	1.25	1.76777	1.75	NA	NA
2 80837866 C	2	80837866	C	T	ENSMUSG00000064193	ENSMUST00000138679	ENSMUSE00000773253	1	Gm4735	predicted gene 4735	80837141	80838442	Alt	Alt	Ref	Ref	19.7	16.7	21.7	18.6	19.5	21.3	1306;0	1;218	608;148	870;217	-8.83893	-10.2849	-9.86488	-11.4531	-10.9614	-11.8976	9.66359e-19	8.24661e-25	5.91071e-23	2.26807e-30	5.86033e-28	1.21842e-32	28.9887	34.3121	5.32341	5.32341	19.3667	2.51661	19.8	1.37477	0.433333	4.26525	4.48188
2 90434107 T	2	90434107	T	A	ENSMUSG00000025314	ENSMUST00000168621	ENSMUSE00000307305	24	Ptprj	protein tyrosine phosphatase, receptor type, J	90432889	90436568	Ref	Ref	Alt	Alt	25.7	27.5	19.5	15.6	13.9	11.4	0;31	87;0	88;28	97;15	-2.87352	-2.84605	-3.90434	-3.88909	-4.33333	-5.12569	0.0040592	0.00442653	9.44813e-05	0.000100622	1.46868e-05	2.96446e-07	9.62392	13.3481	3.7242	3.7242	24.2333	4.19682	13.6333	2.11266	10.6	2.76154	2.71667
2 90434112 A	2	90434112	A	G	ENSMUSG00000025314	ENSMUST00000168621	ENSMUSE00000307305	24	Ptprj	protein tyrosine phosphatase, receptor type, J	90432889	90436568	Ref	Ref	Alt	Alt	30.6	34.2	10	21.2	13.5	15.6	0;31	83;0	86;28	96;19	-2.33333	-1.94666	-5.05964	-3.30748	-4.43877	-4.62121	0.0196307	0.0515759	4.20039e-07	0.00094141	9.04733e-06	3.81514e-06	9.33963	12.3675	3.02782	3.02782	24.9333	13.0573	16.7667	3.98037	8.16667	2.76154	2.71667
2 91712576 C	2	91712576	C	T	ENSMUSG00000027243	ENSMUST00000090608	ENSMUSE00000517003	2	Harbi1	harbinger transposase derived 1	91712080	91712865	Ref	Ref	Alt	Alt	55.4	45.5	43.5	70.5	97.4	71.1	2;99	83;0	75;71	25;96	0.801784	-0.603023	-0.884652	2.7136	5.92474	2.59554	0.422678	0.546494	0.376344	0.00665561	3.12789e-09	0.00944417	0.685891	11.2339	-11.9198	11.9198	48.1333	6.37207	79.6667	15.3604	31.5333	1.45449	1.3244
2 104114716 A	2	104114716	A	AACCC	ENSMUSG00000032679	ENSMUST00000168176	ENSMUSE00000902768	5	Cd59a	CD59a antigen	104113975	104115349	Ref	Ref	Alt	Alt	30.2	46.2	34.1	24.8	38.2	35	64;337	311;1	238;137	264;128	-4.45435	-0.83205	-3.65563	-5.72293	-2.61484	-3.54965	8.41462e-06	0.405381	0.00025655	1.04702e-08	0.00892688	0.000385747	8.94204	11.8874	2.94539	2.94539	36.8333	8.34286	32.6667	6.99809	4.16667	3.18073	3.24603
2 105000271 A	2	105000271	A	G	ENSMUSG00000027170	ENSMUST00000028592	ENSMUSE00001280516	10	Eif3m	eukaryotic translation initiation factor 3, subunit M	105000242	105000302	Ref	Ref	Alt	NA	5.7	3.9	4.9	6.2	2.8	3.7	0;11	224;0	201;10	182;8	-6.45595	-8.0912	-8.11111	-7.06998	-7.95144	-6.80414	1.07545e-10	5.90793e-16	5.0159e-16	1.54956e-12	1.8436e-15	1.01656e-11	22.6583	21.8256	-0.832703	0.832703	4.83333	0.90185	4.23333	1.76163	0.6	1.93664	1.87431
2 105297828 A	2	105297828	A	G	ENSMUSG00000055312	ENSMUST00000068813	ENSMUSE00001275448	3	Them7	thioesterase superfamily member 7	105297726	105297968	Ref	Ref	Alt	Alt	35.3	13.6	5	17.2	16.1	23.1	0;61	39;0	49;10	80;19	-1.21268	-3.41121	-4.02492	-3.52821	-3.77171	-3.36269	0.225253	0.000646749	5.69941e-05	0.000418378	0.000162132	0.000771866	8.64881	10.6626	2.0138	2.0138	17.9667	15.6148	18.8	3.76431	0.833333	2.20507	2.29912
2 105297903 T	2	105297903	T	C	ENSMUSG00000055312	ENSMUST00000068813	ENSMUSE00001275448	3	Them7	thioesterase superfamily member 7	105297726	105297968	Ref	Ref	Alt	Alt	30	25.9	10.7	22.9	15.8	25.9	0;62	49;0	59;16	99;28	-1.78885	-2.50185	-4.15761	-3.21159	-4.21776	-3.53815	0.0736383	0.0123546	3.21596e-05	0.00132004	2.46745e-05	0.000402938	8.44831	10.9675	2.51918	2.51918	22.2	10.1681	21.5333	5.18684	0.666667	2.20507	2.29912
2 105378728 C	2	105378728	C	T	ENSMUSG00000055312	ENSMUST00000068813	ENSMUSE00000441675	4	Them7	thioesterase superfamily member 7	105378630	105379796	Ref	Ref	Alt	Alt	26.7	11.9	10.5	21.4	18.5	29.3	0;65	53;0	76;15	73;23	-2.55604	-4.93771	-3.44124	-3.02372	-3.27165	-2.65495	0.0105871	7.90464e-07	0.000579063	0.00249691	0.00106921	0.00793192	10.935	8.95032	-1.98466	1.98466	16.3667	8.97626	23.0667	5.58957	6.7	2.20507	2.29912
2 105378894 G	2	105378894	G	A	ENSMUSG00000055312	ENSMUST00000068813	ENSMUSE00000441675	4	Them7	thioesterase superfamily member 7	105378630	105379796	Ref	Ref	Alt	Alt	38.8	17.2	12.8	38.8	19.1	29.2	0;120	73;0	124;36	130;56	-1.57143	-5.25	-5.10527	-1.83254	-4.23008	-3.53553	0.116083	1.52099e-07	3.30314e-07	0.0668708	2.33603e-05	0.000406952	11.9267	9.59816	-2.32854	2.32854	22.9333	13.9159	29.0333	9.85106	6.1	2.20507	2.29912
2 105378977 G	2	105378977	G	A	ENSMUSG00000055312	ENSMUST00000068813	ENSMUSE00000441675	4	Them7	thioesterase superfamily member 7	105378630	105379796	Ref	Ref	Alt	Alt	30.4	23	12.2	35.8	13	36.5	0;106	88;0	122;36	144;62	-2.93987	-4.22522	-4.84139	-2.32122	-5.44331	-2.4947	0.00328346	2.38711e-05	1.28936e-06	0.020275	5.22994e-08	0.0126064	12.0065	10.2592	-1.74725	1.74725	21.8667	9.15278	28.4333	13.3702	6.56667	2.20507	2.29912
2 118874706 G	2	118874706	G	A	ENSMUSG00000027332	ENSMUST00000028807	ENSMUSE00001223603	7	Ivd	isovaleryl coenzyme A dehydrogenase	118874665	118874761	Ref	Ref	Alt	Alt	40.4	43	43.3	38.3	43.4	40.6	0;855	663;2	785;576	718;493	-3.85482	-2.97315	-3.04642	-4.865	-2.6131	-3.67423	0.000115814	0.00294757	0.00231581	1.14457e-06	0.00897255	0.000238563	9.8744	11.1523	1.27793	1.27793	42.2333	1.59478	40.7667	2.55408	1.46667	3.55525	3.41645
2 118881069 G	2	118881069	G	T	ENSMUSG00000027332	ENSMUST00000028807	ENSMUSE00000741652	12	Ivd	isovaleryl coenzyme A dehydrogenase	118880453	118882909	Ref	Ref	Alt	Alt	43.4	38.1	39.3	34.9	47.7	39.1	1;866	771;1	859;579	844;571	-2.82881	-5.10662	-4.83134	-6.80841	-0.982339	-4.65143	0.00467218	3.27969e-07	1.35617e-06	9.86829e-12	0.325933	3.29648e-06	12.7668	12.4422	-0.324594	0.324594	40.2667	2.77909	40.5667	6.52482	0.3	3.55525	3.41645
2 118882356 A	2	118882356	A	G	ENSMUSG00000027332	ENSMUST00000028807	ENSMUSE00000741652	12	Ivd	isovaleryl coenzyme A dehydrogenase	118880453	118882909	Ref	Ref	Alt	Alt	50	45.7	50	35.8	25	32.9	1;113	175;0	145;136	203;94	0	-0.87831	0	-3.10376	-4.79583	-3.14549	1	0.379775	1	0.00191078	1.62001e-06	0.00165808	0.87831	11.0451	10.1668	10.1668	48.5667	2.48261	31.2333	5.58957	17.3333	3.55525	3.41645
2 119137052 C	2	119137052	C	T	ENSMUSG00000027323	ENSMUST00000028795	ENSMUSE00000357759	10	Rad51	RAD51 homolog	119135049	119137290	Ref	Ref	Alt	Alt	29.4	29.6	30.6	22.2	29.9	22.9	3;290	417;0	335;143	423;143	-4.93383	-5.18545	-5.09392	-7.57271	-5.85164	-7.05608	8.06335e-07	2.15494e-07	3.50743e-07	3.65516e-14	4.86745e-09	1.71268e-12	15.2132	20.4804	5.26724	5.26724	29.8667	0.64291	25	4.25793	4.86667	0.0690732	0.0362798
2 119137052 C	2	119137052	C	T	ENSMUSG00000070730	ENSMUST00000094695	ENSMUSE00000598301	13	Rmdn3	regulator of microtubule dynamics 3	119137001	119137752	Ref	Ref	Alt	Alt	29.4	29.6	30.6	22.2	29.9	22.9	3;290	417;0	335;143	423;143	-4.93383	-5.18545	-5.09392	-7.57271	-5.85164	-7.05608	8.06335e-07	2.15494e-07	3.50743e-07	3.65516e-14	4.86745e-09	1.71268e-12	15.2132	20.4804	5.26724	5.26724	29.8667	0.64291	25	4.25793	4.86667	2.50622	2.6328
2 119137224 C	2	119137224	C	G	ENSMUSG00000027323	ENSMUST00000028795	ENSMUSE00000357759	10	Rad51	RAD51 homolog	119135049	119137290	Ref	Ref	Alt	Alt	32.3	38.7	37.5	36.6	38.3	33.8	1;425	329;1	289;166	386;220	-3.9931	-2.93176	-3.16228	-3.79943	-3.3894	-4.51152	6.52139e-05	0.00337043	0.0015654	0.000145031	0.000700455	6.43636e-06	10.0871	11.7004	1.61321	1.61321	36.1667	3.40196	36.2333	2.2723	0.0666667	0.0690732	0.0362798
2 119137224 C	2	119137224	C	G	ENSMUSG00000070730	ENSMUST00000094695	ENSMUSE00000598301	13	Rmdn3	regulator of microtubule dynamics 3	119137001	119137752	Ref	Ref	Alt	Alt	32.3	38.7	37.5	36.6	38.3	33.8	1;425	329;1	289;166	386;220	-3.9931	-2.93176	-3.16228	-3.79943	-3.3894	-4.51152	6.52139e-05	0.00337043	0.0015654	0.000145031	0.000700455	6.43636e-06	10.0871	11.7004	1.61321	1.61321	36.1667	3.40196	36.2333	2.2723	0.0666667	2.50622	2.6328
2 119137234 C	2	119137234	C	T	ENSMUSG00000027323	ENSMUST00000028795	ENSMUSE00000357759	10	Rad51	RAD51 homolog	119135049	119137290	Ref	Ref	Alt	Alt	34.5	33.1	33.1	37.5	35.6	32.5	2;404	323;1	278;140	343;187	-3.39178	-4.15032	-4.10997	-3.31662	-4.02057	-4.42719	0.00069439	3.32009e-05	3.95702e-05	0.000911119	5.80586e-05	9.54692e-06	11.6521	11.7644	0.112299	0.112299	33.5667	0.80829	35.2	2.52389	1.63333	0.0690732	0.0362798
2 119137234 C	2	119137234	C	T	ENSMUSG00000070730	ENSMUST00000094695	ENSMUSE00000598301	13	Rmdn3	regulator of microtubule dynamics 3	119137001	119137752	Ref	Ref	Alt	Alt	34.5	33.1	33.1	37.5	35.6	32.5	2;404	323;1	278;140	343;187	-3.39178	-4.15032	-4.10997	-3.31662	-4.02057	-4.42719	0.00069439	3.32009e-05	3.95702e-05	0.000911119	5.80586e-05	9.54692e-06	11.6521	11.7644	0.112299	0.112299	33.5667	0.80829	35.2	2.52389	1.63333	2.50622	2.6328
2 119147594 A	2	119147594	A	G	ENSMUSG00000070730	ENSMUST00000094695	ENSMUSE00000344158	5	Rmdn3	regulator of microtubule dynamics 3	119147309	119147594	Ref	Ref	Alt	NA	0	0	3.1	0	2.4	4.9	0;7	79;0	68;1	103;3	-4.12311	-4.47214	-5.3033	-4.79583	-6.17213	-5.77843	3.73798e-05	7.74422e-06	1.13727e-07	1.62001e-06	6.73744e-10	7.54013e-09	13.8985	16.7464	2.84785	2.84785	1.03333	1.78979	2.43333	2.45017	1.4	2.50622	2.6328
2 119585515 G	2	119585515	G	T	ENSMUSG00000014077	ENSMUST00000014221	ENSMUSE00000168240	7	Chp1	calcineurin-like EF hand protein 1	119585107	119587027	Ref	Ref	Alt	Alt	36.6	31.3	38	35.1	34.3	35.5	4;721	1093;2	686;375	847;457	-4.96031	-6.99226	-4.59983	-5.80442	-5.99171	-6.86963	7.03817e-07	2.70488e-12	4.22828e-06	6.45891e-09	2.0765e-09	6.43682e-12	16.5524	18.6658	2.11335	2.11335	35.3	3.53412	34.9667	0.61101	0.333333	3.70258	3.71047
2 119585704 G	2	119585704	G	T	ENSMUSG00000014077	ENSMUST00000014221	ENSMUSE00000168240	7	Chp1	calcineurin-like EF hand protein 1	119585107	119587027	Ref	Ref	Alt	Alt	38	43.4	41.2	40.9	41.6	37.9	1;759	1187;1	702;488	805;539	-4.57895	-2.66039	-3.57483	-3.53498	-3.65911	-5.3127	4.67322e-06	0.00780504	0.000350462	0.000407811	0.000253088	1.08015e-07	10.8142	12.5068	1.69263	1.69263	40.8667	2.71539	40.1333	1.96554	0.733333	3.70258	3.71047
2 119585815 C	2	119585815	C	T	ENSMUSG00000014077	ENSMUST00000014221	ENSMUSE00000168240	7	Chp1	calcineurin-like EF hand protein 1	119585107	119587027	Ref	Ref	Alt	Alt	40.2	42.9	37.8	36.7	39.3	35.1	7;615	920;2	550;370	640;376	-3.51632	-2.42015	-4.30265	-4.92793	-3.92792	-5.48557	0.000437578	0.015514	1.68765e-05	8.3107e-07	8.5683e-05	4.12145e-08	10.2391	14.3414	4.10229	4.10229	40.3	2.55147	37.0333	2.11975	3.26667	3.70258	3.71047
2 119586036 T	2	119586036	T	C	ENSMUSG00000014077	ENSMUST00000014221	ENSMUSE00000168240	7	Chp1	calcineurin-like EF hand protein 1	119585107	119587027	Ref	Ref	Alt	Alt	39.8	37.7	36.8	38.1	36.4	38.2	2;465	747;5	504;310	534;321	-3.31095	-4.03159	-4.42235	-3.95842	-4.7001	-3.94425	0.00092979	5.54004e-05	9.7635e-06	7.54482e-05	2.60038e-06	8.00486e-05	11.7649	12.6028	0.837878	0.837878	38.1	1.53948	37.5667	1.0116	0.533333	3.70258	3.71047
2 119586527 A	2	119586527	A	G	ENSMUSG00000014077	ENSMUST00000014221	ENSMUSE00000168240	7	Chp1	calcineurin-like EF hand protein 1	119585107	119587027	Ref	Ref	Alt	Alt	25.1	19.1	27.1	25.6	21.6	24.8	0;280	712;0	440;138	529;168	-6.72691	-8.46017	-6.60296	-7.58533	-8.29078	-7.84246	1.733e-11	2.66989e-17	4.03038e-11	3.31649e-14	1.12505e-16	4.41815e-15	21.79	23.7186	1.92853	1.92853	23.7667	4.16333	24	2.1166	0.233333	3.70258	3.71047
2 119658370 T	2	119658370	T	C	ENSMUSG00000027305	ENSMUST00000028768	ENSMUSE00000305111	3	Ndufaf1	NADH dehydrogenase (ubiquinone) 1 alpha subcomplex, assembly factor 1	119658274	119658459	Ref	Ref	Alt	Alt	33	45.6	40.3	30.7	33.1	34.9	0;235	242;1	222;151	243;119	-3.19801	-1.02899	-2.37577	-4.12098	-4.02807	-3.10811	0.00138379	0.303484	0.0175123	3.77268e-05	5.62365e-05	0.00188285	6.60277	11.2572	4.65439	4.65439	39.6333	6.3264	32.9	2.10713	6.73333	2.80804	2.76915
2 121437862 T	2	121437862	T	G	ENSMUSG00000027248	ENSMUST00000028683	ENSMUSE00000641696	13	Pdia3	protein disulfide isomerase associated 3	121437586	121438687	Ref	Ref	Alt	Alt	33.1	36.8	34.3	36.5	39.5	33.5	4;931	1703;11	1256;674	1057;626	-7.88893	-7.19539	-7.95992	-7.09331	-5.45348	-5.79321	3.04776e-15	6.22841e-13	1.72157e-15	1.30938e-12	4.93943e-08	6.90534e-09	23.0442	18.34	-4.70423	4.70423	34.7333	1.88768	36.5	3	1.76667	4.62556	4.39704
2 122151119 C	2	122151119	C	A	ENSMUSG00000060802	ENSMUST00000102476	ENSMUSE00000661693	2	B2m	beta-2 microglobulin	122150873	122151151	Ref	Ref	Alt	Alt	51.5	53.7	53	53.8	53.2	51.6	58;15618	15485;47	11016;12289	11020;12342	2.6039	6.57318	5.27273	6.66572	5.55933	2.77299	0.00921687	4.9251e-11	1.34411e-07	2.63367e-11	2.7081e-08	0.00555444	14.4498	14.998	-0.548227	0.548227	52.7333	1.12398	52.8667	1.13725	0.133333	6.93907	6.89631
2 122264248 C	2	122264248	C	T	ENSMUSG00000027227	ENSMUST00000110551	ENSMUSE00000834612	9	Sord	sorbitol dehydrogenase	122264041	122265340	Ref	Ref	Alt	Alt	26.5	25.3	27.1	29.2	29.6	27.2	5;2925	4543;7	4268;1528	4462;1803	-20.7807	-21.0318	-20.5517	-20.5447	-18.7138	-18.9411	6.47329e-96	3.3579e-98	7.42423e-94	8.58811e-94	3.82468e-78	5.22595e-80	62.3642	58.1996	-4.16465	4.16465	26.3	0.916515	28.6667	1.28582	2.36667	5.40963	5.45994
2 122264458 G	2	122264458	G	A	ENSMUSG00000027227	ENSMUST00000110551	ENSMUSE00000834612	9	Sord	sorbitol dehydrogenase	122264041	122265340	Ref	Ref	Alt	Alt	25.9	28.4	28.2	29.7	29	25.9	9;2996	4334;5	4106;1559	4868;1912	-20.7739	-18.3358	-19.5043	-19.5325	-19.412	-23.1912	7.46273e-96	4.28999e-75	1.00999e-84	5.80852e-85	6.11461e-84	5.58278e-119	58.6139	62.1357	3.52185	3.52185	27.5	1.38924	28.2	2.02237	0.7	5.40963	5.45994
2 126587401 C	2	126587401	C	T	ENSMUSG00000027359			NA	Slc27a2	solute carrier family 27 (fatty acid transporter), member 2	126552407	126588243	Ref	Ref	Alt	Alt	81.8	80.8	92.8	76.9	97.7	80	0;155	17;0	18;121	13;86	4.22116	3.13786	7.10277	2.74563	6.25244	3.28634	2.4305e-05	0.00170187	1.22285e-12	0.00603956	4.04085e-10	0.001015	14.4618	12.2844	2.17738	2.17738	85.1333	6.65833	84.8667	11.2216	0.266667	5.69	5.6972
2 126588825 T	2	126588825	T	A				NA		NA	NA	NA	Ref	Ref	Alt	Alt	22.7	25	12.5	6.7	21.9	4.2	0;27	84;0	56;14	76;10	-2.55841	-2.44949	-3.67423	-4.74693	-3.18198	-4.49073	0.0105152	0.0143059	0.000238563	2.06529e-06	0.00146272	7.09791e-06	8.68213	12.4196	3.73751	3.73751	20.0667	6.65307	10.9333	9.57932	9.13333	NA	NA
2 126588826 T	2	126588826	T	C				NA		NA	NA	NA	Ref	Ref	Alt	Alt	19	25	20	6.7	21.9	4.2	0;27	84;0	55;15	76;10	-2.83683	-2.44949	-3	-4.74693	-3.18198	-4.49073	0.00455635	0.0143059	0.0026998	2.06529e-06	0.00146272	7.09791e-06	8.28632	12.4196	4.13332	4.13332	21.3333	3.21455	10.9333	9.57932	10.4	NA	NA
2 134530727 T	2	134530727	T	C	ENSMUSG00000027261	ENSMUST00000028704	ENSMUSE00000167577	3	Hao1	hydroxyacid oxidase 1, liver	134530542	134530797	Ref	Ref	Alt	Alt	46.1	42.5	44.7	41	41.1	39.4	0;768	574;0	524;417	682;463	-1.31475	-2.76994	-1.89475	-3.31307	-3.48833	-4.36051	0.188593	0.00560667	0.0581261	0.000922795	0.000486054	1.29757e-05	5.97944	11.1619	5.18247	5.18247	44.4333	1.81475	40.5	0.953939	3.93333	5.07204	5.03456
2 152687856 C	2	152687856	C	T	ENSMUSG00000042814	ENSMUST00000062148	ENSMUSE00000342660	1	Mcts2	malignant T cell amplified sequence 2	152687035	152687951	Ref	Ref	Alt	Alt	66.7	100	100	NA	14.3	0	0;32	19;0	2;30	27;1	0.816497	3.87298	3.31662	NA	-1.88982	-4	0.414216	0.000107511	0.000911119	NA	0.0587817	6.33425e-05	8.0061	5.88982	13.8959	13.8959	88.9	19.2258	7.15	10.1116	81.75	1.50104	1.36953
2 152704657 A	2	152704657	A	T	ENSMUSG00000019188	ENSMUST00000089059	ENSMUSE00000509377	13	H13	histocompatibility 13	152704622	152705036	Ref	Ref	Alt	Alt	17.8	24.7	12.6	72.9	79.2	75.5	1;379	338;0	428;96	123;380	-8.64613	-6.5959	-9.85527	6.45082	7.12732	6.34543	5.32756e-18	4.22687e-11	6.50387e-23	1.11247e-10	1.02344e-12	2.21801e-10	25.0973	19.9236	-45.0209	45.0209	18.3667	6.06987	75.8667	3.16596	57.5	2.08136	1.95608
2 152705549 G	2	152705549	G	A	ENSMUSG00000019188	ENSMUST00000125366	ENSMUSE00000836419	12	H13	histocompatibility 13	152704622	152708670	Ref	Ref	Alt	Alt	11.1	6.7	5.9	100	100	NA	1;26	25;0	38;3	2;16	-2.33333	-3.35659	-3.63803	2.44949	2.82843	NA	0.0196307	0.000789113	0.000274727	0.0143059	0.00467773	NA	9.32795	5.27792	-14.6059	14.6059	7.9	2.8	100	0	92.1	2.08136	1.95608
2 158320369 T	2	158320369	T	C	ENSMUSG00000016024	ENSMUST00000016168	ENSMUSE00000315644	8	Lbp	lipopolysaccharide binding protein	158320264	158320440	Ref	Ref	Alt	Alt	85.3	85.4	80.3	78.7	78.7	78.4	0;1765	286;4	135;686	161;592	10.6	12.3143	10.3812	8.80643	9.69752	8.66622	2.9798e-26	7.58554e-35	3.02048e-25	1.29196e-18	3.08906e-22	4.46685e-18	33.2955	27.1702	6.12531	6.12531	83.6667	2.91605	78.6	0.173205	5.06667	3.23564	3.01099
2 158320386 C	2	158320386	C	A	ENSMUSG00000016024	ENSMUST00000016168	ENSMUSE00000315644	8	Lbp	lipopolysaccharide binding protein	158320264	158320440	Ref	Ref	Alt	Alt	81.4	87.5	79.5	78.9	79.4	80.5	1;1535	232;1	122;599	136;530	8.60603	12.5125	9.41184	8.74191	9.07485	8.6267	7.56315e-18	6.37825e-36	4.8754e-21	2.29195e-18	1.13832e-19	6.3146e-18	30.5304	26.4435	4.08691	4.08691	82.8	4.17971	79.6	0.818535	3.2	3.23564	3.01099
2 158322070 G	2	158322070	G	A	ENSMUSG00000016024	ENSMUST00000016168	ENSMUSE00000171499	9	Lbp	lipopolysaccharide binding protein	158322055	158322114	Ref	Ref	Alt	Alt	78.7	77	71.6	78.1	74.2	79	1;1766	413;2	232;715	188;624	9.69752	9.55244	8.04084	9.35626	8.51943	8.68599	3.08906e-22	1.26671e-21	8.92218e-16	8.26105e-21	1.60344e-17	3.75457e-18	27.2908	26.5617	0.729136	0.729136	75.7667	3.7072	77.1	2.55147	1.33333	3.23564	3.01099
2 158324536 T	2	158324536	T	C	ENSMUSG00000016024	ENSMUST00000016168	ENSMUSE00000171489	10	Lbp	lipopolysaccharide binding protein	158324509	158324676	Ref	Ref	Alt	Alt	77.9	78.5	76.3	74.3	73.5	78.1	1;1302	303;0	201;697	159;475	8.48758	10.9917	9.02445	6.34717	8.04832	7.30769	2.1099e-17	4.19015e-28	1.80602e-19	2.19314e-10	8.39359e-16	2.71769e-13	28.5037	21.7032	6.80053	6.80053	77.5667	1.13725	75.3	2.45764	2.26667	3.23564	3.01099
2 158324619 C	2	158324619	C	T	ENSMUSG00000016024	ENSMUST00000016168	ENSMUSE00000171489	10	Lbp	lipopolysaccharide binding protein	158324509	158324676	Ref	Ref	Alt	Alt	82	83.1	81.1	79.9	83.4	71.1	2;2103	410;2	198;904	202;744	11.1657	12.9619	12.6461	10.9874	12.2928	6.93782	6.00385e-29	2.01245e-38	1.17503e-36	4.39638e-28	9.90411e-35	3.98199e-12	36.7737	30.218	6.55574	6.55574	82.0667	1.00167	78.1333	6.33745	3.93333	3.23564	3.01099
2 158324651 G	2	158324651	G	A	ENSMUSG00000016024	ENSMUST00000016168	ENSMUSE00000171489	10	Lbp	lipopolysaccharide binding protein	158324509	158324676	Ref	Ref	Alt	Alt	81.1	75.8	74.4	76	78	74.4	4;1366	344;2	192;633	178;572	9.3585	8.64997	8.70567	8.44778	9.10877	7.29918	8.08777e-21	5.15108e-18	3.15712e-18	2.96889e-17	8.3321e-20	2.89527e-13	26.7141	24.8557	1.85841	1.85841	77.1	3.53412	76.1333	1.8037	0.966667	3.23564	3.01099
2 158324673 C	2	158324673	C	T	ENSMUSG00000016024	ENSMUST00000016168	ENSMUSE00000171489	10	Lbp	lipopolysaccharide binding protein	158324509	158324676	Ref	Ref	Alt	Alt	72.9	69.7	70.3	74.2	74	74	1;458	173;2	100;243	80;228	4.49073	4.11865	4.76704	4.55799	5.31985	4.69486	7.09791e-06	3.81093e-05	1.86955e-06	5.16453e-06	1.03852e-07	2.66795e-06	13.3764	14.5727	-1.19628	1.19628	70.9667	1.70098	74.0667	0.11547	3.1	3.23564	3.01099
2 158325766 T	2	158325766	T	C	ENSMUSG00000016024	ENSMUST00000016168	ENSMUSE00000171490	11	Lbp	lipopolysaccharide binding protein	158325707	158325774	Ref	Ref	Alt	Alt	76.9	74.8	78.3	75.6	77.5	73.6	2;1579	359;2	173;572	160;498	8.23688	7.58316	9.43322	7.6012	8.46228	6.70078	1.76763e-16	3.37246e-14	3.97705e-21	2.93391e-14	2.62202e-17	2.07305e-11	25.2533	22.7643	2.48899	2.48899	76.6667	1.76163	75.5667	1.95021	1.1	3.23564	3.01099
2 158331938 T	2	158331938	T	C	ENSMUSG00000016024	ENSMUST00000016168	ENSMUSE00000396773	15	Lbp	lipopolysaccharide binding protein	158331906	158332852	Ref	Ref	Alt	Alt	77.2	83.2	77.8	80.5	83.1	77.1	1;940	168;0	118;457	89;370	7.3721	9.33336	7.75395	7.80869	8.79426	5.89168	1.67964e-13	1.02563e-20	8.90787e-15	5.77863e-15	1.43996e-18	3.82295e-09	24.4594	22.4946	1.96479	1.96479	79.4	3.30454	80.2333	3.00888	0.833333	3.23564	3.01099
2 158331973 C	2	158331973	C	T	ENSMUSG00000016024	ENSMUST00000016168	ENSMUSE00000396773	15	Lbp	lipopolysaccharide binding protein	158331906	158332852	Ref	Ref	Alt	Alt	82.6	82.5	81.8	78.9	80.8	82.6	1;1468	284;1	151;702	125;517	10.0245	11.3174	11.2867	9.15232	9.12245	8.53992	1.18905e-23	1.07673e-29	1.52743e-29	5.57243e-20	7.34417e-20	1.34315e-17	32.6286	26.8147	5.81386	5.81386	82.3	0.43589	80.7667	1.85023	1.53333	3.23564	3.01099
2 158332067 G	2	158332067	G	C	ENSMUSG00000016024	ENSMUST00000016168	ENSMUSE00000396773	15	Lbp	lipopolysaccharide binding protein	158331906	158332852	Ref	Ref	Alt	Alt	77.2	83.6	70.7	78.2	79.5	75.9	0;1100	218;0	142;483	108;383	7.3721	10.1109	6.06975	7.36286	7.83929	6.22841	1.67964e-13	4.94333e-24	1.2811e-09	1.80006e-13	4.53083e-15	4.7119e-10	23.5527	21.4306	2.12217	2.12217	77.1667	6.45006	77.8667	1.823	0.7	3.23564	3.01099
2 158332089 C	2	158332089	C	T	ENSMUSG00000016024	ENSMUST00000016168	ENSMUSE00000396773	15	Lbp	lipopolysaccharide binding protein	158331906	158332852	Ref	Ref	Alt	Alt	80.2	86.7	81.5	77.7	77.8	77.4	0;1482	316;0	133;638	153;531	9.48064	11.557	10.4736	8.2851	8.49837	8.24836	2.52721e-21	6.80355e-31	1.14252e-25	1.18011e-16	1.92278e-17	1.60587e-16	31.5112	25.0318	6.4794	6.4794	82.8	3.43948	77.6333	0.208167	5.16667	3.23564	3.01099
2 158332186 C	2	158332186	C	T	ENSMUSG00000016024	ENSMUST00000016168	ENSMUSE00000396773	15	Lbp	lipopolysaccharide binding protein	158331906	158332852	Ref	Ref	Alt	Alt	76.2	84.7	79.9	83.4	84.4	72.7	0;1828	287;0	149;608	144;576	7.96122	10.922	9.95602	9.70684	11	7.22999	1.70357e-15	9.04702e-28	2.3738e-23	2.81942e-22	3.82132e-28	4.83037e-13	28.8392	27.9368	0.902416	0.902416	80.2667	4.26185	80.1667	6.48563	0.1	3.23564	3.01099
2 158332223 G	2	158332223	G	A	ENSMUSG00000016024	ENSMUST00000016168	ENSMUSE00000396773	15	Lbp	lipopolysaccharide binding protein	158331906	158332852	Ref	Ref	Alt	Alt	78.7	79.5	79.5	79.5	80.2	74	12;1607	319;4	144;549	145;504	8.6	8.12533	9.83607	8.01384	8.99349	7.45676	7.97161e-18	4.46132e-16	7.87291e-23	1.11182e-15	2.39499e-19	8.86744e-14	26.5614	24.4641	2.09731	2.09731	79.2333	0.46188	77.9	3.39559	1.33333	3.23564	3.01099
2 158332804 T	2	158332804	T	C	ENSMUSG00000016024	ENSMUST00000016168	ENSMUSE00000396773	15	Lbp	lipopolysaccharide binding protein	158331906	158332852	Ref	NA	Alt	Alt	100	100	83.9	93.8	90.9	81.8	0;246	9;1	5;70	6;54	4.58258	4.79583	3.77171	3.5	4.7001	2.11058	4.59283e-06	1.62001e-06	0.000162132	0.000465258	2.60038e-06	0.0348085	13.1501	10.3107	2.83944	2.83944	94.6333	9.29534	88.8333	6.26126	5.8	3.23564	3.01099
2 172466433 C	2	172466433	C	T	ENSMUSG00000027502	ENSMUST00000029005	ENSMUSE00001291955	8	Rtfdc1	replication termination factor 2 domain containing 1	172466429	172466524	Ref	Ref	Alt	Alt	34.7	41.7	41.4	28.8	35.2	34.7	2;225	253;0	190;124	254;124	-2.97534	-1.67506	-1.85695	-4.87417	-3.35876	-3.31407	0.00292667	0.0939225	0.0633178	1.09264e-06	0.000782938	0.000919489	6.50735	11.547	5.03965	5.03965	39.2667	3.95769	32.9	3.55949	6.36667	2.82459	2.91545
2 172469290 G	2	172469290	G	A	ENSMUSG00000027502	ENSMUST00000029005	ENSMUSE00001228560	9	Rtfdc1	replication termination factor 2 domain containing 1	172468596	172469908	Ref	Ref	Alt	Alt	34.8	30.5	31.2	36	34.4	40.8	0;224	255;1	227;108	224;132	-3.2127	-3.79612	-4.24264	-2.94239	-3.48827	-2.00832	0.00131494	0.000146978	2.20905e-05	0.0032569	0.000486164	0.0446097	11.2515	8.43897	-2.81249	2.81249	32.1667	2.30723	37.0667	3.33067	4.9	2.82459	2.91545
2 172469410 T	2	172469410	T	C	ENSMUSG00000027502	ENSMUST00000029005	ENSMUSE00001228560	9	Rtfdc1	replication termination factor 2 domain containing 1	172468596	172469908	Ref	Ref	Alt	Alt	30.5	37.2	39.8	31	32.3	38.8	0;322	317;1	237;132	260;136	-4.41942	-2.72809	-2.2981	-4.0853	-4.07542	-2.72179	9.89673e-06	0.00637021	0.0215563	4.40204e-05	4.5932e-05	0.00649286	9.4456	10.8825	1.4369	1.4369	35.8333	4.79826	34.0333	4.17892	1.8	2.82459	2.91545
2 172469696 G	2	172469696	G	A	ENSMUSG00000027502	ENSMUST00000029005	ENSMUSE00001228560	9	Rtfdc1	replication termination factor 2 domain containing 1	172468596	172469908	Ref	Ref	Alt	Alt	41.4	32.5	29.5	32.8	29.6	34.9	1;335	311;0	233;121	274;131	-1.8034	-3.74634	-4.66639	-3.97379	-4.86725	-3.43376	0.0713254	0.000179431	3.06538e-06	7.07365e-05	1.13161e-06	0.000595274	10.2161	12.2748	2.05867	2.05867	34.4667	6.18897	32.4333	2.66896	2.03333	2.82459	2.91545
2 181187435 G	2	181187435	G	A	ENSMUSG00000016344	ENSMUST00000016488	ENSMUSE00000222443	1	Ppdpf	pancreatic progenitor cell differentiation and proliferation factor homolog (zebrafish)RIKEN cDNA 2700038C09 gene	181187247	181187454	Ref	Ref	Alt	Alt	20.8	14.3	25.6	16.3	9.4	16	0;47	83;0	78;20	112;19	-2.85774	-4.22577	-3.04243	-4.71429	-4.59619	-4.80833	0.00426672	2.38124e-05	0.00234673	2.4256e-06	4.30278e-06	1.52199e-06	10.1259	14.1188	3.99286	3.99286	20.2333	5.67127	13.9	3.9	6.33333	2.4647	2.48729
2 181188347 T	2	181188347	T	A	ENSMUSG00000016344	ENSMUST00000016488	ENSMUSE00000706039	5	Ppdpf	pancreatic progenitor cell differentiation and proliferation factor homolog (zebrafish)RIKEN cDNA 2700038C09 gene	181188182	181188771	Ref	Ref	Alt	Alt	30.3	32.8	37.1	21.8	37.6	29.7	1;204	288;0	259;131	332;143	-4.30848	-3.88909	-3.0941	-6.84572	-3.26923	-5.06028	1.64378e-05	0.000100622	0.00197414	7.60897e-12	0.00107841	4.18637e-07	11.2917	15.1752	3.88357	3.88357	33.4	3.43948	29.7	7.9	3.7	2.4647	2.48729
3 10016231 A	3	10016231	A	G	ENSMUSG00000027533	ENSMUST00000029046	ENSMUSE00000838422	4	Fabp5	fatty acid binding protein 5, epidermal	10016067	10016607	Ref	Ref	Alt	Alt	35.3	39.7	37.9	36.5	36	34.2	4;137	1389;0	441;269	382;208	-4.022	-3.33613	-3.8996	-3.02896	-3.65997	-5.38389	5.77065e-05	0.000849531	9.63509e-05	0.00245397	0.000252249	7.28919e-08	11.2577	12.0728	0.815088	0.815088	37.6333	2.21209	35.5667	1.20968	2.06667	2.59244	2.1479
3 28765323 A	3	28765323	A	G	ENSMUSG00000070522	ENSMUST00000094335	ENSMUSE00000643460	1	Gm6505	predicted pseudogene 6505	28764713	28765360	Alt	Alt	Ref	Ref	18.2	20.9	24.1	8.6	15.4	25.8	144;0	2;26	83;22	88;17	-3.65563	-3.81246	-2.78543	-4.90189	-4.32346	-2.69408	0.00025655	0.000137588	0.00534568	9.49167e-07	1.53601e-05	0.00705833	10.2535	11.9194	1.66591	1.66591	21.0667	2.95353	16.6	8.66256	4.46667	1.93793	1.88763
3 53692904 C	3	53692904	C	G				NA		NA	NA	NA	Ref	Ref	Alt	Alt	22.6	15.6	18.3	20	14.6	17.1	1;63	268;0	250;59	205;42	-5.87478	-6.53537	-6.47183	-5.19615	-6.94022	-5.73539	4.23405e-09	6.34509e-11	9.68214e-11	2.03455e-07	3.91487e-12	9.72863e-09	18.882	17.8718	-1.01022	1.01022	18.8333	3.53034	17.2333	2.70247	1.6	NA	NA
3 57651617 A	3	57651617	A	G	ENSMUSG00000036513	ENSMUST00000160959	ENSMUSE00000871851	1	Commd2	COMM domain containing 2	57651587	57651715	Ref	Ref	Alt	Alt	72.2	71.9	74.3	69.1	78	65.5	1;250	68;0	49;132	63;148	3.26599	3.31133	4.06378	3.15296	4.29623	2.83683	0.00109084	0.000928533	4.82849e-05	0.00161622	1.73724e-05	0.00455635	10.6411	10.286	0.355065	0.355065	72.8	1.30767	70.8667	6.43454	1.93333	1.27972	1.35529
3 57834456 G	3	57834456	G	A	ENSMUSG00000036503	ENSMUST00000041826	ENSMUSE00000347413	10	Rnf13	ring finger protein 13	57833486	57835231	Ref	Ref	Alt	Alt	35.6	41.3	42.9	36	42.9	36.4	3;970	1177;2	840;564	844;530	-5.96595	-3.65838	-3.26087	-6.33836	-3.12029	-5.26025	2.43211e-09	0.000253814	0.00111071	2.32218e-10	0.00180674	1.43861e-07	12.8852	14.7189	1.8337	1.8337	39.9333	3.8371	38.4333	3.87341	1.5	4.12145	4.0806
3 57834542 C	3	57834542	C	T	ENSMUSG00000036503	ENSMUST00000041826	ENSMUSE00000347413	10	Rnf13	ring finger protein 13	57833486	57835231	Ref	Ref	Alt	Alt	39.7	40.1	40.2	36.2	41.5	34.9	1;595	661;1	451;301	478;293	-3.13786	-3.1178	-3.21952	-4.55593	-3.00535	-4.14614	0.00170187	0.00182209	0.00128405	5.21554e-06	0.00265272	3.38127e-05	9.47517	11.7074	2.23225	2.23225	40	0.264575	37.5333	3.49619	2.46667	4.12145	4.0806
3 60035843 T	3	60035843	T	C	ENSMUSG00000027761	ENSMUST00000029325	ENSMUSE00000172807	2	Aadac	arylacetamide deacetylase (esterase)	60035811	60036033	Ref	Ref	Alt	Alt	42	38.9	40.2	39	39.6	41.2	4;2666	3140;4	3365;2248	2626;1739	-5.66139	-11.004	-8.50182	-8.53217	-8.33804	-6.26989	1.50156e-08	3.65511e-28	1.86646e-17	1.43622e-17	7.55331e-17	3.61314e-10	25.1672	23.1401	-2.02711	2.02711	40.3667	1.55671	39.9333	1.13725	0.433333	6.01235	5.90571
3 60035945 C	3	60035945	C	T	ENSMUSG00000027761	ENSMUST00000029325	ENSMUSE00000172807	2	Aadac	arylacetamide deacetylase (esterase)	60035811	60036033	Ref	Ref	Alt	Alt	42	41.3	42.8	41.6	40.7	43.1	25;3700	3930;4	3639;2638	3437;2462	-6.4786	-8.41743	-6.92675	-7.43123	-8.62216	-5.80952	9.25768e-11	3.84832e-17	4.3061e-12	1.07595e-13	6.57024e-18	6.26508e-09	21.8228	21.8629	0.0401264	0.0401264	42.0333	0.750555	41.8	1.21244	0.233333	6.01235	5.90571
3 60035976 G	3	60035976	G	A	ENSMUSG00000027761	ENSMUST00000029325	ENSMUSE00000172807	2	Aadac	arylacetamide deacetylase (esterase)	60035811	60036033	Ref	Ref	Alt	Alt	37.8	39.3	38.8	39.5	40.3	41.5	5;3941	4703;5	4296;2719	3950;2680	-10.2079	-10.564	-11.8176	-9.84872	-9.35463	-7.77968	1.8287e-24	4.37422e-26	3.16476e-32	6.94233e-23	8.389e-21	7.2709e-15	32.5895	26.983	-5.60649	5.60649	38.6333	0.763763	40.4333	1.00664	1.8	6.01235	5.90571
3 60036211 G	3	60036211	G	A	ENSMUSG00000027761			NA	Aadac	arylacetamide deacetylase (esterase)	60025717	60040160	Ref	Ref	Alt	Alt	88.6	82.4	79.8	80.4	74.1	72	0;842	72;0	74;355	116;361	7.90479	7.54594	8.16844	7.5186	7.21605	4.4	2.68384e-15	4.49045e-14	3.12404e-16	5.5364e-14	5.3518e-13	1.08251e-05	23.6192	19.1347	4.48451	4.48451	83.6	4.52106	75.5	4.3715	8.1	6.01235	5.90571
3 60036263 G	3	60036263	G	A	ENSMUSG00000027761			NA	Aadac	arylacetamide deacetylase (esterase)	60025717	60040160	Ref	Ref	Alt	Alt	78	83.4	79.9	80.3	84.2	83.2	1;977	85;1	96;394	96;459	6.653	8.05541	8.54171	8.09494	10.3314	8.1104	2.87178e-11	7.92118e-16	1.32252e-17	5.72915e-16	5.08387e-25	5.04551e-16	23.2501	26.5367	-3.28657	3.28657	80.4333	2.73922	82.5667	2.02567	2.13333	6.01235	5.90571
3 60036382 C	3	60036382	C	T	ENSMUSG00000027761			NA	Aadac	arylacetamide deacetylase (esterase)	60025717	60040160	Ref	Ref	Alt	Alt	91.3	77.5	81.3	65.8	78.8	79.5	1;486	52;1	62;303	82;239	8.43299	5.78986	7.67507	3.32205	6.61495	5.20847	3.36933e-17	7.04435e-09	1.65331e-14	0.000893577	3.71675e-11	1.904e-07	21.8979	15.1455	6.75245	6.75245	83.3667	7.12835	74.7	7.71557	8.66667	6.01235	5.90571
3 60037122 C	3	60037122	C	G	ENSMUSG00000027761			NA	Aadac	arylacetamide deacetylase (esterase)	60025717	60040160	Ref	Ref	Alt	Alt	26.7	18.8	24.5	20.6	20.5	14.3	0;23	61;0	74;22	80;19	-1.80739	-3.53553	-3.57143	-3.42997	-3.91965	-3.27327	0.0707011	0.000406952	0.000355039	0.000603644	8.86786e-05	0.00106311	8.91435	10.6229	1.70853	1.70853	23.3333	4.07717	18.4667	3.60879	4.86667	6.01235	5.90571
3 60037138 A	3	60037138	A	G	ENSMUSG00000027761			NA	Aadac	arylacetamide deacetylase (esterase)	60025717	60040160	Ref	Ref	Alt	Alt	11.1	22.6	18.2	18.6	15.6	7.7	0;20	70;0	68;16	97;17	-2.33333	-3.05329	-4.22116	-4.11746	-4.62121	-4.31455	0.0196307	0.00226347	2.4305e-05	3.83069e-05	3.81514e-06	1.59925e-05	9.60778	13.0532	3.44544	3.44544	17.3	5.80259	13.9667	5.63057	3.33333	6.01235	5.90571
3 60040332 A	3	60040332	A	C				NA		NA	NA	NA	Ref	Ref	Alt	Alt	28.6	20.2	30.4	16.7	29.4	34.1	2;73	171;0	166;58	147;51	-3.20713	-5.61799	-3.48777	-5.65685	-3.79628	-2.03026	0.00134064	1.93193e-08	0.000487062	1.54173e-08	0.000146882	0.0423302	12.3129	11.4834	-0.8295	0.8295	26.4	5.44426	26.7333	9.0013	0.333333	NA	NA
3 60040371 C	3	60040371	C	T				NA		NA	NA	NA	Ref	Ref	Alt	Alt	30	21.3	36	28	35.7	34.1	0;90	180;0	170;71	148;70	-3.57771	-4.96521	-2.58799	-4.2515	-2.61861	-2.03026	0.000346619	6.8626e-07	0.00965387	2.12342e-05	0.00882876	0.0423302	11.1309	8.90038	-2.23053	2.23053	29.1	7.39121	32.6	4.06325	3.5	NA	NA
3 63345178 C	3	63345178	C	T	ENSMUSG00000027820	ENSMUST00000029400	ENSMUSE00001004893	13	Mme	membrane metallo endopeptidase	63345125	63345253	Ref	Ref	Alt	Alt	5.3	4.8	5.9	0	9.7	0	1;12	99;0	54;3	85;3	-3.90007	-4.14614	-3.63803	-5.65685	-4.49013	-5	9.61659e-05	3.38127e-05	0.000274727	1.54173e-08	7.11789e-06	5.73303e-07	11.6842	15.147	3.46275	3.46275	5.33333	0.550757	3.23333	5.6003	2.1	1.30182	1.4168
3 81975413 C	3	81975413	C	A	ENSMUSG00000028011	ENSMUST00000029645	ENSMUSE00000970182	2	Tdo2	tryptophan 2,3-dioxygenase	81975324	81975429	Ref	Ref	Alt	Alt	41.9	45.3	45.4	41.6	43.3	44.2	11;7854	4728;12	5371;4264	5367;4067	-9.00353	-5.00991	-5.58087	-8.66511	-8.3735	-6.13864	2.18574e-19	5.44554e-07	2.39316e-08	4.51068e-18	5.593e-17	8.32336e-10	19.5943	23.1773	3.58294	3.58294	44.2	1.99249	43.0333	1.32035	1.16667	6.16455	5.94139
3 90499651 A	3	90499651	A	G	ENSMUSG00000001017	ENSMUST00000001043	ENSMUSE00000672795	5	Chtop	chromatin target of PRMT1	90498956	90500107	Ref	Ref	Alt	Alt	24.2	32.9	27.6	23	30.9	29.1	2;101	194;0	177;69	173;66	-4.92694	-3.03774	-3.90007	-5.03893	-3.75678	-3.10132	8.35279e-07	0.00238362	9.61659e-05	4.68144e-07	0.000172113	0.0019266	11.8647	11.897	0.0322856	0.0322856	28.2333	4.38444	27.6667	4.14045	0.566667	2.53649	2.50565
3 90514225 A	3	90514225	A	G	ENSMUSG00000044080	ENSMUST00000060738	ENSMUSE00000793162	1	S100a1	S100 calcium binding protein A1	90514201	90514392	Ref	Ref	Alt	Alt	40.1	40.9	37.5	36.1	37	34.7	0;568	542;2	417;271	490;274	-2.81439	-2.7694	-4	-4.50137	-3.95628	-5.04189	0.00488699	0.005616	6.33425e-05	6.7516e-06	7.6125e-05	4.60954e-07	9.58379	13.4995	3.91576	3.91576	39.5	1.77764	35.9333	1.15902	3.56667	3.77053	3.85767
3 90514229 A	3	90514229	A	G	ENSMUSG00000044080	ENSMUST00000060738	ENSMUSE00000793162	1	S100a1	S100 calcium binding protein A1	90514201	90514392	Ref	Ref	Alt	Alt	40.4	41.9	38.6	36.3	38	34.7	0;618	558;1	425;286	515;292	-2.8446	-2.48414	-3.66608	-4.5035	-3.70255	-5.31162	0.00444674	0.0129866	0.000246295	6.68444e-06	0.000213445	1.08654e-07	8.99482	13.5177	4.52285	4.52285	40.3	1.65227	36.3333	1.65025	3.96667	3.77053	3.85767
3 94944538 G	3	94944538	G	A	ENSMUSG00000068874	ENSMUST00000090839	ENSMUSE00000566426	12	Selenbp1	selenium binding protein 1	94944406	94944758	Ref	Ref	Alt	Alt	38.7	40.7	41.6	41.8	46.6	50.6	170;1638	1518;7	1804;1219	1653;1449	-7.29055	-5.70484	-5.41871	-4.98103	-2.14606	0.436852	3.087e-13	1.16455e-08	6.00307e-08	6.32466e-07	0.0318681	0.662219	18.4141	6.69024	-11.7239	11.7239	40.3333	1.48436	46.3333	4.40606	6	5.00182	4.8957
3 98299234 T	3	98299234	T	C	ENSMUSG00000027875	ENSMUST00000090746	ENSMUSE00000412592	6	Hmgcs2	3-hydroxy-3-methylglutaryl-Coenzyme A synthase 2	98299120	98299290	Ref	Ref	Alt	Alt	53.8	54.6	52.6	53.1	53.1	53.9	17;15429	10335;30	7814;9057	9374;10715	5.48218	7.07545	4.02211	5.3395	5.04784	6.05224	4.20118e-08	1.48962e-12	5.76796e-05	9.3201e-08	4.46823e-07	1.42843e-09	16.5797	16.4396	0.140149	0.140149	53.6667	1.00664	53.3667	0.46188	0.3	6.26848	6.41668
3 98303318 G	3	98303318	G	C	ENSMUSG00000027875			NA	Hmgcs2	3-hydroxy-3-methylglutaryl-Coenzyme A synthase 2	98280435	98310738	Ref	Ref	Alt	Alt	13.6	14.6	10.1	10.5	12.5	15.8	0;54	281;0	181;25	169;25	-5.90839	-4.52904	-7.9398	-5.9604	-6.7082	-5.16568	3.45464e-09	5.92525e-06	2.0251e-15	2.51628e-09	1.97034e-11	2.39571e-07	18.3772	17.8343	-0.542954	0.542954	12.7667	2.36291	12.9333	2.67644	0.166667	6.26848	6.41668
3 98308467 T	3	98308467	T	G	ENSMUSG00000027875			NA	Hmgcs2	3-hydroxy-3-methylglutaryl-Coenzyme A synthase 2	98280435	98310738	Ref	Ref	Alt	Alt	22.2	16.7	26.5	7	31.6	18.8	0;27	147;1	84;25	92;21	-3.33333	-3.26599	-3.28571	-5.64245	-2.2711	-3.53553	0.000858121	0.00109084	0.00101724	1.6765e-08	0.0231409	0.000406952	9.88503	11.4491	1.56405	1.56405	21.8	4.91223	19.1333	12.3034	2.66667	6.26848	6.41668
3 98308630 G	3	98308630	G	A	ENSMUSG00000027875			NA	Hmgcs2	3-hydroxy-3-methylglutaryl-Coenzyme A synthase 2	98280435	98310738	Ref	Ref	Alt	Alt	19	20.8	23.7	25	22.2	24.2	1;33	144;0	98;27	72;22	-4.01189	-2.85774	-4.03586	-2	-3.72678	-2.95932	6.02353e-05	0.00426672	5.44035e-05	0.0455003	0.000193942	0.00308319	10.9055	8.6861	-2.21938	2.21938	21.1667	2.37136	23.8	1.44222	2.63333	6.26848	6.41668
3 98310305 C	3	98310305	C	T	ENSMUSG00000027875	ENSMUST00000090746	ENSMUSE00000565983	10	Hmgcs2	3-hydroxy-3-methylglutaryl-Coenzyme A synthase 2	98309030	98310738	Ref	Ref	Alt	Alt	38.2	40.1	42.5	40.3	40.1	37.8	0;1500	1173;4	873;586	1164;755	-5.65685	-3.94507	-3.28634	-5.00994	-4.65667	-6.43459	1.54173e-08	7.97761e-05	0.001015	5.44456e-07	3.21363e-06	1.23803e-10	12.8883	16.1012	3.21295	3.21295	40.2667	2.15484	39.4	1.38924	0.866667	6.26848	6.41668
3 98310306 C	3	98310306	C	G	ENSMUSG00000027875	ENSMUST00000090746	ENSMUSE00000565983	10	Hmgcs2	3-hydroxy-3-methylglutaryl-Coenzyme A synthase 2	98309030	98310738	Ref	Ref	Alt	Alt	38	38.9	41.1	39.9	39.2	38	0;1492	1185;2	892;577	1183;756	-5.76001	-4.46663	-3.93428	-5.27313	-5.1847	-6.31037	8.41096e-09	7.94632e-06	8.34479e-05	1.34115e-07	2.16362e-07	2.78363e-10	14.1609	16.7682	2.6073	2.6073	39.3333	1.59478	39.0333	0.960902	0.3	6.26848	6.41668
3 107963835 C	3	107963835	C	T	ENSMUSG00000004038	ENSMUST00000004136	ENSMUSE00000511797	8	Gstm3	glutathione S-transferase, mu 3	107963696	107964296	Ref	Ref	Alt	Alt	12.9	25.5	21.8	17.2	25.4	32.4	1;304	83;2	111;30	145;50	-4.13092	-3.64068	-4.18004	-4.98964	-3.90563	-3.02244	3.61311e-05	0.00027192	2.91459e-05	6.04905e-07	9.39791e-05	0.00250747	11.9516	11.9177	-0.0339244	0.0339244	20.0667	6.47637	25	7.60789	4.93333	1.84554	1.87052
3 107967626 T	3	107967626	T	C	ENSMUSG00000004038	ENSMUST00000004136	ENSMUSE00000984728	5	Gstm3	glutathione S-transferase, mu 3	107967575	107967675	Ref	Ref	Alt	NA	5	5.4	0	3.6	2	5.3	0;15	64;0	88;3	112;4	-4.02492	-5.42517	-5.83095	-4.91354	-6.78823	-5.51553	5.69941e-05	5.79005e-08	5.51121e-09	8.94473e-07	1.13521e-11	3.47734e-08	15.281	17.2173	1.93625	1.93625	3.46667	3.00888	3.63333	1.65025	0.166667	1.84554	1.87052
3 108012283 C	3	108012283	C	T	ENSMUSG00000058135	ENSMUST00000004140	ENSMUSE00000818516	8	Gstm1	glutathione S-transferase, mu 1	108012255	108012778	Ref	Ref	Alt	Alt	55.3	56.4	57.8	54.7	56.3	54.2	10;10340	3883;6	3879;5063	4760;5859	5.22092	7.17265	9.03412	5.42451	8.10214	4.72215	1.78038e-07	7.35583e-13	1.65326e-19	5.81136e-08	5.39989e-16	2.33362e-06	21.4277	18.2488	3.17889	3.17889	56.5	1.253	55.0667	1.09697	1.43333	5.36148	5.54703
3 129855091 C	3	129855091	C	A	ENSMUSG00000058952	ENSMUST00000077918	ENSMUSE00000470146	4	Cfi	complement component factor i	129854960	129855141	Ref	Ref	Alt	Alt	38.4	35.3	33.9	33.4	39.7	39.2	2;1123	1629;3	1098;605	806;466	-4.77057	-7.44299	-8.16328	-8.07621	-3.85961	-3.91436	1.8371e-06	9.84306e-14	3.26039e-16	6.68094e-16	0.00011357	9.06455e-05	20.3768	15.8502	-4.52667	4.52667	35.8667	2.3029	37.4333	3.5019	1.56667	5.28489	5.22654
3 130617727 C	3	130617727	C	T	ENSMUSG00000019232	ENSMUST00000072271	ENSMUSE00000516410	1	Etnppl	ethanolamine phosphate phospholyase	130617569	130617748	Ref	Ref	Alt	Alt	25.9	30.8	27.9	50.9	30.4	37.7	1;212	102;0	179;71	178;121	-4.44707	-3.92232	-3.457	0.194257	-3.48777	-2.62244	8.70477e-06	8.76994e-05	0.000546233	0.845975	0.000487062	0.00873026	11.8264	5.91596	-5.91044	5.91044	28.2	2.46374	39.6667	10.3905	11.4667	3.04594	3.23987
3 138089913 C	3	138089913	C	T	ENSMUSG00000028158	ENSMUST00000029805	ENSMUSE00000635666	18	Mttp	microsomal triglyceride transfer protein	138089854	138091229	Ref	Ref	Alt	Alt	67.5	66.9	67.6	62	62.9	64.7	5;1150	377;1	255;525	383;657	5.04952	5.60811	6.04488	4.59983	4.70571	5.42326	4.42932e-07	2.04547e-08	1.49524e-09	4.22828e-06	2.52983e-06	5.85213e-08	16.7025	14.7288	1.9737	1.9737	67.3333	0.378594	63.2	1.37477	4.13333	4.39242	4.50456
3 138090554 G	3	138090554	G	A	ENSMUSG00000028158	ENSMUST00000029805	ENSMUSE00000635666	18	Mttp	microsomal triglyceride transfer protein	138089854	138091229	Ref	Ref	Alt	Alt	3.5	1.6	1.9	2.8	2.8	0.7	1;19	608;0	412;10	520;12	-11.0322	-10.8226	-12.0096	-13.6997	-12.5525	-11.8333	2.67276e-28	2.69126e-27	3.16327e-33	1.0191e-42	3.8521e-36	2.62506e-32	33.8644	38.0855	4.22118	4.22118	2.33333	1.02144	2.1	1.21244	0.233333	4.39242	4.50456
3 138090555 G	3	138090555	G	A	ENSMUSG00000028158	ENSMUST00000029805	ENSMUSE00000635666	18	Mttp	microsomal triglyceride transfer protein	138089854	138091229	Ref	Ref	Alt	Alt	3.6	1.6	1.9	2.8	2.8	0.7	2;18	617;0	413;10	521;12	-10.8961	-10.9145	-12.0925	-13.8084	-12.5921	-11.7059	1.20326e-27	9.82847e-28	1.15753e-33	2.26701e-43	2.33285e-36	1.18875e-31	33.903	38.1065	4.20344	4.20344	2.36667	1.07858	2.1	1.21244	0.266667	4.39242	4.50456
3 138090676 A	3	138090676	A	G	ENSMUSG00000028158	ENSMUST00000029805	ENSMUSE00000635666	18	Mttp	microsomal triglyceride transfer protein	138089854	138091229	Ref	Ref	Alt	Alt	35.5	46.6	38.2	38.4	39.9	40.4	2;742	641;1	492;332	602;393	-4.49977	-1.13344	-4.09237	-4.45889	-3.62795	-3.33752	6.80269e-06	0.257027	4.26983e-05	8.23843e-06	0.000285685	0.000845281	9.72559	11.4244	1.69878	1.69878	40.1	5.78878	39.5667	1.04083	0.533333	4.39242	4.50456
3 138377448 G	3	138377448	G	A	ENSMUSG00000090306			NA	Adh6-ps1	alcohol dehydrogenase 6 (class V), pseudogene 1	138374121	138395002	Ref	Ref	Alt	Alt	25.5	22.8	27.5	34.2	29.1	37.5	0;52	110;0	132;45	111;54	-3.5007	-4.10605	-3.73196	-1.94666	-3.71279	-1.73205	0.000464038	4.02482e-05	0.000189995	0.0515759	0.000204987	0.0832645	11.3387	7.3915	-3.94721	3.94721	25.2667	2.35867	33.6	4.23202	8.33333	2.99337	2.54604
3 138377463 G	3	138377463	G	C	ENSMUSG00000090306			NA	Adh6-ps1	alcohol dehydrogenase 6 (class V), pseudogene 1	138374121	138395002	Ref	Ref	Alt	Alt	13.5	22.9	28.8	27.6	19.5	29.8	0;47	93;0	111;33	116;37	-4.43877	-3.75278	-3.25472	-2.41404	-5.35615	-2.77143	9.04733e-06	0.000174887	0.00113503	0.0157768	8.50153e-08	0.00558098	11.4463	10.5416	-0.904651	0.904651	21.7333	7.71643	25.6333	5.42433	3.9	2.99337	2.54604
3 138383138 G	3	138383138	G	A	ENSMUSG00000090306	ENSMUST00000171054	ENSMUSE00000907623	3	Adh6-ps1	alcohol dehydrogenase 6 (class V), pseudogene 1	138383011	138383152	Ref	Ref	Alt	Alt	20	17.7	17.4	23.9	24.2	24.4	0;76	289;0	349;78	273;87	-6.7082	-8.27721	-7.66131	-5.63945	-6.4645	-4.74464	1.97034e-11	1.26095e-16	1.84048e-14	1.70592e-08	1.01632e-10	2.08875e-06	22.6467	16.8486	-5.79812	5.79812	18.3667	1.42244	24.1667	0.251661	5.8	2.99337	2.54604
3 138387637 T	3	138387637	T	C	ENSMUSG00000090306	ENSMUST00000171054	ENSMUSE00000901376	4	Adh6-ps1	alcohol dehydrogenase 6 (class V), pseudogene 1	138385834	138388291	Ref	Ref	Alt	Alt	24.5	36.1	26.5	30.4	29.9	33.3	0;45	161;0	199;80	110;49	-4.95082	-2.52458	-4.75271	-2.93987	-3.29857	-2	7.39007e-07	0.0115837	2.0071e-06	0.00328346	0.000971769	0.0455003	12.2281	8.23845	-3.98966	3.98966	29.0333	6.20108	31.2	1.83576	2.16667	2.99337	2.54604
3 138387638 A	3	138387638	A	G	ENSMUSG00000090306	ENSMUST00000171054	ENSMUSE00000901376	4	Adh6-ps1	alcohol dehydrogenase 6 (class V), pseudogene 1	138385834	138388291	Ref	Ref	Alt	Alt	22.3	36.9	27	29.1	29	33.3	0;45	162;0	199;79	112;48	-5.36339	-2.4004	-4.6	-3.10132	-3.49119	-2	8.16742e-08	0.0163773	4.22491e-06	0.0019266	0.000480875	0.0455003	12.3638	8.59251	-3.77128	3.77128	28.7333	7.45274	30.4667	2.45425	1.73333	2.99337	2.54604
3 138387643 A	3	138387643	A	G	ENSMUSG00000090306	ENSMUST00000171054	ENSMUSE00000901376	4	Adh6-ps1	alcohol dehydrogenase 6 (class V), pseudogene 1	138385834	138388291	Ref	Ref	Alt	Alt	23.1	37.5	31	30.6	33.8	34.2	0;55	163;1	205;90	117;57	-5.1366	-2.34521	-4.0853	-3.048	-2.78994	-1.94666	2.7976e-07	0.0190165	4.40204e-05	0.00230368	0.00527173	0.0515759	11.5671	7.7846	-3.7825	3.7825	30.5333	7.21133	32.8667	1.97315	2.33333	2.99337	2.54604
3 138387666 A	3	138387666	A	G	ENSMUSG00000090306	ENSMUST00000171054	ENSMUSE00000901376	4	Adh6-ps1	alcohol dehydrogenase 6 (class V), pseudogene 1	138385834	138388291	Ref	Ref	Alt	Alt	28.7	33	35.8	27.7	44.4	36.4	0;74	178;0	219;107	118;70	-4.27866	-3.24968	-3.2827	-3.59701	-1.05409	-1.5667	1.88022e-05	0.00115534	0.00102818	0.000321899	0.291841	0.117185	10.811	6.2178	-4.59324	4.59324	32.5	3.57631	36.1667	8.35244	3.66667	2.99337	2.54604
3 138388028 G	3	138388028	G	T	ENSMUSG00000090306	ENSMUST00000171054	ENSMUSE00000901376	4	Adh6-ps1	alcohol dehydrogenase 6 (class V), pseudogene 1	138385834	138388291	Ref	Ref	Alt	NA	10	14.5	18.3	8	10	11.1	0;15	167;0	177;30	150;16	-6.19677	-6.19422	-5.34052	-5.9397	-7.15542	-4.66667	5.76324e-10	5.85726e-10	9.26816e-08	2.85549e-09	8.34186e-13	3.06125e-06	17.7315	17.7618	0.0302655	0.0302655	14.2667	4.15492	9.7	1.57162	4.56667	2.99337	2.54604
3 138388031 A	3	138388031	A	G	ENSMUSG00000090306	ENSMUST00000171054	ENSMUSE00000901376	4	Adh6-ps1	alcohol dehydrogenase 6 (class V), pseudogene 1	138385834	138388291	Ref	Ref	Alt	NA	8.6	12.5	12.7	6.2	8	9.7	0;14	156;0	171;22	142;12	-6.30271	-6.36396	-5.92144	-6.06218	-7.27461	-4.49013	2.92488e-10	1.96616e-10	3.19128e-09	1.34291e-09	3.47414e-13	7.11789e-06	18.5881	17.8269	-0.761189	0.761189	11.2667	2.31157	7.96667	1.75024	3.3	2.99337	2.54604
3 138388035 T	3	138388035	T	C	ENSMUSG00000090306	ENSMUST00000171054	ENSMUSE00000901376	4	Adh6-ps1	alcohol dehydrogenase 6 (class V), pseudogene 1	138385834	138388291	Ref	Ref	Alt	NA	12.3	14.9	12.5	6.8	11.4	8.8	0;14	154;0	169;26	142;15	-5.69549	-6.04488	-6	-5.72872	-6.86304	-4.80196	1.23019e-08	1.49524e-09	1.97318e-09	1.01194e-08	6.74121e-12	1.5712e-06	17.7404	17.3937	-0.346654	0.346654	13.2333	1.44684	9	2.30651	4.23333	2.99337	2.54604
3 138388118 C	3	138388118	C	T	ENSMUSG00000090306	ENSMUST00000171054	ENSMUSE00000901376	4	Adh6-ps1	alcohol dehydrogenase 6 (class V), pseudogene 1	138385834	138388291	Ref	Ref	Alt	NA	22.4	14	34.2	30.4	30.4	36.4	0;22	122;1	123;42	78;36	-3.85714	-4.72746	-2.69195	-1.87663	-3.25042	-1.2792	0.00011472	2.27351e-06	0.00710364	0.0605689	0.00115235	0.200825	11.2765	6.40625	-4.87029	4.87029	23.5333	10.1476	32.4	3.4641	8.86667	2.99337	2.54604
3 138388143 T	3	138388143	T	C	ENSMUSG00000090306	ENSMUST00000171054	ENSMUSE00000901376	4	Adh6-ps1	alcohol dehydrogenase 6 (class V), pseudogene 1	138385834	138388291	Ref	Ref	Alt	NA	21.7	13	30	27.8	28.2	26.3	0;27	150;1	139;41	115;44	-3.83349	-5.44331	-3.57771	-2.66667	-4.01321	-2.91999	0.000126337	5.22994e-08	0.000346619	0.00766076	5.98977e-05	0.00350048	12.8545	9.59987	-3.25464	3.25464	21.5667	8.50078	27.4333	1.00167	5.86667	2.99337	2.54604
3 138388193 A	3	138388193	A	G	ENSMUSG00000090306	ENSMUST00000171054	ENSMUSE00000901376	4	Adh6-ps1	alcohol dehydrogenase 6 (class V), pseudogene 1	138385834	138388291	Ref	Ref	Alt	NA	20.8	10.3	30	28.6	43.5	7.4	0;13	107;0	155;40	76;32	-5.12823	-6.0401	-3.09839	-2.53546	-0.884652	-4.42635	2.92485e-07	1.54023e-09	0.00194577	0.0112299	0.376344	9.58401e-06	14.2667	7.84647	-6.42024	6.42024	20.3667	9.85715	26.5	18.1414	6.13333	2.99337	2.54604
3 138388743 A	3	138388743	A	C	ENSMUSG00000090306			NA	Adh6-ps1	alcohol dehydrogenase 6 (class V), pseudogene 1	138374121	138395002	Ref	NA	Alt	NA	0	6.7	22.2	11.1	12.5	11.1	0;11	72;0	97;9	54;7	-5.83095	-5.81378	-2.88675	-3.29983	-3	-4.04145	5.51121e-09	6.10789e-09	0.00389242	0.000967428	0.0026998	5.31213e-05	14.5315	10.3413	-4.1902	4.1902	9.63333	11.387	11.5667	0.80829	1.93333	2.99337	2.54604
3 138388813 G	3	138388813	G	C	ENSMUSG00000090306			NA	Adh6-ps1	alcohol dehydrogenase 6 (class V), pseudogene 1	138374121	138395002	Ref	Ref	Alt	NA	31.7	28.2	36	8.3	8.6	10.5	0;14	104;0	88;42	71;7	-2.34261	-2.72218	-1.9799	-4.08248	-4.90189	-3.44124	0.0191496	0.00648531	0.0477149	4.45571e-05	9.49167e-07	0.000579063	7.04468	12.4256	5.38093	5.38093	31.9667	3.90683	9.13333	1.19304	22.8333	2.99337	2.54604
3 138388969 A	3	138388969	A	T	ENSMUSG00000090306			NA	Adh6-ps1	alcohol dehydrogenase 6 (class V), pseudogene 1	138374121	138395002	Ref	Ref	Alt	NA	19.2	11.9	29.5	35.3	28.9	14.3	0;20	132;0	122;33	61;22	-4.4376	-4.93771	-3.20092	-1.21268	-2.83235	-3.27327	9.09668e-06	7.90464e-07	0.00136989	0.225253	0.00462068	0.00106311	12.5762	7.3183	-5.25793	5.25793	20.2	8.84251	26.1667	10.7635	5.96667	2.99337	2.54604
3 138394902 T	3	138394902	T	G	ENSMUSG00000090306	ENSMUST00000196293	ENSMUSE00001352054	6	Adh6-ps1	alcohol dehydrogenase 6 (class V), pseudogene 1	138394810	138395002	Ref	Ref	Alt	NA	19.4	0	4.5	21.7	19.5	47.4	0;13	68;0	100;8	61;22	-3.4125	-5.74456	-6.03023	-2.71069	-3.90434	-0.229416	0.000643698	9.21589e-09	1.6373e-09	0.00671439	9.44813e-05	0.818546	15.1873	6.84445	-8.34284	8.34284	7.96667	10.154	29.5333	15.512	21.5667	2.99337	2.54604
4 6266231 T	4	6266231	T	G	ENSMUSG00000028240	ENSMUST00000029905	ENSMUSE00000254430	6	Cyp7a1	cytochrome P450, family 7, subfamily a, polypeptide 1	6265612	6268508	Ref	Ref	Alt	Alt	59.2	67.3	71.2	67.6	68.3	64.7	0;172	91;0	66;125	120;238	1.60591	2.42857	3.44656	4.15613	2.89773	3.68295	0.108294	0.0151584	0.000567769	3.2369e-05	0.00375877	0.000230553	7.48104	10.7368	-3.25576	3.25576	65.9	6.12127	66.8667	1.90875	0.966667	2.73522	3.14233
4 8143668 A	4	8143668	A	C	ENSMUSG00000041261	ENSMUST00000066674	ENSMUSE00000468984	9	Car8	carbonic anhydrase 8	8143362	8146216	Ref	Ref	Alt	Alt	11.4	25	29	23.8	3.2	29	0;61	72;1	77;21	84;20	-4.56383	-2.82843	-2.33487	-3.39467	-5.20855	-2.33487	5.0228e-06	0.00467773	0.0195503	0.000687104	1.90318e-07	0.0195503	9.72713	10.9381	1.21097	1.21097	21.8	9.22605	18.6667	13.6445	3.13333	3.36168	3.32676
4 8143717 C	4	8143717	C	T	ENSMUSG00000041261	ENSMUST00000066674	ENSMUSE00000468984	9	Car8	carbonic anhydrase 8	8143362	8146216	Ref	Ref	Alt	Alt	8.7	19.2	27.6	12	7.1	22.7	0;19	63;0	63;15	65;10	-3.96177	-3.13786	-2.41404	-3.8	-4.53557	-2.55841	7.4395e-05	0.00170187	0.0157768	0.000144696	5.74471e-06	0.0105152	9.51367	10.894	1.38031	1.38031	18.5	9.46942	13.9333	7.97768	4.56667	3.36168	3.32676
4 8143720 A	4	8143720	A	C	ENSMUSG00000041261	ENSMUST00000066674	ENSMUSE00000468984	9	Car8	carbonic anhydrase 8	8143362	8146216	Ref	Ref	Alt	NA	9.1	20.8	26.9	12.5	3.8	19	0;17	62;0	58;14	63;8	-3.83761	-2.85774	-2.35339	-3.67423	-4.70679	-2.83683	0.000124236	0.00426672	0.0186029	0.000238563	2.51651e-06	0.00455635	9.04874	11.2179	2.16911	2.16911	18.9333	9.04563	11.7667	7.62649	7.16667	3.36168	3.32676
4 8143724 A	4	8143724	A	G	ENSMUSG00000041261	ENSMUST00000066674	ENSMUSE00000468984	9	Car8	carbonic anhydrase 8	8143362	8146216	Ref	Ref	Alt	NA	9.1	21.7	25.9	12	3.8	22.7	0;17	62;0	58;14	64;9	-3.83761	-2.71069	-2.50185	-3.8	-4.70679	-2.55841	0.000124236	0.00671439	0.0123546	0.000144696	2.51651e-06	0.0105152	9.05015	11.0652	2.01504	2.01504	18.9	8.743	12.8333	9.47752	6.06667	3.36168	3.32676
4 8144406 G	4	8144406	G	A	ENSMUSG00000041261	ENSMUST00000066674	ENSMUSE00000468984	9	Car8	carbonic anhydrase 8	8143362	8146216	Ref	Ref	Alt	Alt	27.6	22.2	33.3	22.1	26.9	22.9	0;89	153;0	138;55	161;51	-3.90007	-3.72678	-2.82843	-5.17597	-4.0762	-3.75278	9.61659e-05	0.000193942	0.00467773	2.26726e-07	4.57782e-05	0.000174887	10.4553	13.0049	2.54967	2.54967	27.7	5.55068	23.9667	2.57164	3.73333	3.36168	3.32676
4 8144408 C	4	8144408	C	A	ENSMUSG00000041261	ENSMUST00000066674	ENSMUSE00000468984	9	Car8	carbonic anhydrase 8	8143362	8146216	Ref	Ref	Alt	Alt	29.5	22.2	32.4	22	28.8	21.3	0;89	151;0	138;56	153;49	-3.62329	-3.72678	-2.96695	-5.07985	-3.62828	-3.93835	0.000290883	0.000193942	0.00300766	3.77733e-07	0.000285321	8.20422e-05	10.317	12.6465	2.32946	2.32946	28.0333	5.25579	24.0333	4.14287	4	3.36168	3.32676
4 8144600 G	4	8144600	G	T	ENSMUSG00000041261	ENSMUST00000066674	ENSMUSE00000468984	9	Car8	carbonic anhydrase 8	8143362	8146216	Ref	Ref	Alt	Alt	21	36.4	17.7	32.6	27.1	3.7	0;75	140;0	121;36	98;31	-4.572	-1.5667	-5.08001	-2.28748	-3.5151	-4.81125	4.8308e-06	0.117185	3.77425e-07	0.0221679	0.000439587	1.49988e-06	11.2187	10.6138	-0.604877	0.604877	25.0333	9.98115	21.1333	15.3461	3.9	3.36168	3.32676
4 8144604 G	4	8144604	G	T	ENSMUSG00000041261	ENSMUST00000066674	ENSMUSE00000468984	9	Car8	carbonic anhydrase 8	8143362	8146216	Ref	Ref	Alt	Alt	21.3	31.6	18.2	31.9	25	3.6	0;76	157;0	128;37	104;31	-4.48129	-2.2711	-5.16984	-2.4797	-3.87298	-4.91354	7.41929e-06	0.0231409	2.34291e-07	0.0131491	0.000107511	8.94473e-07	11.9222	11.2662	-0.656007	0.656007	23.7	7.01498	20.1667	14.7561	3.53333	3.36168	3.32676
4 8144888 G	4	8144888	G	A	ENSMUSG00000041261	ENSMUST00000066674	ENSMUSE00000468984	9	Car8	carbonic anhydrase 8	8143362	8146216	Ref	Ref	Alt	Alt	41.1	17.8	35.6	24.6	34.2	24.1	0;93	141;0	118;59	144;56	-1.52153	-4.32306	-2.21321	-4.2135	-2.69195	-3.93919	0.128126	1.53877e-05	0.0268831	2.51438e-05	0.00710364	8.17561e-05	8.05781	10.8446	2.78683	2.78683	31.5	12.1791	27.6333	5.69239	3.86667	3.36168	3.32676
4 8145645 T	4	8145645	T	C	ENSMUSG00000041261	ENSMUST00000066674	ENSMUSE00000468984	9	Car8	carbonic anhydrase 8	8143362	8146216	Ref	Ref	Alt	NA	2.9	5.7	4.3	5.2	2.2	16.7	2;19	245;0	143;6	120;8	-7.76114	-5.23996	-6.19256	-6.82793	-6.48745	-3.26599	8.41693e-15	1.60615e-07	5.9194e-10	8.61459e-12	8.73036e-11	0.00109084	19.1937	16.5814	-2.61229	2.61229	4.3	1.4	8.03333	7.65398	3.73333	3.36168	3.32676
4 12145803 T	4	12145803	T	C	ENSMUSG00000046667	ENSMUST00000069128	ENSMUSE00000499725	3	Rbm12b1	RNA binding motif protein 12 B1	12144002	12146731	Ref	Ref	Alt	Alt	13.8	23.3	5.6	35.3	25	21.1	0;33	63;0	82;13	41;15	-3.8996	-2.92119	-5.33333	-1.21268	-2.23607	-2.52357	9.63509e-05	0.003487	9.64261e-08	0.225253	0.0253473	0.0116169	12.1541	5.97232	-6.1818	6.1818	14.2333	8.85795	27.1333	7.33644	12.9	1.58007	1.32285
4 12145843 G	4	12145843	G	A	ENSMUSG00000046667	ENSMUST00000069128	ENSMUSE00000499725	3	Rbm12b1	RNA binding motif protein 12 B1	12144002	12146731	Ref	Ref	Alt	NA	0	3.8	0	12.5	0	7.1	0;11	64;0	72;1	39;3	-4	-4.70679	-5.56776	-3	-3.4641	-3.20713	6.33425e-05	2.51651e-06	2.58028e-08	0.0026998	0.000532006	0.00134064	14.2746	9.67124	-4.60332	4.60332	1.26667	2.19393	6.53333	6.26924	5.26667	1.58007	1.32285
4 12145859 C	4	12145859	C	T	ENSMUSG00000046667	ENSMUST00000069128	ENSMUSE00000499725	3	Rbm12b1	RNA binding motif protein 12 B1	12144002	12146731	Ref	Ref	Alt	Alt	17.6	12	3.6	26.7	18.8	41.2	0;21	61;0	63;7	34;14	-2.66789	-3.8	-4.91354	-1.80739	-2.5	-0.727607	0.00763288	0.000144696	8.94473e-07	0.0707011	0.0124193	0.466854	11.3814	5.035	-6.34643	6.34643	11.0667	7.04651	28.9	11.3609	17.8333	1.58007	1.32285
4 12145938 G	4	12145938	G	C	ENSMUSG00000046667	ENSMUST00000069128	ENSMUSE00000499725	3	Rbm12b1	RNA binding motif protein 12 B1	12144002	12146731	Ref	Ref	Alt	NA	14.8	17.6	14	12.5	34.8	35	0;18	76;0	74;13	49;18	-3.65655	-2.66789	-4.72746	-3.67423	-1.4596	-1.34164	0.000255631	0.00763288	2.27351e-06	0.000238563	0.1444	0.179712	11.0519	6.47548	-4.57642	4.57642	15.4667	1.89033	27.4333	12.933	11.9667	1.58007	1.32285
4 12153776 T	4	12153776	T	C	ENSMUSG00000028218	ENSMUST00000108285	ENSMUSE00000633398	9	Fam92a	family with sequence similarity 92, member A	12153409	12153978	Ref	Ref	NA	Alt	5.6	2.8	0	0	0	0	0;11	122;0	105;3	94;0	-5.33333	-5.66667	-6	-6.40312	-5.47723	-4.79583	9.64261e-08	1.45602e-08	1.97318e-09	1.52229e-10	4.32046e-08	1.62001e-06	17	16.6762	-0.323819	0.323819	2.8	2.8	0	0	2.8	0.864047	0.768544
4 12153792 A	4	12153792	A	G	ENSMUSG00000028218	ENSMUST00000108285	ENSMUSE00000633398	9	Fam92a	family with sequence similarity 92, member A	12153409	12153978	Ref	Ref	Alt	Alt	7.5	2.6	0	0	0	0	0;12	139;0	117;4	109;0	-5.37587	-5.83997	-6.55744	-7	-5.65685	-5.2915	7.62129e-08	5.22099e-09	5.47399e-11	2.55963e-12	1.54173e-08	1.21315e-07	17.7733	17.9484	0.175075	0.175075	3.36667	3.80832	0	0	3.36667	0.864047	0.768544
4 18844722 T	4	18844722	T	C	ENSMUSG00000050550	ENSMUST00000121594	ENSMUSE00000719017	1	Gm11868	predicted gene 11868	18844202	18845679	Alt	Alt	Ref	Ref	20	28.3	25.7	19.6	41.3	39.1	222;1	0;51	129;42	106;54	-4.44972	-2.94884	-4.06378	-4.34087	-1.38587	-1.47442	8.59827e-06	0.0031897	4.82849e-05	1.41921e-05	0.165787	0.140369	11.4623	7.20116	-4.26118	4.26118	24.6667	4.24539	33.3333	11.9442	8.66667	2.6175	2.50955
4 41496858 C	4	41496858	C	T	ENSMUSG00000046312	ENSMUST00000054920	ENSMUSE00000425663	2	AI464131	expressed sequence AI464131	41495604	41499690	Ref	Ref	Alt	Alt	54.2	71.8	72.2	68.2	64.3	70.2	0;337	124;1	88;174	102;212	0.76835	3.67902	4.6188	3.36242	3.07727	4.30829	0.442279	0.000234129	3.85962e-06	0.000772619	0.00208909	1.64518e-05	9.06618	10.748	-1.68181	1.68181	66.0667	10.2788	67.5667	3.00056	1.5	2.37799	2.48742
4 41497544 C	4	41497544	C	T	ENSMUSG00000046312	ENSMUST00000054920	ENSMUSE00000425663	2	AI464131	expressed sequence AI464131	41495604	41499690	Ref	Ref	Alt	Alt	66.7	58.1	66	72.8	72	62.4	0;315	99;0	92;166	92;208	3.16228	1.27	3.30237	4.87025	4.2515	2.38499	0.0015654	0.204084	0.000958709	1.11459e-06	2.12342e-05	0.0170796	7.73465	11.5067	-3.77209	3.77209	63.6	4.77598	69.0667	5.78734	5.46667	2.37799	2.48742
4 41768248 T	4	41768248	T	C	ENSMUSG00000073889	ENSMUST00000098132	ENSMUSE00001222033	11	Il11ra1	interleukin 11 receptor, alpha chain 1	41768169	41768265	Ref	Ref	Alt	NA	27.6	12.1	13.5	4.3	17.5	17.6	0;21	95;0	82;17	97;17	-2.41404	-4.35194	-4.43877	-4.3788	-4.11096	-4.62092	0.0157768	1.34937e-05	9.04733e-06	1.19333e-05	3.94016e-05	3.82034e-06	11.2048	13.1107	1.90593	1.90593	17.7333	8.57341	13.1333	7.65005	4.6	1.87883	1.78282
4 42980014 C	4	42980014	C	T	ENSMUSG00000028452	ENSMUST00000030164	ENSMUSE00000527644	17	Vcp	valosin containing protein	42979963	42980634	Ref	Ref	Alt	Alt	6.1	7	8	6.8	5.8	12.2	1;36	445;3	292;22	365;29	-9.36586	-8.6	-8.4	-10.4748	-11.6324	-6.50987	7.54348e-21	7.97161e-18	4.46479e-17	1.12795e-25	2.82138e-31	7.5217e-11	26.3659	28.617	2.25117	2.25117	7.03333	0.950438	8.26667	3.44287	1.23333	2.65325	2.74702
4 42983571 A	4	42983571	A	G	ENSMUSG00000028451	ENSMUST00000139127	ENSMUSE00000828692	3	1700022I11Rik	RIKEN cDNA 1700022I11 gene	42983011	42983640	Ref	Ref	Alt	NA	1	0	0	0.8	0	0.8	0;8	379;0	357;1	413;2	-9.69746	-11.619	-11.1803	-11.2263	-12.4499	-11.2263	3.09084e-22	3.30169e-31	5.08947e-29	3.02753e-29	1.40021e-35	3.02753e-29	32.4968	34.9026	2.40583	2.40583	0.333333	0.57735	0.533333	0.46188	0.2	0.106085	0.0527743
4 42983571 A	4	42983571	A	G	ENSMUSG00000028452	ENSMUST00000030164	ENSMUSE00000179250	13	Vcp	valosin containing protein	42983364	42983576	Ref	Ref	Alt	NA	1	0	0	0.8	0	0.8	0;8	379;0	357;1	413;2	-9.69746	-11.619	-11.1803	-11.2263	-12.4499	-11.2263	3.09084e-22	3.30169e-31	5.08947e-29	3.02753e-29	1.40021e-35	3.02753e-29	32.4968	34.9026	2.40583	2.40583	0.333333	0.57735	0.533333	0.46188	0.2	2.65325	2.74702
4 42983574 A	4	42983574	A	G	ENSMUSG00000028451	ENSMUST00000139127	ENSMUSE00000828692	3	1700022I11Rik	RIKEN cDNA 1700022I11 gene	42983011	42983640	Ref	Ref	Alt	NA	1.2	0	0	0	0	0.9	0;8	313;0	289;1	351;1	-8.77778	-10.4881	-9.94987	-10.583	-11.4018	-10.2974	1.66736e-18	9.79907e-26	2.52502e-23	3.5731e-26	4.09778e-30	7.23945e-25	29.2157	32.2822	3.06641	3.06641	0.4	0.69282	0.3	0.519615	0.1	0.106085	0.0527743
4 42983574 A	4	42983574	A	G	ENSMUSG00000028452	ENSMUST00000030164	ENSMUSE00000179250	13	Vcp	valosin containing protein	42983364	42983576	Ref	Ref	Alt	NA	1.2	0	0	0	0	0.9	0;8	313;0	289;1	351;1	-8.77778	-10.4881	-9.94987	-10.583	-11.4018	-10.2974	1.66736e-18	9.79907e-26	2.52502e-23	3.5731e-26	4.09778e-30	7.23945e-25	29.2157	32.2822	3.06641	3.06641	0.4	0.69282	0.3	0.519615	0.1	2.65325	2.74702
4 43000257 G	4	43000257	G	C	ENSMUSG00000028452	ENSMUST00000030164	ENSMUSE00000785072	1	Vcp	valosin containing protein	43000162	43000507	Ref	Ref	Alt	NA	3.8	3	0	2.3	1.3	0.9	0;7	94;0	101;2	228;3	-4.70679	-5.39641	-6.63325	-6.33174	-8.42931	-10.394	2.51651e-06	6.79885e-08	3.28376e-11	2.42415e-10	3.47698e-17	2.63978e-25	16.7364	25.1551	8.41863	8.41863	2.26667	2.00333	1.5	0.72111	0.766667	2.65325	2.74702
4 55390554 A	4	55390554	A	G	ENSMUSG00000028426	ENSMUST00000030134	ENSMUSE00000399066	10	Rad23b	RAD23b homolog (S. cerevisiae)	55389884	55392237	Ref	Ref	Alt	Alt	42	40.6	32.6	41	35.4	43.7	0;687	721;2	705;442	682;447	-3.07142	-3.82426	-6.62241	-3.28305	-6.20876	-2.32178	0.00213045	0.000131163	3.53382e-11	0.00102689	5.34051e-10	0.0202447	13.5181	11.8136	-1.7045	1.7045	38.4	5.07149	40.0333	4.2336	1.63333	3.54357	3.54737
4 55390577 A	4	55390577	A	G	ENSMUSG00000028426	ENSMUST00000030134	ENSMUSE00000399066	10	Rad23b	RAD23b homolog (S. cerevisiae)	55389884	55392237	Ref	Ref	Alt	Alt	45	39.5	37	43.7	41.7	42.5	0;753	724;1	679;456	645;478	-1.8249	-4.25763	-5.2	-2.26731	-3.44817	-2.84605	0.0680155	2.06601e-05	1.99289e-07	0.0233716	0.000564389	0.00442653	11.2825	8.56153	-2.72101	2.72101	40.5	4.09268	42.6333	1.00664	2.13333	3.54357	3.54737
4 60517913 C	4	60517913	C	T	ENSMUSG00000094222	ENSMUST00000179564	ENSMUSE00000984245	2	Mup-ps6	major urinary protein, pseudogene 6	60517896	60518029	Ref	Ref	NA	Alt	4	0	5.8	7.1	6.9	12	4;13	58;0	116;5	75;7	-6.50538	-4.3589	-6.37905	-4.53557	-4.64238	-3.8	7.7496e-11	1.30718e-05	1.78187e-10	5.74471e-06	3.44413e-06	0.000144696	17.2433	12.978	-4.26538	4.26538	3.26667	2.96873	8.66667	2.88848	5.4	2.06945	1.70454
4 61799983 A	4	61799983	A	G	ENSMUSG00000081207	ENSMUST00000153865	ENSMUSE00001264748	4	Gm13775	predicted gene 13775	61799946	61800047	Ref	Ref	NA	Alt	9.9	6.8	3.9	2.3	1.3	0.4	1;9	880;3	740;53	940;13	-12.7248	-13.2793	-16.09	-16.7522	-19.0332	-16.0939	4.30554e-37	3.05361e-40	2.99773e-58	5.4566e-63	9.05925e-81	2.81306e-58	42.0941	51.8793	9.78524	9.78524	6.86667	3.00056	1.33333	0.950438	5.53333	2.6617	2.74602
4 61799983 A	4	61799983	A	G	ENSMUSG00000090090	ENSMUST00000120085	ENSMUSE00001258378	5	Mup-ps16	major urinary protein, pseudogene 16	61799946	61800047	Ref	Ref	NA	Alt	9.9	6.8	3.9	2.3	1.3	0.4	1;9	880;3	740;53	940;13	-12.7248	-13.2793	-16.09	-16.7522	-19.0332	-16.0939	4.30554e-37	3.05361e-40	2.99773e-58	5.4566e-63	9.05925e-81	2.81306e-58	42.0941	51.8793	9.78524	9.78524	6.86667	3.00056	1.33333	0.950438	5.53333	1.70599	1.62394
4 61801091 C	4	61801091	C	G	ENSMUSG00000081207	ENSMUST00000153865	ENSMUSE00000762702	6	Gm13775	predicted gene 13775	61801038	61801286	Ref	Ref	Alt	Alt	30.7	20.7	19.6	15.3	17.2	13	4;51	733;0	625;191	778;140	-6.17545	-9.02902	-10.9227	-11.7851	-12.0752	-12.6404	6.59751e-10	1.73216e-19	8.98328e-28	4.65795e-32	1.42803e-33	1.26339e-36	26.1271	36.5008	10.3736	10.3736	23.6667	6.11583	15.1667	2.10317	8.5	2.6617	2.74602
4 101398971 G	4	101398971	G	A	ENSMUSG00000087361	ENSMUST00000123107	ENSMUSE00000821159	4	0610043K17Rik	RIKEN cDNA 0610043K17 gene	101398890	101399181	Ref	NA	Alt	Alt	89.5	94.4	90	88.2	100	92.6	0;103	8;0	5;52	4;60	3.44124	3.77124	3.57771	3.15296	4.47214	4.42635	0.000579063	0.000162441	0.000346619	0.00161622	7.74422e-06	9.58401e-06	10.7902	12.0515	-1.26127	1.26127	91.3	2.69629	93.6	5.96322	2.3	1.74662	1.77278
4 101399209 G	4	101399209	G	A				NA		NA	NA	NA	Ref	NA	Alt	Alt	76	93.8	88.9	85.2	90.9	92.3	0;75	11;0	9;50	8;67	2.6	3.5	3.29983	3.65655	3.83761	4.31455	0.00932238	0.000465258	0.000967428	0.000255631	0.000124236	1.59925e-05	9.39983	11.8087	-2.40889	2.40889	86.2333	9.19474	89.4667	3.76076	3.23333	NA	NA
4 107306834 G	4	107306834	G	A	ENSMUSG00000034785	ENSMUST00000082426	ENSMUSE00000671005	1	Dio1	deiodinase, iodothyronine, type I	107306782	107307169	Ref	Ref	Alt	Alt	18.9	22.9	17.2	15.4	18.5	9.9	1;272	576;0	312;75	252;43	-7.56235	-5.56263	-7.60204	-8.43809	-5.08542	-7.22222	3.95841e-14	2.65738e-08	2.91494e-14	3.22569e-17	3.66805e-07	5.11448e-13	20.727	20.7457	0.0187091	0.0187091	19.6667	2.92632	14.6	4.35546	5.06667	3.37068	3.00797
4 108169744 A	4	108169744	A	C	ENSMUSG00000028601	ENSMUST00000052999	ENSMUSE00001044119	2	Echdc2	enoyl Coenzyme A hydratase domain containing 2	108169715	108169782	Ref	Ref	Alt	Alt	40.6	39.8	38.6	38.9	39.7	35.6	5;506	505;0	527;345	492;301	-2.77052	-3.6393	-4.15853	-3.37017	-3.3955	-4.91573	0.00559663	0.000273379	3.20295e-05	0.000751205	0.000685037	8.84531e-07	10.5684	11.6814	1.11304	1.11304	39.6667	1.00664	38.0667	2.17332	1.6	3.88555	3.79561
4 108179028 G	4	108179028	G	A	ENSMUSG00000028601	ENSMUST00000052999	ENSMUSE00000405440	10	Echdc2	enoyl Coenzyme A hydratase domain containing 2	108178907	108179308	Ref	Ref	Alt	Alt	37.9	42.1	40.7	38	37.7	40.8	0;1094	952;4	987;668	1015;647	-5.14403	-3.50939	-4.94691	-5.38443	-5.83745	-4.44629	2.68909e-07	0.000449143	7.54011e-07	7.26748e-08	5.30054e-09	8.73661e-06	13.6003	15.6682	2.06785	2.06785	40.2333	2.13854	38.8333	1.70978	1.4	3.88555	3.79561
4 109652698 C	4	109652698	C	T	ENSMUSG00000059027	ENSMUST00000156790	ENSMUSE00000741797	3	9630013D21Rik	RIKEN cDNA 9630013D21 gene	109651529	109653111	Ref	Ref	Alt	Alt	72.7	70.8	73.4	63.8	84.2	76.1	0;211	65;0	43;113	41;120	3.01511	2.88675	3.75	2.1009	5.16568	3.53861	0.00256883	0.00389242	0.000176835	0.0356495	2.39571e-07	0.000402244	9.65186	10.8052	-1.15332	1.15332	72.3	1.34536	74.7	10.2718	2.4	1.20748	1.12738
4 109652703 A	4	109652703	A	G	ENSMUSG00000059027	ENSMUST00000156790	ENSMUSE00000741797	3	9630013D21Rik	RIKEN cDNA 9630013D21 gene	109651529	109653111	Ref	Ref	Alt	Alt	73.3	72.3	72.4	65	83.1	77.6	0;197	67;0	41;109	42;126	3.1305	3.06316	3.41397	2.32379	5.07737	3.85714	0.00174512	0.00219009	0.000640243	0.0201368	3.827e-07	0.00011472	9.60763	11.2583	-1.65067	1.65067	72.6667	0.550757	75.2333	9.27919	2.56667	1.20748	1.12738
4 115494920 G	4	115494920	G	A	ENSMUSG00000028715	ENSMUST00000030487	ENSMUSE00001262745	2	Cyp4a14	cytochrome P450, family 4, subfamily a, polypeptide 14	115494886	115495018	Ref	Ref	Alt	Alt	3.1	4.5	5.4	14	8.1	8.4	2;2710	1661;4	578;26	1981;243	-12.952	-14.2817	-11.53	-23.02	-21.0129	-19.8537	2.28955e-38	2.84499e-46	9.31803e-31	2.9386e-117	5.00226e-98	1.02428e-87	38.7637	63.8866	25.1229	25.1229	4.33333	1.15902	10.1667	3.32315	5.83333	3.5528	4.7054
4 115496101 A	4	115496101	A	C	ENSMUSG00000028715	ENSMUST00000030487	ENSMUSE00000728488	1	Cyp4a14	cytochrome P450, family 4, subfamily a, polypeptide 14	115495919	115496142	Ref	Ref	Alt	Alt	5	6.8	3.3	19.5	10.3	9.5	23;2054	824;1	307;17	975;164	-9.05484	-9.92243	-8.91042	-14.0133	-14.8275	-13.0974	1.3677e-19	3.32571e-23	5.08391e-19	1.29345e-44	9.73327e-50	3.40714e-39	27.8877	41.9381	14.0504	14.0504	5.03333	1.75024	13.1	5.55698	8.06667	3.5528	4.7054
4 118361912 A	4	118361912	A	C	ENSMUSG00000006395	ENSMUST00000006562	ENSMUSE00001282352	5	Hyi	hydroxypyruvate isomerase homolog (E. coli)	118361874	118361952	Ref	Ref	Alt	Alt	68.7	65.4	69.7	69.1	61.3	61.3	0;1129	463;0	316;675	452;792	6.63802	5.29822	7.69484	7.42623	4.56588	4.83852	3.17928e-11	1.16934e-07	1.41674e-14	1.11734e-13	4.97395e-06	1.30811e-06	19.6311	16.8306	2.80045	2.80045	67.9333	2.25019	63.9	4.50333	4.03333	2.86018	2.99285
4 118361942 G	4	118361942	G	A	ENSMUSG00000006395	ENSMUST00000006562	ENSMUSE00001282352	5	Hyi	hydroxypyruvate isomerase homolog (E. coli)	118361874	118361952	Ref	Ref	Alt	Alt	68.6	70.7	68.7	65.9	60	59	0;770	322;1	210;474	335;532	5.52844	5.93666	6.02729	5.03953	3.49285	3.18059	3.23093e-08	2.90891e-09	1.66735e-09	4.66685e-07	0.000477895	0.00146977	17.4924	11.713	5.77942	5.77942	69.3333	1.18462	61.6333	3.72872	7.7	2.86018	2.99285
4 118362051 T	4	118362051	T	C	ENSMUSG00000006395	ENSMUST00000006562	ENSMUSE00001260666	6	Hyi	hydroxypyruvate isomerase homolog (E. coli)	118362041	118362090	Ref	Ref	Alt	Alt	63	70.9	67.7	67.9	58	64.7	0;522	216;0	179;367	233;401	3.34755	5.25068	5.29023	4.96673	2.39468	4.29656	0.000815306	1.5154e-07	1.22162e-07	6.80917e-07	0.0166347	1.73466e-05	13.8885	11.658	2.23048	2.23048	67.2	3.97366	63.5333	5.05206	3.66667	2.86018	2.99285
4 118362394 C	4	118362394	C	T	ENSMUSG00000006395	ENSMUST00000006562	ENSMUSE00001234363	8	Hyi	hydroxypyruvate isomerase homolog (E. coli)	118362363	118362497	Ref	Ref	Alt	Alt	69	69.3	68.3	73.7	69.5	65	0;1093	368;2	277;610	327;735	5.96901	6.47938	6.88999	8.70285	7.24718	5.8198	2.38703e-09	9.21018e-11	5.57978e-12	3.23644e-18	4.25539e-13	5.89195e-09	19.3384	21.7698	-2.43146	2.43146	68.8667	0.51316	69.4	4.35086	0.533333	2.86018	2.99285
4 118362404 G	4	118362404	G	A	ENSMUSG00000006395	ENSMUST00000006562	ENSMUSE00001234363	8	Hyi	hydroxypyruvate isomerase homolog (E. coli)	118362363	118362497	Ref	Ref	Alt	Alt	68.7	66	63.7	72.6	70.7	66.5	0;1048	358;0	307;592	318;734	5.92144	5.5725	5.06814	8.23232	7.59438	6.47252	3.19128e-09	2.51103e-08	4.01721e-07	1.83623e-16	3.09267e-14	9.63822e-11	16.5621	22.2992	-5.73713	5.73713	66.1333	2.50267	69.9333	3.12143	3.8	2.86018	2.99285
4 118362409 C	4	118362409	C	T	ENSMUSG00000006395	ENSMUST00000006562	ENSMUSE00001234363	8	Hyi	hydroxypyruvate isomerase homolog (E. coli)	118362363	118362497	Ref	Ref	Alt	Alt	69.1	64.7	64.6	72.7	67.6	67.7	1;1113	392;0	321;620	343;770	6.17802	5.25476	5.54169	8.27475	6.55876	7.39224	6.49102e-10	1.48218e-07	2.9957e-08	1.28726e-16	5.42568e-11	1.44379e-13	16.9745	22.2257	-5.25128	5.25128	66.1333	2.5697	69.3333	2.91605	3.2	2.86018	2.99285
4 118362698 T	4	118362698	T	C	ENSMUSG00000006395	ENSMUST00000006562	ENSMUSE00001255003	9	Hyi	hydroxypyruvate isomerase homolog (E. coli)	118362584	118362744	Ref	Ref	Alt	Alt	65	63.4	65.8	63.1	59.9	61.6	5;1046	440;1	333;616	442;708	5.05273	4.3615	6.34208	5.09876	3.74724	4.71814	4.3555e-07	1.29177e-05	2.26687e-10	3.41887e-07	0.000178793	2.38008e-06	15.7563	13.5641	2.19216	2.19216	64.7333	1.22202	61.5333	1.60104	3.2	2.86018	2.99285
4 133292509 T	4	133292509	T	C	ENSMUSG00000037622	ENSMUST00000043305	ENSMUSE00000411627	16	Wdtc1	WD and tetratricopeptide repeats 1	133292459	133294385	Ref	Ref	Alt	Alt	35.9	32.5	36.6	25.6	32.6	31.7	0;139	206;1	180;98	210;91	-2.49101	-3.07694	-2.97551	-4.52898	-3.33623	-4.05751	0.0127381	0.00209141	0.00292502	5.92701e-06	0.000849227	4.9598e-05	8.54345	11.9227	3.37927	3.37927	35	2.19317	29.9667	3.80832	5.03333	2.51419	2.40995
4 133296433 C	4	133296433	C	T	ENSMUSG00000037622	ENSMUST00000043305	ENSMUSE00000270550	14	Wdtc1	WD and tetratricopeptide repeats 1	133296416	133296593	Ref	Ref	Alt	Alt	32.5	32	21.1	42.9	28	25.5	1;102	177;0	161;61	131;62	-3.07694	-2.54558	-5.64288	-1.13389	-3.81051	-3.64068	0.00209141	0.0109095	1.67228e-08	0.256839	0.000138679	0.00027192	11.2654	8.58508	-2.68032	2.68032	28.5333	6.44231	32.1333	9.40762	3.6	2.51419	2.40995
4 134130296 G	4	134130296	G	A	ENSMUSG00000037443	ENSMUST00000040271	ENSMUSE00000363019	14	Cep85	centrosomal protein 85	134129858	134131439	Ref	Ref	Alt	Alt	19.5	18.2	13.9	18.5	25	5.4	0;39	145;0	82;17	81;15	-3.90434	-2.98481	-4.33333	-3.27165	-2.82843	-5.42517	9.44813e-05	0.00283754	1.46868e-05	0.00106921	0.00467773	5.79005e-08	11.2225	11.5252	0.302758	0.302758	17.2	2.93087	16.3	9.98349	0.9	1.6723	1.71489
4 134130580 A	4	134130580	A	C	ENSMUSG00000037443	ENSMUST00000040271	ENSMUSE00000363019	14	Cep85	centrosomal protein 85	134129858	134131439	Ref	Ref	Alt	Alt	20	25	19	9.5	22.9	10	0;22	97;0	44;12	73;13	-2.32379	-2.23607	-2.83683	-3.7097	-3.21159	-4.38178	0.0201368	0.0253473	0.00455635	0.000207502	0.00132004	1.17713e-05	7.39669	11.3031	3.90638	3.90638	21.3333	3.21455	14.1333	7.59627	7.2	1.6723	1.71489
4 134130754 A	4	134130754	A	G	ENSMUSG00000037443	ENSMUST00000040271	ENSMUSE00000363019	14	Cep85	centrosomal protein 85	134129858	134131439	Ref	Ref	Alt	Alt	34.9	11.5	10	25	15.8	13	0;25	141;0	78;21	97;19	-1.98248	-3.92232	-4.38178	-2.44949	-4.21776	-5.44331	0.0474254	8.76994e-05	1.17713e-05	0.0143059	2.46745e-05	5.22994e-08	10.2866	12.1106	1.82397	1.82397	18.8	13.9632	17.9333	6.278	0.866667	1.6723	1.71489
4 134130766 C	4	134130766	C	T	ENSMUSG00000037443	ENSMUST00000040271	ENSMUSE00000363019	14	Cep85	centrosomal protein 85	134129858	134131439	Ref	Ref	Alt	Alt	28.3	13.8	17.6	26.1	12.2	20	0;32	150;0	86;23	101;23	-2.94884	-3.8996	-3.77297	-2.29366	-4.84139	-4.64758	0.0031897	9.63509e-05	0.000161316	0.0218101	1.28936e-06	3.35852e-06	10.6214	11.7826	1.16122	1.16122	19.9	7.51864	19.4333	6.9673	0.466667	1.6723	1.71489
4 134131027 A	4	134131027	A	G	ENSMUSG00000037443	ENSMUST00000040271	ENSMUSE00000363019	14	Cep85	centrosomal protein 85	134129858	134131439	Ref	Ref	Alt	Alt	19.2	0	25	31.4	11.6	19.3	0;43	188;0	99;23	108;27	-4.4376	-4.24264	-3.60555	-2.1974	-5.03245	-4.63586	9.09668e-06	2.20905e-05	0.000311491	0.0279918	4.84244e-07	3.55451e-06	12.2858	11.8657	-0.420076	0.420076	14.7333	13.0849	20.7667	9.98115	6.03333	1.6723	1.71489
4 134131174 A	4	134131174	A	C	ENSMUSG00000037443	ENSMUST00000040271	ENSMUSE00000363019	14	Cep85	centrosomal protein 85	134129858	134131439	Ref	Ref	Alt	Alt	10.8	29.6	22.2	4.8	0	6.2	1;34	124;0	87;22	80;3	-4.76757	-2.11695	-3.72678	-4.14614	-5.47723	-4.94975	1.86461e-06	0.034264	0.000193942	3.38127e-05	4.32046e-08	7.43098e-07	10.6113	14.5731	3.96181	3.96181	20.8667	9.47066	3.66667	3.25167	17.2	1.6723	1.71489
4 134131176 A	4	134131176	A	C	ENSMUSG00000037443	ENSMUST00000040271	ENSMUSE00000363019	14	Cep85	centrosomal protein 85	134129858	134131439	Ref	Ref	Alt	Alt	10.5	29.6	20.8	4.8	0	6.2	1;34	123;0	91;22	79;3	-4.86664	-2.11695	-4.04145	-4.14614	-5.38516	-4.94975	1.1351e-06	0.034264	5.31213e-05	3.38127e-05	7.23783e-08	7.43098e-07	11.025	14.4811	3.45601	3.45601	20.3	9.55981	3.66667	3.25167	16.6333	1.6723	1.71489
4 134131186 C	4	134131186	C	T	ENSMUSG00000037443	ENSMUST00000040271	ENSMUSE00000363019	14	Cep85	centrosomal protein 85	134129858	134131439	Ref	Ref	Alt	Alt	28.6	36	26.9	5.9	7.7	3.8	1;38	88;0	60;26	65;4	-2.53546	-1.4	-2.35339	-3.63803	-4.31455	-4.70679	0.0112299	0.161513	0.0186029	0.000274727	1.59925e-05	2.51651e-06	6.28886	12.6594	6.37052	6.37052	30.5	4.83839	5.8	1.95192	24.7	1.6723	1.71489
4 134131209 T	4	134131209	T	A	ENSMUSG00000037443	ENSMUST00000040271	ENSMUSE00000363019	14	Cep85	centrosomal protein 85	134129858	134131439	Ref	Ref	Alt	Alt	40	24	8.7	0	25	10.8	0;20	106;0	58;20	76;11	-1.09545	-2.6	-3.96177	-4.69042	-2.64575	-4.76757	0.273322	0.00932238	7.4395e-05	2.7265e-06	0.00815097	1.86461e-06	7.65722	12.1037	4.44652	4.44652	24.2333	15.6513	11.9333	12.5385	12.3	1.6723	1.71489
4 134131423 C	4	134131423	C	T	ENSMUSG00000037443	ENSMUST00000040271	ENSMUSE00000363019	14	Cep85	centrosomal protein 85	134129858	134131439	Ref	Ref	Alt	Alt	20.6	13.6	11.4	17.6	25	5	0;25	120;0	85;15	73;12	-3.42997	-3.41121	-5.12569	-2.66789	-2.64575	-5.6921	0.000603644	0.000646749	2.96446e-07	0.00763288	0.00815097	1.25486e-08	11.9669	11.0057	-0.961133	0.961133	15.2	4.80416	15.8667	10.112	0.666667	1.6723	1.71489
4 134418055 G	4	134418055	G	C	ENSMUSG00000037366	ENSMUST00000105869	ENSMUSE00001285315	8	Pafah2	platelet-activating factor acetylhydrolase 2	134418042	134418133	Ref	Ref	Alt	Alt	12.2	31.9	42	23.5	18.3	31.7	0;93	139;0	119;49	151;48	-5.28571	-3.00965	-1.13137	-4.36564	-5.34052	-2.84019	1.25215e-07	0.00261552	0.257899	1.2675e-05	9.26816e-08	0.0045087	9.42673	12.5463	3.11962	3.11962	28.7	15.1555	24.5	6.75574	4.2	3.48699	3.53408
4 134418058 A	4	134418058	A	G	ENSMUSG00000037366	ENSMUST00000105869	ENSMUSE00001285315	8	Pafah2	platelet-activating factor acetylhydrolase 2	134418042	134418133	Ref	Ref	Alt	Alt	12	29.7	42.3	23.5	18.6	31.1	0;95	139;1	126;50	151;48	-5.37401	-3.48743	-1.1094	-4.36564	-5.25901	-2.94485	7.70039e-08	0.000487688	0.267257	1.2675e-05	1.44836e-07	0.00323113	9.97084	12.5695	2.59865	2.59865	28	15.2214	24.4	6.29841	3.6	3.48699	3.53408
4 135960042 T	4	135960042	T	C	ENSMUSG00000028672	ENSMUST00000030432	ENSMUSE00001282314	7	Hmgcl	3-hydroxy-3-methylglutaryl-Coenzyme A lyase	135959977	135960165	Ref	Ref	Alt	Alt	56.6	55.6	62.7	56.5	55.4	63.9	1;2137	693;5	640;902	737;1057	2.6734	2.65043	6.07872	3.13317	2.54916	7.16323	0.0075087	0.00803894	1.21149e-09	0.00172929	0.0107984	7.87988e-13	11.4025	12.8456	-1.44301	1.44301	58.3	3.84318	58.6	4.62277	0.3	4.14911	4.24665
4 136268130 T	4	136268130	T	C	ENSMUSG00000001604	ENSMUST00000102533	ENSMUSE00001217295	8	Tcea3	transcription elongation factor A (SII), 3	136268009	136268163	Ref	Ref	Alt	Alt	37.8	16.9	26.9	27.7	38.1	41.4	0;63	136;1	167;62	90;43	-2.09246	-5.81199	-4.0762	-4.06128	-1.09109	-0.928477	0.0363976	6.17348e-09	4.57782e-05	4.88049e-05	0.275234	0.35316	11.9806	6.08084	-5.8998	5.8998	27.2	10.4532	35.7333	7.15006	8.53333	2.99606	3.13942
4 136274802 A	4	136274802	A	C	ENSMUSG00000001604	ENSMUST00000102533	ENSMUSE00000661847	11	Tcea3	transcription elongation factor A (SII), 3	136274780	136274898	Ref	Ref	Alt	Alt	28	22.1	28.7	18.8	17.8	30	0;107	164;0	158;56	175;52	-3.11127	-4.9003	-3.96682	-5	-5.50093	-3.79473	0.00186285	9.56881e-07	7.28391e-05	5.73303e-07	3.77785e-08	0.000147802	11.9784	14.2957	2.31728	2.31728	26.2667	3.62537	22.2	6.77348	4.06667	2.99606	3.13942
4 136274820 G	4	136274820	G	A	ENSMUSG00000001604	ENSMUST00000102533	ENSMUSE00000661847	11	Tcea3	transcription elongation factor A (SII), 3	136274780	136274898	Ref	Ref	Alt	Alt	32.1	25.8	25.5	24.5	29.4	28.7	0;143	234;0	217;82	236;90	-3.22222	-5.29465	-4.84873	-5.14877	-4.15862	-4.70786	0.001272	1.19244e-07	1.24253e-06	2.62204e-07	3.20176e-05	2.50332e-06	13.3656	14.0152	0.64964	0.64964	27.8	3.72693	27.5333	2.65016	0.266667	2.99606	3.13942
4 136274870 T	4	136274870	T	A	ENSMUSG00000001604	ENSMUST00000102533	ENSMUSE00000661847	11	Tcea3	transcription elongation factor A (SII), 3	136274780	136274898	Ref	Ref	Alt	Alt	24.5	32.7	20.6	22	24.6	24	0;59	127;0	129;44	130;40	-3.70874	-2.49615	-4.85071	-4.29623	-3.96914	-3.67696	0.000208297	0.0125549	1.23019e-06	1.73724e-05	7.21315e-05	0.000236034	11.0556	11.9423	0.886734	0.886734	25.9333	6.17603	23.5333	1.36137	2.4	2.99606	3.13942
4 138126324 A	4	138126324	A	G	ENSMUSG00000028760	ENSMUST00000084214	ENSMUSE00000420526	12	Eif4g3	eukaryotic translation initiation factor 4 gamma, 3	138125810	138126634	Ref	Ref	Alt	Alt	80	76.3	79	79.1	65.9	82.9	0;96	19;0	29;106	29;90	3.54965	3.24443	4.572	3.81246	2.03026	3.88771	0.000385747	0.00117687	4.8308e-06	0.000137588	0.0423302	0.000101195	11.3661	9.73043	1.63565	1.63565	78.4333	1.91398	75.9667	8.92263	2.46667	1.61208	1.7009
4 138316115 T	4	138316115	T	C	ENSMUSG00000028756	ENSMUST00000030536	ENSMUSE00000285509	6	Pink1	PTEN induced putative kinase 1	138316004	138316131	Ref	Ref	Alt	Alt	37.7	35	33.3	28.3	30.4	37.5	2;351	445;0	362;196	466;225	-3.01102	-4.20358	-4.83046	-6.31859	-5.62989	-4.12311	0.00260374	2.62731e-05	1.36219e-06	2.63967e-10	1.80325e-08	3.73798e-05	12.0451	16.0716	4.02653	4.02653	35.3333	2.21886	32.0667	4.82113	3.26667	3.9132	3.97529
4 138316117 G	4	138316117	G	A	ENSMUSG00000028756	ENSMUST00000030536	ENSMUSE00000285509	6	Pink1	PTEN induced putative kinase 1	138316004	138316131	Ref	Ref	Alt	Alt	37.7	35.4	33.3	27.5	31	37.7	2;345	438;0	355;193	455;220	-2.97938	-4.08185	-4.79583	-6.46395	-5.40434	-3.99292	0.00288831	4.46777e-05	1.62001e-06	1.02007e-10	6.50473e-08	6.52651e-05	11.8571	15.8612	4.00414	4.00414	35.4667	2.20076	32.0667	5.18298	3.4	3.9132	3.97529
4 138316121 G	4	138316121	G	A	ENSMUSG00000028756	ENSMUST00000030536	ENSMUSE00000285509	6	Pink1	PTEN induced putative kinase 1	138316004	138316131	Ref	Ref	Alt	Alt	40.4	38.3	33.8	28.1	31.3	38	2;340	417;0	325;192	442;217	-2.22948	-3.1305	-4.58475	-6.24658	-5.25895	-3.85995	0.0257819	0.00174512	4.54538e-06	4.19549e-10	1.44879e-07	0.00011341	9.94472	15.3655	5.42075	5.42075	37.5	3.37194	32.4667	5.05206	5.03333	3.9132	3.97529
4 139318106 C	4	139318106	C	T	ENSMUSG00000028743	ENSMUST00000073787	ENSMUSE00000630825	7	Akr7a5	aldo-keto reductase family 7, member A5 (aflatoxin aldehyde reductase)	139318092	139318426	Ref	Ref	Alt	Alt	38.6	34.8	32.8	35.6	37.8	37.5	0;417	543;1	570;310	652;383	-3.7593	-5.12123	-6.20311	-5.22167	-4.45216	-4.81536	0.000170388	3.03556e-07	5.53594e-10	1.77315e-07	8.50097e-06	1.46937e-06	15.0836	14.4892	-0.594442	0.594442	35.4	2.94618	36.9667	1.19304	1.56667	3.90003	4.01723
4 139637102 A	4	139637102	A	G	ENSMUSG00000094439	ENSMUST00000178644	ENSMUSE00001248916	16	Gm21969	predicted gene 21969	139636959	139637108	Ref	Ref	Alt	Alt	44.6	40.6	35.8	41.4	31.9	43	3;667	539;2	542;359	611;392	-1.73649	-3.16171	-5.37587	-2.9824	-6.38714	-2.74853	0.0824779	0.00156843	7.62129e-08	0.00285994	1.6902e-10	0.00598636	10.2741	12.1181	1.844	1.844	40.3333	4.40606	38.7667	6.00028	1.56667	0.0151936	0.02367
4 139637102 A	4	139637102	A	G	ENSMUSG00000028737	ENSMUST00000039818	ENSMUSE00001269141	6	Aldh4a1	aldehyde dehydrogenase 4 family, member A1	139636959	139637108	Ref	Ref	Alt	Alt	44.6	40.6	35.8	41.4	31.9	43	3;667	539;2	542;359	611;392	-1.73649	-3.16171	-5.37587	-2.9824	-6.38714	-2.74853	0.0824779	0.00156843	7.62129e-08	0.00285994	1.6902e-10	0.00598636	10.2741	12.1181	1.844	1.844	40.3333	4.40606	38.7667	6.00028	1.56667	3.68884	3.75441
4 139644175 C	4	139644175	C	A	ENSMUSG00000094439	ENSMUST00000178644	ENSMUSE00001301712	23	Gm21969	predicted gene 21969	139644112	139644233	Ref	Ref	Alt	Alt	60.3	61.3	62.8	59.3	62	57.1	1;1957	757;3	714;1145	824;1212	4.53609	6.02168	6.62115	4.85334	6.31951	3.70328	5.73062e-06	1.72617e-09	3.56424e-11	1.214e-06	2.62391e-10	0.000212829	17.1789	14.8761	2.30279	2.30279	61.4667	1.25831	59.4667	2.45425	2	0.0151936	0.02367
4 139644175 C	4	139644175	C	A	ENSMUSG00000028737	ENSMUST00000039818	ENSMUSE00001265399	13	Aldh4a1	aldehyde dehydrogenase 4 family, member A1	139644112	139644233	Ref	Ref	Alt	Alt	60.3	61.3	62.8	59.3	62	57.1	1;1957	757;3	714;1145	824;1212	4.53609	6.02168	6.62115	4.85334	6.31951	3.70328	5.73062e-06	1.72617e-09	3.56424e-11	1.214e-06	2.62391e-10	0.000212829	17.1789	14.8761	2.30279	2.30279	61.4667	1.25831	59.4667	2.45425	2	3.68884	3.75441
4 139648903 C	4	139648903	C	T	ENSMUSG00000028737	ENSMUST00000039818	ENSMUSE00000332832	15	Aldh4a1	aldehyde dehydrogenase 4 family, member A1	139648158	139649690	Ref	Ref	Alt	Alt	70	69.6	70	69.5	61.5	67.8	6;1385	344;4	353;818	446;886	7.37564	7.86079	8.27527	8.31619	4.57871	7.81818	1.63563e-13	3.81707e-15	1.28165e-16	9.08396e-17	4.67859e-06	5.35917e-15	23.5117	20.7131	2.79863	2.79863	69.8667	0.23094	66.2667	4.21466	3.6	3.68884	3.75441
4 139649104 C	4	139649104	C	T	ENSMUSG00000028737	ENSMUST00000039818	ENSMUSE00000332832	15	Aldh4a1	aldehyde dehydrogenase 4 family, member A1	139648158	139649690	Ref	Ref	Alt	Alt	61	61.7	56.5	61.9	58.8	59.8	0;2122	783;2	808;1191	914;1380	5.16415	6.21426	3.55381	6.41621	4.8671	5.59014	2.41529e-07	5.15672e-10	0.000379701	1.39704e-10	1.13248e-06	2.26884e-08	14.9322	16.8735	-1.94124	1.94124	59.7333	2.82194	60.1667	1.58219	0.433333	3.68884	3.75441
4 139649278 G	4	139649278	G	A	ENSMUSG00000028737	ENSMUST00000039818	ENSMUSE00000332832	15	Aldh4a1	aldehyde dehydrogenase 4 family, member A1	139648158	139649690	Ref	Ref	Alt	Alt	74.9	72.5	70	74.4	74.3	68.6	2;1586	384;3	368;965	383;1018	10.0251	9.79375	8.54168	10.5393	11.1621	7.48479	1.1825e-23	1.19769e-22	1.32281e-17	5.69187e-26	6.24762e-29	7.16605e-14	28.3605	29.1862	-0.825701	0.825701	72.4667	2.45017	72.4333	3.32014	0.0333333	3.68884	3.75441
4 139649349 G	4	139649349	G	A	ENSMUSG00000028737	ENSMUST00000039818	ENSMUSE00000332832	15	Aldh4a1	aldehyde dehydrogenase 4 family, member A1	139648158	139649690	Ref	Ref	Alt	Alt	67.7	65.5	61.4	69.4	61	60.5	1;2022	688;2	656;1205	761;1338	8.44121	7.8389	5.85652	10.4361	5.99605	5.27794	3.14079e-17	4.54528e-15	4.72678e-09	1.69677e-25	2.02172e-09	1.30641e-07	22.1366	21.7101	0.426544	0.426544	64.8667	3.19739	63.6333	5.00033	1.23333	3.68884	3.75441
4 139649364 A	4	139649364	A	G	ENSMUSG00000028737	ENSMUST00000039818	ENSMUSE00000332832	15	Aldh4a1	aldehyde dehydrogenase 4 family, member A1	139648158	139649690	Ref	Ref	Alt	Alt	69.4	67.8	62.6	70	65.1	63.6	3;2438	693;4	680;1352	779;1522	9.73666	9.48415	6.6617	10.7629	8.59253	7.53504	2.10355e-22	2.44378e-21	2.70681e-11	5.15175e-27	8.50785e-18	4.88167e-14	25.8825	26.8905	-1.00798	1.00798	66.6	3.55528	66.2333	3.34714	0.366667	3.68884	3.75441
4 139963537 G	4	139963537	G	T	ENSMUSG00000078234	ENSMUST00000105031	ENSMUSE00000665183	1	Klhdc7a	kelch domain containing 7A	139960220	139968026	Ref	Ref	Alt	NA	0	0	3.2	0	4.5	0	0;8	66;0	74;1	50;1	-4.69042	-4.69042	-5.20855	-3.31662	-4.26401	-4.24264	2.7265e-06	2.7265e-06	1.90318e-07	0.000911119	2.00787e-05	2.20905e-05	14.5894	11.8233	-2.76611	2.76611	1.06667	1.84752	1.5	2.59808	0.433333	1.747	1.57497
4 139963546 G	4	139963546	G	T	ENSMUSG00000078234	ENSMUST00000105031	ENSMUSE00000665183	1	Klhdc7a	kelch domain containing 7A	139960220	139968026	Ref	Ref	Alt	NA	0	4.5	0	0	0	0	1;6	66;0	64;1	52;0	-4.24264	-4.26401	-5	-3.31662	-4.69042	-4.3589	2.20905e-05	2.00787e-05	5.73303e-07	0.000911119	2.7265e-06	1.30718e-05	13.5067	12.3659	-1.14072	1.14072	1.5	2.59808	0	0	1.5	1.747	1.57497
4 139963550 T	4	139963550	T	G	ENSMUSG00000078234	ENSMUST00000105031	ENSMUSE00000665183	1	Klhdc7a	kelch domain containing 7A	139960220	139968026	Ref	Ref	Alt	NA	0	9.5	4.2	0	0	0	1;8	61;0	59;3	48;0	-4.12311	-3.7097	-4.49073	-2.82843	-4.47214	-4.47214	3.73798e-05	0.000207502	7.09791e-06	0.00467773	7.74422e-06	7.74422e-06	12.3235	11.7727	-0.550842	0.550842	4.56667	4.7606	0	0	4.56667	1.747	1.57497
4 141746992 T	4	141746992	T	C	ENSMUSG00000040706	ENSMUST00000038161	ENSMUSE00000307510	1	Agmat	agmatine ureohydrolase (agmatinase)	141746672	141747099	Ref	Ref	Alt	Alt	67	65.2	61.7	69.1	64.4	69.5	0;774	192;0	225;409	241;505	4.73852	4.41642	3.56065	5.63441	4.51762	6.5504	2.15281e-06	1.00349e-05	0.000369931	1.75662e-08	6.25381e-06	5.73814e-11	12.7156	16.7024	-3.98684	3.98684	64.6333	2.69506	67.6667	2.83608	3.03333	4.25972	4.36006
4 141749590 C	4	141749590	C	A	ENSMUSG00000040706	ENSMUST00000038161	ENSMUSE00000307501	2	Agmat	agmatine ureohydrolase (agmatinase)	141749575	141749777	Ref	Ref	Alt	Alt	63.6	62.3	54.4	62	61.7	63.4	0;606	208;0	183;271	241;401	3	3.1427	1.14708	3.46688	3.28571	4.1485	0.0026998	0.00167399	0.251349	0.000526544	0.00101724	3.34655e-05	7.28978	10.9011	-3.61132	3.61132	60.1	4.97896	62.3667	0.907377	2.26667	4.25972	4.36006
4 141757439 G	4	141757439	G	C	ENSMUSG00000040706	ENSMUST00000038161	ENSMUSE00000307472	5	Agmat	agmatine ureohydrolase (agmatinase)	141757386	141757565	Ref	Ref	Alt	Alt	62.7	60	64.9	59	56.5	64	1;1612	693;5	511;857	648;963	5.00665	4.29888	6.80374	4.19401	3.01232	6.41561	5.53869e-07	1.71665e-05	1.01934e-11	2.74062e-05	0.00259259	1.40264e-10	16.1093	13.6219	2.48733	2.48733	62.5333	2.45425	59.8333	3.81881	2.7	4.25972	4.36006
4 148604282 A	4	148604282	A	T	ENSMUSG00000028979	ENSMUST00000105701	ENSMUSE00001274021	5	Masp2	mannan-binding lectin serine peptidase 2	148604256	148604417	Ref	Ref	Alt	Alt	42.6	27.8	39.5	39.2	35	39.1	0;514	470;2	398;231	427;261	-2.10042	-6.35572	-3.10132	-3.15929	-4.20358	-3.65197	0.0356919	2.07458e-10	0.0019266	0.00158152	2.62731e-05	0.000260232	11.5575	11.0148	-0.542612	0.542612	36.6333	7.80534	37.7667	2.39653	1.13333	3.35282	3.30774
4 148604283 A	4	148604283	A	C	ENSMUSG00000028979	ENSMUST00000105701	ENSMUSE00001274021	5	Masp2	mannan-binding lectin serine peptidase 2	148604256	148604417	Ref	Ref	Alt	Alt	41.3	27.7	38.8	38.5	34.3	38.5	1;507	477;1	404;227	434;258	-2.46871	-6.40994	-3.34077	-3.35742	-4.44368	-3.83846	0.0135601	1.45573e-10	0.000835477	0.000786722	8.84342e-06	0.000123806	12.2194	11.6396	-0.579852	0.579852	35.9333	7.23901	37.1	2.42487	1.16667	3.35282	3.30774
4 148612097 G	4	148612097	G	C	ENSMUSG00000028979	ENSMUST00000052060	ENSMUSE00000384423	9	Masp2	mannan-binding lectin serine peptidase 2	148612035	148612166	Ref	Ref	Alt	Alt	37.7	44.4	41.5	37.8	41.8	36.7	2;654	555;2	459;322	468;297	-3.88134	-1.80897	-2.82396	-3.80052	-2.68773	-4.25	0.000103884	0.0704556	0.00474349	0.00014439	0.007194	2.13771e-05	8.51426	10.7383	2.22399	2.22399	41.2	3.36006	38.7667	2.6839	2.43333	3.35282	3.30774
4 149978929 T	4	149978929	T	C				NA		NA	NA	NA	Ref	Ref	Alt	Alt	91.3	93.8	95.5	61.1	75	75	0;61	23;1	4;57	16;38	3.96177	3.5	4.26401	0.942809	2	2.23607	7.4395e-05	0.000465258	2.00787e-05	0.345779	0.0455003	0.0253473	11.7258	5.17888	6.54691	6.54691	93.5333	2.11266	70.3667	8.02517	23.1667	NA	NA
4 149982119 T	4	149982119	T	C	ENSMUSG00000028980	ENSMUST00000030830	ENSMUSE00000807272	5	H6pd	hexose-6-phosphate dehydrogenase (glucose 1-dehydrogenase)	149979475	149982921	Ref	Ref	Alt	Alt	42.9	42.9	35.6	42.9	40.9	39.3	3;1131	682;3	787;527	693;479	-2.87849	-2.83937	-6.45242	-2.66501	-3.41121	-4.6225	0.00399582	0.00452024	1.10081e-10	0.00769863	0.000646749	3.7914e-06	12.1703	10.6987	-1.47156	1.47156	40.4667	4.21466	41.0333	1.8037	0.566667	4.49121	4.29384
4 149999913 C	4	149999913	C	T	ENSMUSG00000028980	ENSMUST00000152907	ENSMUSE00000797477	2	H6pd	hexose-6-phosphate dehydrogenase (glucose 1-dehydrogenase)	149999776	150000026	Ref	Ref	Alt	NA	20	10.5	7.4	13.5	5.9	33.3	0;12	53;1	79;11	58;11	-3	-4.86664	-4.42635	-4.43877	-3.63803	-1.29099	0.0026998	1.1351e-06	9.58401e-06	9.04733e-06	0.000274727	0.196706	12.293	9.3678	-2.92519	2.92519	12.6333	6.56531	17.5667	14.1454	4.93333	4.49121	4.29384
4 149999986 A	4	149999986	A	G	ENSMUSG00000028980	ENSMUST00000152907	ENSMUSE00000797477	2	H6pd	hexose-6-phosphate dehydrogenase (glucose 1-dehydrogenase)	149999776	150000026	Ref	Ref	Alt	Alt	15	5.7	25	11.1	35	18.8	1;14	45;0	80;15	50;13	-3.1305	-5.23996	-3.16228	-4.04145	-1.34164	-2.5	0.00174512	1.60615e-07	0.0015654	5.31213e-05	0.179712	0.0124193	11.5327	7.88309	-3.64964	3.64964	15.2333	9.65212	21.6333	12.1993	6.4	4.49121	4.29384
4 155856756 G	4	155856756	G	A	ENSMUSG00000029071	ENSMUST00000030948	ENSMUSE00001312922	14	Dvl1	dishevelled, dsh homolog 1 (Drosophila)	155856614	155856820	Ref	Ref	Alt	Alt	66.7	59.7	71.3	71.3	62.2	72.9	1;267	105;1	88;178	88;202	3.05505	1.5882	4.56927	3.96682	2.09246	5.19466	0.00225023	0.11224	4.89418e-06	7.28391e-05	0.0363976	2.05094e-07	9.21253	11.2539	-2.04141	2.04141	65.9	5.84123	68.8	5.77148	2.9	2.56244	2.55508
4 155865737 C	4	155865737	C	A	ENSMUSG00000029073	ENSMUST00000030950	ENSMUSE00000370471	3	Cptp	ceramide-1-phosphate transfer protein	155864723	155866885	Ref	Ref	Alt	Alt	78.3	71.4	72.1	53.8	60.4	53.3	0;177	66;0	44;126	64;81	4.38938	3	3.457	0.5547	1.44338	0.447214	1.13674e-05	0.0026998	0.000546233	0.5791	0.148915	0.654721	10.8464	2.44529	8.40109	8.40109	73.9333	3.79781	55.8333	3.96274	18.1	2.02366	2.06496
4 155957424 C	4	155957424	C	A	ENSMUSG00000023286	ENSMUST00000024056	ENSMUSE00000227347	8	Ube2j2	ubiquitin-conjugating enzyme E2J 2	155957081	155959604	Ref	Ref	Alt	Alt	8.8	2.4	2.6	11.5	7.1	14.3	0;21	120;0	109;5	92;11	-4.80196	-6.17213	-5.83997	-3.92232	-5.55492	-4.22577	1.5712e-06	6.73744e-10	5.22099e-09	8.76994e-05	2.77738e-08	2.38124e-05	16.8141	13.703	-3.11105	3.11105	4.6	3.63868	10.9667	3.62951	6.36667	0.960881	0.951491
5 3236718 C	5	3236718	C	T	ENSMUSG00000062353	ENSMUST00000118533	ENSMUSE00000718560	1	Gm15772	predicted gene 15772	3236431	3236868	Alt	Alt	Ref	Ref	18.5	21.1	19.9	19.2	20.5	23.8	3702;2	5;761	2197;541	2308;618	-19.3776	-16.5776	-18.7735	-19.2474	-18.702	-16.1333	1.19209e-83	1.01166e-61	1.24311e-78	1.48416e-82	4.76902e-78	1.48843e-58	54.7288	54.0827	-0.646091	0.646091	19.8333	1.30128	21.1667	2.37136	1.33333	5.33344	5.23812
5 3236876 C	5	3236876	C	T				NA		NA	NA	NA	Alt	Alt	Ref	Ref	9.5	9.7	8.1	9.3	5.7	6.5	2465;0	5;184	1647;163	1578;120	-20.0736	-18.3396	-21.8585	-18.9346	-22.2977	-19.9451	1.25468e-89	3.9944e-75	6.45269e-106	5.91799e-80	3.88567e-110	1.65269e-88	60.2718	61.1774	0.905666	0.905666	9.1	0.87178	7.16667	1.89033	1.93333	NA	NA
5 3236878 A	5	3236878	A	G				NA		NA	NA	NA	Alt	Alt	Ref	Ref	9.6	10.1	8.1	10	6.1	6.5	2329;5	3;194	1633;165	1558;126	-19.8807	-18.1373	-21.7916	-18.5645	-22.1706	-19.5855	5.98211e-88	1.6182e-73	2.7886e-105	6.22823e-77	6.60064e-109	2.05588e-85	59.8095	60.3206	0.511048	0.511048	9.26667	1.04083	7.53333	2.14554	1.73333	NA	NA
5 5783442 T	5	5783442	T	C	ENSMUSG00000097554	ENSMUST00000181751	ENSMUSE00001132486	1	Gm26825	predicted gene, 26825	5781530	5783469	Alt	Alt	Ref	Ref	19.8	18.8	17.2	17.6	17.8	17.8	8920;19	50;2123	7928;1811	9578;2065	-29.8563	-42.6065	-33.7482	-42.5483	-41.8725	-35.8383	7.27554e-196	0	1.13524e-249	0	0	2.79928e-281	106.211	120.259	14.0481	14.0481	18.6	1.31149	17.7333	0.11547	0.866667	0	0
5 5783442 T	5	5783442	T	C	ENSMUSG00000100801	ENSMUST00000117405	ENSMUSE00000716155	1	Gm15459	predicted gene 15459	5781615	5783555	Alt	Alt	Ref	Ref	19.8	18.8	17.2	17.6	17.8	17.8	8920;19	50;2123	7928;1811	9578;2065	-29.8563	-42.6065	-33.7482	-42.5483	-41.8725	-35.8383	7.27554e-196	0	1.13524e-249	0	0	2.79928e-281	106.211	120.259	14.0481	14.0481	18.6	1.31149	17.7333	0.11547	0.866667	0	0
5 5783601 G	5	5783601	G	A	ENSMUSG00000097554	ENSMUST00000181751	ENSMUSE00001117946	2	Gm26825	predicted gene, 26825	5783551	5783636	Alt	Alt	Ref	Ref	3.8	3.5	3	3	3.6	3.9	2570;0	2;87	2694;96	2915;105	-24.9658	-33.0776	-26.4934	-31.482	-29.6204	-27.318	1.43944e-137	6.24369e-240	1.15597e-154	1.53109e-217	8.15978e-193	2.59354e-164	84.5367	88.4204	3.8837	3.8837	3.43333	0.404145	3.5	0.458258	0.0666667	0	0
5 5783608 C	5	5783608	C	A	ENSMUSG00000097554	ENSMUST00000181751	ENSMUSE00001117946	2	Gm26825	predicted gene, 26825	5783551	5783636	Alt	Alt	Ref	Ref	2.5	3.3	3.4	1.8	3.2	3.8	1766;0	0;53	1822;59	2064;61	-20.7895	-27.0873	-22.0585	-26.8702	-24.1383	-24.1651	5.38909e-96	1.38784e-161	7.91191e-108	4.89559e-159	9.91317e-129	5.17822e-129	69.9354	75.1736	5.23828	5.23828	3.06667	0.493288	2.93333	1.02632	0.133333	0	0
5 21613865 T	5	21613865	T	C	ENSMUSG00000048520			NA	Fbxl13	F-box and leucine-rich repeat protein 13	21483847	21645634	Alt	Alt	Ref	Ref	25.8	12.8	9.3	3.6	7.3	12.1	137;4	2;18	106;18	120;9	-2.69408	-4.64372	-5.98764	-6.87684	-5.46608	-4.35194	0.00705833	3.42197e-06	2.12906e-09	6.11954e-12	4.60092e-08	1.34937e-05	13.3254	16.6949	3.36942	3.36942	15.9667	8.69387	7.66667	4.26185	8.3	0.0527279	0.0318288
5 21613904 C	5	21613904	C	T	ENSMUSG00000048520			NA	Fbxl13	F-box and leucine-rich repeat protein 13	21483847	21645634	Alt	Alt	Ref	Ref	15.5	12.3	7.7	6.8	9.2	10	344;1	1;40	178;23	183;17	-5.25226	-6.0777	-7.47303	-7.43985	-7.11189	-5.65685	1.50246e-07	1.21917e-09	7.83699e-14	1.00801e-13	1.14466e-12	1.54173e-08	18.803	20.2086	1.4056	1.4056	11.8333	3.92088	8.66667	1.66533	3.16667	0.0527279	0.0318288
5 28076856 A	5	28076856	A	G	ENSMUSG00000045294	ENSMUST00000059155	ENSMUSE00000381262	5	Insig1	insulin induced gene 1	28076791	28078662	Ref	Ref	Alt	Alt	29.2	28.7	34.3	34	32.6	33.3	1;1246	2299;5	2094;929	2759;1375	-11.5048	-14.8669	-10.1774	-11.2434	-13.1566	-12.8193	1.24726e-30	5.40593e-50	2.50101e-24	2.49627e-29	1.55901e-39	1.27922e-37	36.5492	37.2193	0.670105	0.670105	30.7333	3.09892	33.3	0.7	2.56667	5.02459	5.31529
5 64342990 G	5	64342990	G	T	ENSMUSG00000029174			NA	Tbc1d1	TBC1 domain family, member 1	64156305	64351486	Ref	Ref	Alt	Alt	93.8	87.9	82.9	81.8	83.3	85.2	0;113	13;0	13;93	15;75	4.94975	4.35194	4.21669	3.65563	3.65148	3.65655	7.43098e-07	1.34937e-05	2.47913e-05	0.00025655	0.00026073	0.000255631	13.5184	10.9637	2.55471	2.55471	88.2	5.45619	83.4333	1.70392	4.76667	0.732049	0.655219
5 64343099 C	5	64343099	C	A	ENSMUSG00000029174			NA	Tbc1d1	TBC1 domain family, member 1	64156305	64351486	Ref	Ref	Alt	Alt	80.8	78.9	78.4	79.3	75	94.9	0;120	21;0	21;80	15;81	3.13786	3.56887	3.45238	3.15682	2.64575	5.60449	0.00170187	0.000358523	0.000555667	0.00159499	0.00815097	2.08875e-08	10.1591	11.4071	-1.24795	1.24795	79.3667	1.26623	83.0667	10.4711	3.7	0.732049	0.655219
5 64343139 C	5	64343139	C	G	ENSMUSG00000029174			NA	Tbc1d1	TBC1 domain family, member 1	64156305	64351486	Ref	Ref	Alt	Alt	95.8	88.5	90	81.8	88.2	86.4	0;155	14;1	8;82	16;95	4.49073	3.92232	5.05964	3.65563	4.45896	4.82418	7.09791e-06	8.76994e-05	4.20039e-07	0.00025655	8.23571e-06	1.40579e-06	13.4727	12.9388	0.533923	0.533923	91.4333	3.8553	85.4667	3.30051	5.96667	0.732049	0.655219
5 93187797 C	5	93187797	C	T	ENSMUSG00000063015	ENSMUST00000058550	ENSMUSE00000188409	6	Ccni	cyclin I	93187588	93187818	Ref	Ref	Alt	Alt	34.8	33.9	34.6	25.8	27.7	32.2	0;251	298;0	223;117	278;113	-3.26377	-3.54545	-3.13786	-5.29465	-4.8585	-4.37998	0.00109942	0.000391937	0.00170187	1.19244e-07	1.18277e-06	1.18691e-05	9.94708	14.5331	4.58605	4.58605	34.4333	0.472582	28.5667	3.28684	5.86667	3.15545	3.20391
5 95975410 C	5	95975410	C	T	ENSMUSG00000107092	ENSMUST00000200970	ENSMUSE00001358154	1	RP23-57A17.2		95974240	95975623	Alt	Alt	Ref	Ref	30.8	16.1	21.1	19.5	12.9	6.7	190;0	0;24	74;21	102;15	-1.96116	-3.77171	-3.56887	-3.90434	-4.13092	-5.81378	0.0498602	0.000162132	0.000358523	9.44813e-05	3.61311e-05	6.10789e-09	9.30174	13.849	4.5473	4.5473	22.6667	7.47418	13.0333	6.40104	9.63333	NA	NA
5 100655157 T	5	100655157	T	C	ENSMUSG00000029319	ENSMUST00000031262	ENSMUSE00000187948	7	Coq2	coenzyme Q2 homolog, prenyltransferase (yeast)	100654723	100655471	Ref	Ref	Alt	Alt	49.4	31.9	35.8	24.7	25.3	40	1;199	180;0	164;103	183;79	-0.111111	-3.45934	-2.77014	-4.9752	-4.27239	-1.89737	0.911528	0.000541501	0.00560319	6.51816e-07	1.93387e-05	0.0577796	6.34059	11.145	4.80436	4.80436	39.0333	9.18713	30	8.66545	9.03333	1.9486	2.05571
5 105328461 C	5	105328461	C	T	ENSMUSG00000092021	ENSMUST00000171587	ENSMUSE00001211596	5	Gbp11	guanylate binding protein 11	105328377	105328622	NA	Ref	Alt	Alt	97.2	97.5	92	79.4	90.4	89.4	0;374	17;0	12;268	34;193	8.01388	10.4545	7.82642	6.09044	6.90543	5.397	1.11148e-15	1.39667e-25	5.01952e-15	1.12601e-09	5.00524e-12	6.77626e-08	26.2948	18.3929	7.90197	7.90197	95.5667	3.09246	86.4	6.08276	9.16667	2.66803	2.48235
5 105328461 C	5	105328461	C	T	ENSMUSG00000103344	ENSMUST00000194188	ENSMUSE00001345599	5	Gbp11	guanylate binding protein 11	105328377	105328622	NA	Ref	Alt	Alt	97.2	97.5	92	79.4	90.4	89.4	0;374	17;0	12;268	34;193	8.01388	10.4545	7.82642	6.09044	6.90543	5.397	1.11148e-15	1.39667e-25	5.01952e-15	1.12601e-09	5.00524e-12	6.77626e-08	26.2948	18.3929	7.90197	7.90197	95.5667	3.09246	86.4	6.08276	9.16667	NA	NA
5 105331388 G	5	105331388	G	T	ENSMUSG00000092021	ENSMUST00000171587	ENSMUSE00001312300	3	Gbp11	guanylate binding protein 11	105331334	105331443	NA	Ref	Alt	Alt	100	91.7	93.3	84.6	82.6	89.7	12;136	12;0	6;102	11;67	5.47723	5.7735	4.74693	3.53009	3.12772	4.27099	4.32046e-08	7.76404e-09	2.06529e-06	0.000415418	0.0017617	1.94605e-05	15.9977	10.9288	5.06886	5.06886	95	4.40341	85.6333	3.66106	9.36667	2.66803	2.48235
5 105331388 G	5	105331388	G	T	ENSMUSG00000103344	ENSMUST00000194188	ENSMUSE00001342661	3	Gbp11	guanylate binding protein 11	105331334	105331443	NA	Ref	Alt	Alt	100	91.7	93.3	84.6	82.6	89.7	12;136	12;0	6;102	11;67	5.47723	5.7735	4.74693	3.53009	3.12772	4.27099	4.32046e-08	7.76404e-09	2.06529e-06	0.000415418	0.0017617	1.94605e-05	15.9977	10.9288	5.06886	5.06886	95	4.40341	85.6333	3.66106	9.36667	NA	NA
5 116408599 T	5	116408599	T	C	ENSMUSG00000041548	ENSMUST00000036991	ENSMUSE00000455818	3	Hspb8	heat shock protein 8	116408491	116409490	Ref	Ref	Alt	Alt	42.4	40.5	39.5	41.7	35	38.9	7;654	851;1	546;373	613;383	-2.27172	-3.56605	-3.89331	-3	-5.53173	-4.06128	0.0231034	0.000362402	9.8884e-05	0.0026998	3.17094e-08	4.88049e-05	9.73108	12.593	2.86192	2.86192	40.8	1.47309	38.5333	3.36502	2.26667	4.3605	4.31496
5 117287579 T	5	117287579	T	A	ENSMUSG00000032959	ENSMUST00000036951	ENSMUSE00000774782	1	Pebp1	phosphatidylethanolamine binding protein 1	117287409	117287625	Ref	Ref	Alt	Alt	78.6	84.8	75	79.2	68.4	76.7	0;199	18;0	16;63	45;133	2.13809	4.00379	2.82843	4.04145	2.78152	4.5646	0.0325094	6.23367e-05	0.00467773	5.31213e-05	0.00541053	5.00436e-06	8.9703	11.3876	-2.41727	2.41727	79.4667	4.95715	74.7667	5.65361	4.7	4.12092	4.27868
5 127708506 G	5	127708506	G	A	ENSMUSG00000049971	ENSMUST00000118139	ENSMUSE00000711844	12	Glt1d1	glycosyltransferase 1 domain containing 1	127706863	127709374	Ref	Ref	Alt	NA	10.7	0	5.6	17.6	10.5	4.5	0;8	66;0	50;4	52;6	-4.15761	-2.82843	-3.77124	-2.66789	-3.44124	-4.26401	3.21596e-05	0.00467773	0.000162441	0.00763288	0.000579063	2.00787e-05	10.7573	10.3731	-0.38413	0.38413	5.43333	5.35195	10.8667	6.55769	5.43333	1.36949	1.4644
5 130188823 T	5	130188823	T	C	ENSMUSG00000025340			NA	Rabgef1	RAB guanine nucleotide exchange factor (GEF) 1	130171798	130214342	Alt	Alt	Ref	Ref	15.6	15	26.7	18.8	7.5	10.3	163;0	0;15	105;25	111;16	-4.62121	-4.42719	-3.1305	-4.33013	-5.37587	-4.96397	3.81514e-06	9.54692e-06	0.00174512	1.49023e-05	7.62129e-08	6.90656e-07	12.1789	14.67	2.49108	2.49108	19.1	6.58863	12.2	5.88473	6.9	1.34323	1.24598
5 137985135 A	5	137985135	A	C	ENSMUSG00000037053	ENSMUST00000035390	ENSMUSE00000304910	2	Azgp1	alpha-2-glycoprotein 1, zinc	137985126	137985386	Ref	Ref	Alt	Alt	42.6	35.4	36.3	35.8	41.2	40.4	2;2579	2809;4	2294;1416	2144;1371	-5.25248	-9.61489	-10.1351	-10.1098	-5.87341	-6.44848	1.50067e-07	6.91807e-22	3.8584e-24	4.99825e-24	4.26933e-09	1.12978e-10	25.0025	22.4317	-2.57081	2.57081	38.1	3.92301	39.1333	2.91433	1.03333	6.45874	6.37216
5 137985646 T	5	137985646	T	C	ENSMUSG00000037053	ENSMUST00000199145	ENSMUSE00001356525	2	Azgp1	alpha-2-glycoprotein 1, zinc	137985126	137985680	Ref	Ref	Alt	Alt	33.9	30.8	29.6	26.7	37.9	35.8	0;94	146;0	224;102	146;76	-3.45027	-2.7735	-5.15484	-3.61478	-2.35975	-2.32122	0.000560031	0.00554567	2.53854e-07	0.000300598	0.0182872	0.020275	11.3786	8.29575	-3.08285	3.08285	31.4333	2.21886	33.4667	5.95343	2.03333	6.45874	6.37216
5 137985694 G	5	137985694	G	T	ENSMUSG00000037053			NA	Azgp1	alpha-2-glycoprotein 1, zinc	137981520	137990233	Ref	Ref	Alt	Alt	32.9	31.7	38.3	30	34.9	10.5	0;81	123;0	191;106	140;50	-2.86855	-2.84019	-3.01791	-2.82843	-2.74411	-5.9604	0.0041236	0.0045087	0.00254524	0.00467773	0.00606758	2.51628e-09	8.72665	11.5329	2.80628	2.80628	34.3	3.51568	25.1333	12.9075	9.16667	6.45874	6.37216
5 137985730 T	5	137985730	T	C	ENSMUSG00000037053			NA	Azgp1	alpha-2-glycoprotein 1, zinc	137981520	137990233	Ref	Ref	Alt	Alt	29.8	23.1	34.2	19	40	37.1	0;112	155;0	251;111	157;81	-3.9194	-4.75556	-4.35286	-4.72703	-2.09762	-2.15141	8.87694e-05	1.97894e-06	1.34374e-05	2.27826e-06	0.0359389	0.0314437	13.0278	8.97606	-4.05176	4.05176	29.0333	5.58957	32.0333	11.38	3	6.45874	6.37216
5 137986295 A	5	137986295	A	G	ENSMUSG00000037053			NA	Azgp1	alpha-2-glycoprotein 1, zinc	137981520	137990233	Ref	Ref	NA	Alt	15.2	4.3	12.9	20.8	16.1	5	0;12	96;0	111;15	64;11	-4.00379	-4.3788	-6.21519	-2.85774	-3.77171	-4.02492	6.23367e-05	1.19333e-05	5.1263e-10	0.00426672	0.000162132	5.69941e-05	14.5978	10.6544	-3.94341	3.94341	10.8	5.74543	13.9667	8.11316	3.16667	6.45874	6.37216
5 137986298 G	5	137986298	G	A	ENSMUSG00000037053			NA	Azgp1	alpha-2-glycoprotein 1, zinc	137981520	137990233	Ref	Ref	NA	Alt	13.5	4.3	12.7	19.2	15.6	4	0;12	99;0	116;15	72;11	-4.43877	-4.3788	-6.28994	-3.13786	-3.88909	-4.6	9.04733e-06	1.19333e-05	3.17583e-10	0.00170187	0.000100622	4.22491e-06	15.1075	11.6269	-3.48057	3.48057	10.1667	5.0964	12.9333	7.94313	2.76667	6.45874	6.37216
5 137986593 G	5	137986593	G	A	ENSMUSG00000037053			NA	Azgp1	alpha-2-glycoprotein 1, zinc	137981520	137990233	Ref	Ref	Alt	Alt	33	25.4	29.9	42.9	35	26.9	0;80	169;0	257;111	154;80	-3.59066	-3.77548	-5.62852	-1.06904	-3	-4.0762	0.000329839	0.000159701	1.81766e-08	0.285049	0.0026998	4.57782e-05	12.9947	8.14524	-4.84942	4.84942	29.4333	3.82143	34.9333	8.00021	5.5	6.45874	6.37216
5 137990049 G	5	137990049	G	A	ENSMUSG00000037053	ENSMUST00000035390	ENSMUSE00000374804	4	Azgp1	alpha-2-glycoprotein 1, zinc	137989556	137990233	Ref	Ref	Alt	Alt	44.3	44.6	45.5	46.4	46.6	45.8	14;9520	7474;15	6029;4894	6134;5283	-6.80321	-6.37165	-5.6722	-4.27561	-4.24023	-5.2716	1.02317e-11	1.87008e-10	1.40975e-08	1.90613e-05	2.23288e-05	1.35242e-07	18.8471	13.7874	-5.05961	5.05961	44.8	0.6245	46.2667	0.416333	1.46667	6.45874	6.37216
5 149012565 A	5	149012565	A	G	ENSMUSG00000086610	ENSMUST00000124198	ENSMUSE00000738962	4	Gm15408	predicted gene 15408	149011999	149012776	Ref	Ref	Alt	Alt	76.9	88.9	75.8	79.4	100	81.2	1;104	18;0	12;43	13;75	1.94145	2.33333	2.95932	3.42997	4.69042	3.53553	0.0522036	0.0196307	0.00308319	0.000603644	2.7265e-06	0.000406952	7.2341	11.6559	-4.42182	4.42182	80.5333	7.26659	86.8667	11.4094	6.33333	1.47369	1.53161
5 149048388 A	5	149048388	A	G	ENSMUSG00000066551	ENSMUST00000085546	ENSMUSE00000533263	5	Hmgb1	high mobility group box 1	149046702	149048913	Ref	Ref	Alt	Alt	20	25.6	11.8	8.1	14.3	13.9	0;31	217;0	141;31	142;19	-4.83735	-3.04243	-6.30593	-6.60401	-5.66947	-4.33333	1.31579e-06	0.00234673	2.86475e-10	4.00192e-11	1.43242e-08	1.46868e-05	14.1857	16.6068	2.42109	2.42109	19.1333	6.9407	12.1	3.46987	7.03333	2.15114	2.06527
5 149155959 A	5	149155959	A	G	ENSMUSG00000024437	ENSMUST00000025307	ENSMUSE00000142324	1	Gm8615	predicted pseudogene 8615	149155439	149156209	Alt	Alt	Ref	Ref	6.2	16.7	20.8	24	17.6	12.1	201;0	2;21	97;18	76;16	-4.94975	-3.65148	-4.25818	-2.6	-3.77297	-4.35194	7.43098e-07	0.00026073	2.061e-05	0.00932238	0.000161316	1.34937e-05	12.8594	10.7249	-2.1345	2.1345	14.5667	7.53016	17.9	5.95567	3.33333	2.00427	1.93796
5 149156157 A	5	149156157	A	G	ENSMUSG00000024437	ENSMUST00000025307	ENSMUSE00000142324	1	Gm8615	predicted pseudogene 8615	149155439	149156209	Alt	Alt	Ref	Ref	8.3	0	0	0	20	17.6	106;0	4;10	41;1	43;6	-2.88675	-3.87298	-3.87298	-4.12311	-2.32379	-2.66789	0.00389242	0.000107511	0.000107511	3.73798e-05	0.0201368	0.00763288	10.6327	9.11479	-1.51793	1.51793	2.76667	4.79201	12.5333	10.9203	9.76667	2.00427	1.93796
6 17572174 C	6	17572174	C	T	ENSMUSG00000009376	ENSMUST00000115443	ENSMUSE00000702909	22	Met	met proto-oncogene	17571613	17573980	Ref	Ref	Alt	Alt	14.7	7.7	4.8	8.7	0	26.7	0;17	65;0	61;7	51;6	-4.11597	-3.05085	-4.14614	-3.96177	-4.3589	-1.80739	3.85561e-05	0.00228194	3.38127e-05	7.4395e-05	1.30718e-05	0.0707011	11.313	10.1281	-1.18489	1.18489	9.06667	5.08953	11.8	13.6173	2.73333	2.80626	2.83517
6 19120625 T	6	19120625	T	C	ENSMUSG00000107349	ENSMUST00000201932	ENSMUSE00001364226	1	RP23-18G14.1		19119469	19120777	Alt	Alt	Ref	Ref	27.4	27.7	22	23.5	9.8	12.5	112;0	0;38	111;39	77;14	-3.556	-3.06316	-3.592	-3.08697	-5.15373	-3	0.000376539	0.00219009	0.000328154	0.00202205	2.5535e-07	0.0026998	10.2112	11.2407	1.02954	1.02954	25.7	3.2078	15.2667	7.25695	10.4333	NA	NA
6 28426313 G	6	28426313	G	T	ENSMUSG00000020440	ENSMUST00000020717	ENSMUSE00000564531	6	Arf5	ADP-ribosylation factor 5	28426072	28426602	Ref	Ref	Alt	Alt	41.3	36.4	40.5	29	36.4	33.3	0;210	288;0	206;134	248;122	-1.81987	-2.86039	-2.09091	-4.35031	-2.86039	-4.12311	0.0687788	0.00423123	0.0365362	1.35943e-05	0.00423123	3.73798e-05	6.77117	11.3338	4.56264	4.56264	39.4	2.62869	32.9	3.71618	6.5	3.35646	3.41402
6 55170673 T	6	55170673	T	C	ENSMUSG00000003477	ENSMUST00000003569	ENSMUSE00000192685	3	Inmt	indolethylamine N-methyltransferase	55170626	55171277	Ref	Ref	Alt	Alt	44	43.6	41.6	39.4	43.1	42.4	11;4311	6794;17	3612;2719	6358;4553	-5.22755	-5.65848	-8.34705	-12.2039	-8.33086	-9.54931	1.71773e-07	1.52716e-08	6.99917e-17	2.96137e-34	8.02551e-17	1.30561e-21	19.2331	30.0841	10.851	10.851	43.0667	1.28582	41.6333	1.96554	1.43333	5.09803	5.55551
6 55172091 C	6	55172091	C	G	ENSMUSG00000003477			NA	Inmt	indolethylamine N-methyltransferase	55170626	55175043	Ref	Ref	NA	Alt	10	18.2	7.1	20	18.2	13.3	1;14	49;0	66;8	78;17	-2.52982	-2.98481	-5.55492	-3	-4.7194	-2.84019	0.011412	0.00283754	2.77738e-08	0.0026998	2.36542e-06	0.0045087	11.0696	10.5596	-0.509966	0.509966	11.7667	5.75702	17.1667	3.46747	5.4	5.09803	5.55551
6 55172093 C	6	55172093	C	G	ENSMUSG00000003477			NA	Inmt	indolethylamine N-methyltransferase	55170626	55175043	Ref	Ref	NA	Alt	10	17.4	7	17.9	18.5	12.5	1;15	50;0	68;8	81;17	-2.52982	-3.12772	-5.64245	-3.40168	-4.62681	-3	0.011412	0.0017617	1.6765e-08	0.000669729	3.71334e-06	0.0026998	11.3	11.0285	-0.271491	0.271491	11.4667	5.35288	16.3	3.30454	4.83333	5.09803	5.55551
6 55172147 T	6	55172147	T	C	ENSMUSG00000003477			NA	Inmt	indolethylamine N-methyltransferase	55170626	55175043	Ref	Ref	NA	Alt	9.5	12.5	3.3	23.1	16.7	20	0;8	50;0	69;6	62;15	-3.7097	-3.67423	-5.11208	-2.74563	-4	-2.32379	0.000207502	0.000238563	3.18636e-07	0.00603956	6.33425e-05	0.0201368	12.496	9.06942	-3.4266	3.4266	8.43333	4.69184	19.9333	3.20052	11.5	5.09803	5.55551
6 55172517 C	6	55172517	C	T	ENSMUSG00000003477			NA	Inmt	indolethylamine N-methyltransferase	55170626	55175043	Ref	Ref	NA	Alt	17.9	17.5	19.7	17.9	31.7	38.5	0;20	116;0	118;27	105;46	-4.0032	-4.11096	-4.92366	-4.0032	-2.84019	-1.6641	6.24904e-05	3.94016e-05	8.49405e-07	6.24904e-05	0.0045087	0.0960923	13.0378	8.50749	-4.53033	4.53033	18.3667	1.17189	29.3667	10.4963	11	5.09803	5.55551
6 55172518 A	6	55172518	A	G	ENSMUSG00000003477			NA	Inmt	indolethylamine N-methyltransferase	55170626	55175043	Ref	Ref	NA	Alt	17.9	17.5	21.7	19.5	30.2	40.4	1;19	117;0	119;29	108;48	-4.0032	-4.11096	-4.69505	-3.90434	-3.1497	-1.38675	6.24904e-05	3.94016e-05	2.66544e-06	9.44813e-05	0.00163436	0.165518	12.8092	8.4408	-4.36841	4.36841	19.0333	2.31805	30.0333	10.451	11	5.09803	5.55551
6 55172896 G	6	55172896	G	A	ENSMUSG00000003477	ENSMUST00000152720	ENSMUSE00000829527	2	Inmt	indolethylamine N-methyltransferase	55172763	55173493	Ref	Ref	Alt	Alt	13.2	44.7	20.7	23.7	26.2	38.8	0;37	98;0	127;41	118;49	-4.5422	-0.648886	-5.62989	-3.24443	-4.24853	-1.57143	5.56702e-06	0.516412	1.80325e-08	0.00117687	2.15179e-05	0.116083	10.821	9.06439	-1.75659	1.75659	26.2	16.4545	29.5667	8.09341	3.36667	5.09803	5.55551
6 55172903 T	6	55172903	T	C	ENSMUSG00000003477	ENSMUST00000152720	ENSMUSE00000829527	2	Inmt	indolethylamine N-methyltransferase	55172763	55173493	Ref	Ref	Alt	Alt	15.4	41	21.9	22.5	27.3	40	0;35	107;0	131;43	123;54	-4.32346	-1.1209	-5.51135	-3.47851	-3.98862	-1.54919	1.53601e-05	0.262332	3.56088e-08	0.000504218	6.64587e-05	0.121335	10.9557	9.01632	-1.93939	1.93939	26.1	13.3068	29.9333	9.04231	3.83333	5.09803	5.55551
6 55172907 T	6	55172907	T	C	ENSMUSG00000003477	ENSMUST00000152720	ENSMUSE00000829527	2	Inmt	indolethylamine N-methyltransferase	55172763	55173493	Ref	Ref	Alt	Alt	14.6	40	21.3	22.5	25.9	39.3	0;34	109;0	133;42	128;54	-4.52904	-1.26491	-5.56967	-3.47851	-4.33333	-1.66448	5.92525e-06	0.205903	2.55215e-08	0.000504218	1.46868e-05	0.0960167	11.3636	9.47632	-1.88731	1.88731	25.3	13.164	29.2333	8.88219	3.93333	5.09803	5.55551
6 55173636 C	6	55173636	C	T	ENSMUSG00000003477			NA	Inmt	indolethylamine N-methyltransferase	55170626	55175043	Ref	Ref	Alt	NA	15	5.9	3.6	10.5	34.6	47.4	0;13	39;0	60;5	44;20	-3.1305	-3.63803	-4.91354	-3.44124	-1.56893	-0.229416	0.00174512	0.000274727	8.94473e-07	0.000579063	0.116664	0.818546	11.6821	5.23958	-6.44249	6.44249	8.16667	6.02854	30.8333	18.7362	22.6667	5.09803	5.55551
6 55173646 A	6	55173646	A	G	ENSMUSG00000003477			NA	Inmt	indolethylamine N-methyltransferase	55170626	55175043	Ref	Ref	Alt	NA	16.7	0	6.2	15	30.8	35.3	0;13	40;0	63;5	46;17	-2.82843	-4.24264	-4.94975	-3.1305	-1.96116	-1.21268	0.00467773	2.20905e-05	7.43098e-07	0.00174512	0.0498602	0.225253	12.0208	6.30433	-5.71648	5.71648	7.63333	8.44176	27.0333	10.6613	19.4	5.09803	5.55551
6 82070815 G	6	82070815	G	C	ENSMUSG00000035104			NA	Eva1a	eva-1 homolog A (C. elegans)	82041043	82093099	Ref	Ref	Alt	Alt	24.2	14.9	20	19.8	15	12.2	0;119	201;2	303;75	229;43	-5.12569	-6.80738	-8.16088	-5.76557	-7.25052	-6.50987	2.96446e-07	9.9392e-12	3.32586e-16	8.1384e-09	4.15163e-13	7.5217e-11	20.094	19.526	-0.567997	0.567997	19.7	4.65725	15.6667	3.84361	4.03333	3.28735	3.20474
6 82070861 G	6	82070861	G	A	ENSMUSG00000035104			NA	Eva1a	eva-1 homolog A (C. elegans)	82041043	82093099	Ref	Ref	Alt	Alt	16.7	14.9	18.8	13	15.1	18.7	0;114	204;1	285;59	268;50	-6.32456	-6.80738	-7.90569	-7.08949	-7.6086	-6.47713	2.53963e-10	9.9392e-12	2.66445e-15	1.34607e-12	2.77086e-14	9.34809e-11	21.0376	21.1752	0.137592	0.137592	16.8	1.95192	15.6	2.88271	1.2	3.28735	3.20474
6 82070980 C	6	82070980	C	T	ENSMUSG00000035104			NA	Eva1a	eva-1 homolog A (C. elegans)	82041043	82093099	Ref	Ref	Alt	Alt	20	13.2	17.5	7.6	12.5	20.3	0;102	187;0	237;49	209;32	-5.19615	-6.06339	-7.77705	-7.53809	-7.03562	-5.1149	2.03455e-07	1.33281e-09	7.42349e-15	4.76909e-14	1.98372e-12	3.13914e-07	19.0366	19.6886	0.652015	0.652015	16.9	3.43948	13.4667	6.40495	3.43333	3.28735	3.20474
6 82071015 A	6	82071015	A	G	ENSMUSG00000035104			NA	Eva1a	eva-1 homolog A (C. elegans)	82041043	82093099	Ref	Ref	Alt	Alt	12.6	6.7	16.1	9.5	11.5	16.5	0;87	216;0	301;44	234;33	-7.28445	-8.16198	-8.5904	-7.90003	-7.18315	-6.18252	3.22994e-13	3.29567e-16	8.66645e-18	2.78829e-15	6.81213e-13	6.30871e-10	24.0368	21.2657	-2.77113	2.77113	11.8	4.75079	12.5	3.60555	0.7	3.28735	3.20474
6 82071048 T	6	82071048	T	C	ENSMUSG00000035104			NA	Eva1a	eva-1 homolog A (C. elegans)	82041043	82093099	Ref	Ref	Alt	Alt	12.7	11.5	16.3	12.8	16.2	26.9	0;90	159;0	239;40	182;42	-6.28994	-6.01773	-8.16538	-6.56721	-5.57832	-4.0762	3.17583e-10	1.76876e-09	3.20419e-16	5.12678e-11	2.42853e-08	4.57782e-05	20.4731	16.2217	-4.25134	4.25134	13.5	2.498	18.6333	7.35822	5.13333	3.28735	3.20474
6 82093041 G	6	82093041	G	A	ENSMUSG00000035104	ENSMUST00000042974	ENSMUSE00000366139	3	Eva1a	eva-1 homolog A (C. elegans)	82091794	82093099	Ref	Ref	Alt	Alt	31.6	37	34.2	35.2	35.8	30.3	4;520	512;1	504;259	435;227	-6.09053	-3.49348	-5.53608	-4.76618	-4.46304	-4.89964	1.12538e-09	0.000476764	3.09312e-08	1.87751e-06	8.08061e-06	9.60134e-07	15.1201	14.1289	-0.991239	0.991239	34.2667	2.70062	33.7667	3.01717	0.5	3.28735	3.20474
6 115585279 G	6	115585279	G	A	ENSMUSG00000068011	ENSMUST00000112957	ENSMUSE00000693755	4	Mkrn2os	makorin, ring finger protein 2, opposite strand	115585122	115585569	Ref	Ref	Alt	Alt	10	31	22.2	20.6	17.9	21.2	0;63	74;0	52;15	85;21	-3.57771	-2.04265	-2.35702	-3.42997	-4.0032	-3.30748	0.000346619	0.0410872	0.0184221	0.000603644	6.24904e-05	0.00094141	7.97738	10.7407	2.76327	2.76327	21.0667	10.5458	19.9	1.75784	1.16667	1.0809	1.2504
6 115585420 A	6	115585420	A	G	ENSMUSG00000068011	ENSMUST00000112957	ENSMUSE00000693755	4	Mkrn2os	makorin, ring finger protein 2, opposite strand	115585122	115585569	Ref	Ref	Alt	Alt	15	32.1	20	16	30.8	21.1	0;72	85;0	52;16	99;28	-3.1305	-1.88982	-2.68328	-4.80833	-2.40192	-3.56887	0.00174512	0.0587817	0.00729036	1.52199e-06	0.0163092	0.000358523	7.7036	10.7791	3.07552	3.07552	22.3667	8.79223	22.6333	7.5182	0.266667	1.0809	1.2504
6 115592522 T	6	115592522	T	A	ENSMUSG00000068011	ENSMUST00000112957	ENSMUSE00000693758	1	Mkrn2os	makorin, ring finger protein 2, opposite strand	115592274	115592576	Ref	Ref	Alt	Alt	0	16.7	19.4	26.1	17.5	16.7	0;77	96;0	62;10	90;21	-4.12311	-3.26599	-3.4125	-2.29366	-4.11096	-4.6188	3.73798e-05	0.00109084	0.000643698	0.0218101	3.94016e-05	3.85962e-06	10.8016	11.0234	0.221829	0.221829	12.0333	10.5083	20.1	5.21153	8.06667	1.0809	1.2504
6 115592551 C	6	115592551	C	T	ENSMUSG00000068011	ENSMUST00000112957	ENSMUSE00000693758	1	Mkrn2os	makorin, ring finger protein 2, opposite strand	115592274	115592576	Ref	Ref	Alt	Alt	0	33.3	25	15.8	15.2	15.4	0;69	90;0	49;12	77;14	-4.24264	-1.29099	-2.64575	-2.9824	-4.00379	-4.32346	2.20905e-05	0.196706	0.00815097	0.00285994	6.23367e-05	1.53601e-05	8.17939	11.3097	3.13026	3.13026	19.4333	17.3339	15.4667	0.305505	3.96667	1.0809	1.2504
6 115805562 C	6	115805562	C	T	ENSMUSG00000057841	ENSMUST00000081840	ENSMUSE00000484169	4	Rpl32	ribosomal protein L32	115805505	115805688	Ref	Ref	Alt	Alt	44.6	40.2	41.2	40.7	42.8	39.3	2;1776	1990;2	1549;1119	1438;1000	-3.18053	-5.68966	-5.5169	-5.30233	-4.21369	-5.90875	0.00147004	1.27296e-08	3.45027e-08	1.14336e-07	2.5123e-05	3.44723e-09	14.3871	15.4248	1.03767	1.03767	42	2.30651	40.9333	1.76163	1.06667	4.97681	4.87189
6 116314763 A	6	116314763	A	G	ENSMUSG00000042213	ENSMUST00000112900	ENSMUSE00000652113	9	Zfand4	zinc finger, AN1-type domain 4	116313845	116315017	Ref	Ref	Alt	Alt	31.5	14.8	20.3	35.4	22.2	30	0;61	81;1	111;34	101;42	-2.72166	-3.65655	-4.75	-2.02073	-3.72678	-2.82843	0.00649559	0.000255631	2.03417e-06	0.0433081	0.000193942	0.00467773	11.1282	8.57593	-2.55227	2.55227	22.2	8.51058	29.2	6.63626	7	2.03867	1.92358
6 116409211 G	6	116409211	G	C	ENSMUSG00000025702	ENSMUST00000101032	ENSMUSE00000807535	7	March8	membrane-associated ring finger (C3HC4) 8	116406025	116409540	Ref	Ref	Alt	Alt	32.4	46.7	28.6	32.5	35	31.9	2;297	318;1	214;122	329;164	-3.70172	-0.730297	-4.39155	-4.53846	-4.02492	-4.33333	0.000214146	0.465209	1.12545e-05	5.66661e-06	5.69941e-05	1.46868e-05	8.82356	12.8967	4.07315	4.07315	35.9	9.54411	33.1333	1.64418	2.76667	2.95246	3.10615
6 122078752 C	6	122078752	C	T	ENSMUSG00000030131	ENSMUST00000081777	ENSMUSE00000514339	27	Mug2	murinoglobulin 2	122078642	122078822	Ref	Ref	Alt	Alt	3	2.4	3.4	3	3.1	2.6	5;143	1678;1	1657;51	1513;46	-22.3393	-20.3974	-24.3945	-20.1915	-23.759	-20.2056	1.53299e-110	1.76298e-92	1.95431e-131	1.16263e-90	8.85969e-125	8.74158e-91	67.1313	64.1561	-2.97515	2.97515	2.93333	0.503322	2.9	0.264575	0.0333333	4.71746	4.54836
6 123389226 G	6	123389226	G	A	ENSMUSG00000094145			NA	Vmn2r20	vomeronasal 2, receptor 20	123385262	123418061	Ref	NA	Alt	Alt	90.2	76.5	79.1	85.9	86.6	90.8	43;413	8;0	45;194	36;259	6.27381	4.36564	6.10216	6.61638	7.74827	8.08122	3.52325e-10	1.2675e-05	1.04644e-09	3.68104e-11	9.31517e-15	6.41218e-16	16.7416	22.4459	-5.70426	5.70426	81.9333	7.27622	87.7667	2.65016	5.83333	1.66234	1.44388
6 128483103 G	6	128483103	G	A				NA		NA	NA	NA	Ref	Ref	Alt	Alt	33	14.1	33.6	24.4	31.6	27.4	1;345	368;1	235;89	291;113	-3.49663	-7.13577	-3.57512	-5.93857	-4.5422	-4.89985	0.000471176	9.62479e-13	0.000350062	2.87511e-09	5.56702e-06	9.5909e-07	14.2075	15.3806	1.1731	1.1731	26.9	11.0892	27.8	3.61663	0.9	NA	NA
6 128502279 T	6	128502279	T	C	ENSMUSG00000030359	ENSMUST00000112132	ENSMUSE00000237320	16	Pzp	pregnancy zone protein	128502176	128502340	Ref	Ref	Alt	Alt	45	44.9	44.1	45.4	45.9	45.5	18;12054	8307;28	6794;5470	6112;5124	-6.15085	-6.11975	-8.27387	-5.72443	-4.93659	-5.47201	7.70698e-10	9.37229e-10	1.29681e-16	1.0378e-08	7.95003e-07	4.44963e-08	20.5445	16.133	-4.41143	4.41143	44.6667	0.493288	45.6	0.264575	0.933333	6.65448	6.80019
6 128502333 T	6	128502333	T	C	ENSMUSG00000030359	ENSMUST00000112132	ENSMUSE00000237320	16	Pzp	pregnancy zone protein	128502176	128502340	Ref	Ref	Alt	Alt	36.9	41.1	39.4	42.5	39.8	42	13;4844	4464;6	3562;2294	3578;2532	-10.8987	-7.41466	-10.3546	-6.72166	-9.0111	-7.47991	1.16931e-27	1.21941e-13	3.98847e-25	1.79665e-11	2.04003e-19	7.43751e-14	28.6679	23.2127	-5.45528	5.45528	39.1333	2.11266	41.4333	1.43643	2.3	6.65448	6.80019
6 128513787 A	6	128513787	A	G	ENSMUSG00000030359	ENSMUST00000112132	ENSMUSE00000237370	11	Pzp	pregnancy zone protein	128513736	128513897	Ref	Ref	Alt	Alt	45.2	47	46.2	48.5	48	47.6	25;13670	11838;204	8777;7508	8109;7506	-6.78134	-4.16558	-6.20179	-2.12562	-2.98269	-3.26407	1.19068e-11	3.10561e-05	5.5826e-10	0.0335353	0.00285725	0.00109824	17.1487	8.37238	-8.77633	8.77633	46.1333	0.90185	48.0333	0.450925	1.9	6.65448	6.80019
6 129185326 T	6	129185326	T	A	ENSMUSG00000030157			NA	Clec2d	C-type lectin domain family 2, member d	129180615	129186534	Ref	Ref	Alt	Alt	26.5	40.4	25	19.6	25	26.2	0;42	116;0	118;51	121;37	-3.28571	-1.38675	-4.12311	-4.54344	-3.87298	-3.08607	0.00101724	0.165518	3.73798e-05	5.53433e-06	0.000107511	0.00202823	8.79557	11.5025	2.70692	2.70692	30.6333	8.49137	23.6	3.51568	7.03333	4.8091	4.95024
6 129232801 G	6	129232801	G	A	ENSMUSG00000097354	ENSMUST00000180379	ENSMUSE00001200030	3	2310001H17Rik	RIKEN cDNA 2310001H17 gene	129232626	129232947	Ref	Ref	Alt	NA	3.6	10.9	11.5	5	18.6	13	1;9	152;0	187;19	145;20	-6.87684	-6.25	-7.18315	-6.97137	-4.81699	-5.01303	6.11954e-12	4.10453e-10	6.81213e-13	3.13869e-12	1.4574e-06	5.35805e-07	20.31	16.8014	-3.50861	3.50861	8.66667	4.39811	12.2	6.8352	3.53333	1.39787	1.14136
6 129233142 T	6	129233142	T	C	ENSMUSG00000097354	ENSMUST00000181517	ENSMUSE00001170572	2	2310001H17Rik	RIKEN cDNA 2310001H17 gene	129233064	129233153	Ref	Ref	Alt	NA	2.4	2.8	13.3	17.2	16.7	11.5	0;11	69;0	128;10	77;14	-6.17213	-5.66667	-5.68038	-3.52821	-4	-3.92232	6.73744e-10	1.45602e-08	1.34399e-08	0.000418378	6.33425e-05	8.76994e-05	17.5192	11.4505	-6.06864	6.06864	6.16667	6.18088	15.1333	3.15647	8.96667	1.39787	1.14136
6 133106814 A	6	133106814	A	T	ENSMUSG00000072704	ENSMUST00000100864	ENSMUSE00000650858	1	Smim10l1	small integral membrane protein 10 like 1	133105239	133107750	Ref	Ref	Alt	Alt	62	59	59.9	64.5	64.7	64	1;718	324;0	256;389	206;373	3.39411	2.43943	3.21257	4.10122	4.29656	3.592	0.000688514	0.0147104	0.00131553	4.10979e-05	1.73466e-05	0.000328154	9.04611	11.9898	-2.94367	2.94367	60.3	1.53948	64.4	0.360555	4.1	3.68061	3.68336
6 136804134 A	6	136804134	A	G	ENSMUSG00000096010	ENSMUST00000179285	ENSMUSE00001080679	1	Hist4h4	histone cluster 4, H4	136801553	136804431	Ref	Ref	Alt	Alt	67.2	84	73	78	64.4	72.9	1;249	58;0	47;135	55;139	2.62613	4.80833	3.95242	3.9598	2.21321	4.23014	0.00863622	1.52199e-06	7.73649e-05	7.50132e-05	0.0268831	2.33542e-05	11.3869	10.4032	0.983721	0.983721	74.7333	8.53307	71.7667	6.87047	2.96667	0.927786	0.762667
6 138141791 A	6	138141791	A	G	ENSMUSG00000008540	ENSMUST00000118091	ENSMUSE00000709390	1	Mgst1	microsomal glutathione S-transferase 1	138141586	138141882	Ref	Ref	Alt	Alt	12.5	7.7	9.4	9.3	7.1	7.5	0;41	132;1	112;12	163;14	-4.24264	-5.28423	-5.9065	-5.98764	-6.41427	-6.96366	2.20905e-05	1.26235e-07	3.49443e-09	2.12906e-09	1.41499e-10	3.31548e-12	15.4334	19.3656	3.9322	3.9322	9.86667	2.43379	7.96667	1.17189	1.9	7.15196	7.27241
6 138150824 G	6	138150824	G	A	ENSMUSG00000008540	ENSMUST00000008684	ENSMUSE00001207752	3	Mgst1	microsomal glutathione S-transferase 1	138150768	138150862	Ref	Ref	Alt	Alt	48.2	47.9	46.8	46.9	46.3	46.2	22;11187	9129;19	12502;11378	10718;9321	-3.18479	-3.76271	-5.65116	-5.5307	-5.84868	-5.77941	0.00144861	0.00016808	1.59367e-08	3.18959e-08	4.955e-09	7.49639e-09	12.5987	17.1588	4.56012	4.56012	47.6333	0.737111	46.4667	0.378594	1.16667	7.15196	7.27241
6 138153573 G	6	138153573	G	A	ENSMUSG00000008540	ENSMUST00000120939	ENSMUSE00000715329	4	Mgst1	microsomal glutathione S-transferase 1	138153496	138153603	Ref	Ref	Alt	Alt	85.4	85.1	79.2	84.3	80.9	84.7	0;431	47;2	62;307	70;352	6.94022	8.54875	6.52932	7.94759	7.077	8.69915	3.91487e-12	1.24432e-17	6.60696e-11	1.90176e-15	1.47305e-12	3.34388e-18	22.0183	23.7237	-1.70545	1.70545	83.2333	3.49619	83.3	2.08806	0.0666667	7.15196	7.27241
6 138156695 G	6	138156695	G	T	ENSMUSG00000008540	ENSMUST00000008684	ENSMUSE00000731841	4	Mgst1	microsomal glutathione S-transferase 1	138156132	138156755	Ref	Ref	Alt	Alt	50.1	48.7	50.2	47.8	50.1	44.5	30;15794	15773;35	12027;11867	12461;11265	0.190483	-2.34182	0.358579	-3.87713	0.124035	-9.68885	0.848931	0.01919	0.71991	0.000105695	0.901288	3.36305e-22	1.79276	13.4419	11.6492	11.6492	49.6667	0.83865	47.4667	2.81484	2.2	7.15196	7.27241
6 141685979 C	6	141685979	C	T	ENSMUSG00000030236	ENSMUST00000042812	ENSMUSE00000869647	16	Slco1b2	solute carrier organic anion transporter family, member 1b2	141685390	141686646	Ref	Ref	Alt	Alt	39.4	41	36.9	39.2	38.5	39.5	10;4440	5511;6	4284;2737	4454;2854	-10.844	-8.00029	-12.9106	-10.5819	-11.5993	-10.21	2.12952e-27	1.24131e-15	3.92017e-38	3.61487e-26	4.15264e-31	1.78868e-24	31.7549	32.3913	0.636328	0.636328	39.1	2.0664	39.0667	0.51316	0.0333333	5.93084	5.93783
6 141685980 T	6	141685980	T	G	ENSMUSG00000030236	ENSMUST00000042812	ENSMUSE00000869647	16	Slco1b2	solute carrier organic anion transporter family, member 1b2	141685390	141686646	Ref	Ref	Alt	Alt	39.3	40.9	36.8	39.3	38.4	39.3	9;4416	5493;18	4280;2724	4451;2845	-10.874	-8.05764	-13.0481	-10.4635	-11.7188	-10.3563	1.53337e-27	7.77791e-16	6.51533e-39	1.27082e-25	1.02166e-31	3.91886e-25	31.9797	32.5385	0.558794	0.558794	39	2.0664	39	0.519615	0	5.93084	5.93783
6 141686017 C	6	141686017	C	T	ENSMUSG00000030236	ENSMUST00000042812	ENSMUSE00000869647	16	Slco1b2	solute carrier organic anion transporter family, member 1b2	141685390	141686646	Ref	Ref	Alt	Alt	44.8	46.2	44.4	45.5	43.9	41.1	273;4002	4894;13	3956;3242	3808;2954	-5.31863	-3.37411	-5.70469	-4.408	-6.04726	-7.75379	1.04549e-07	0.000740549	1.16554e-08	1.04331e-05	1.47329e-09	8.91912e-15	14.3974	18.209	3.81161	3.81161	45.1333	0.945163	43.5	2.22711	1.63333	5.93084	5.93783
6 146603660 C	6	146603660	C	T	ENSMUSG00000040234	ENSMUST00000037709	ENSMUSE00000608105	12	Tm7sf3	transmembrane 7 superfamily member 3	146602352	146604021	Ref	Ref	Alt	Alt	28.2	35.2	38	40.7	47.4	40.2	0;314	333;0	291;152	298;220	-4.98011	-3.35876	-3.24372	-2.39885	-0.648886	-2.76464	6.35471e-07	0.000782938	0.00117978	0.0164466	0.516412	0.00569862	11.5826	5.81237	-5.77022	5.77022	33.8	5.04777	42.7667	4.02036	8.96667	2.95194	3.0605
7 4845207 T	7	4845207	T	C	ENSMUSG00000052605	ENSMUST00000064547	ENSMUSE00000749111	6	Isoc2b	isochorismatase domain containing 2b	4844959	4845365	Ref	Ref	Alt	Alt	27.1	9.5	15.4	17.4	8.2	19	0;34	95;0	117;25	134;24	-3.17543	-5.24631	-4.9923	-4.42326	-5.85714	-4.91354	0.00149616	1.55172e-07	5.96639e-07	9.72232e-06	4.70898e-09	8.94473e-07	13.414	15.1939	1.7799	1.7799	17.3333	8.95786	14.8667	5.82866	2.46667	2.09927	2.14188
7 4851412 T	7	4851412	T	A	ENSMUSG00000052605	ENSMUST00000064547	ENSMUSE00000416222	2	Isoc2b	isochorismatase domain containing 2b	4851393	4851533	Ref	Ref	Alt	Alt	15.1	34.1	19.6	33.3	25	27.9	1;40	104;1	109;31	104;41	-5.08234	-2.03026	-4.12837	-1.91485	-3.31662	-3.63803	3.72812e-07	0.0423302	3.65336e-05	0.0555111	0.000911119	0.000274727	11.241	8.86951	-2.37146	2.37146	22.9333	9.92891	28.7333	4.21228	5.8	2.09927	2.14188
7 4895355 G	7	4895355	G	C	ENSMUSG00000086784	ENSMUST00000125249	ENSMUSE00000776831	6	Isoc2a	isochorismatase domain containing 2a	4895317	4895717	Ref	Ref	Alt	Alt	33.7	35.5	40.8	34.8	39.8	36.3	0;327	412;1	358;209	374;217	-4.23077	-4.06108	-2.60978	-4.57969	-2.67652	-3.81502	2.32894e-05	4.88458e-05	0.00906008	4.65664e-06	0.00743918	0.00013617	10.9016	11.0712	0.169601	0.169601	36.6667	3.69098	36.9667	2.5658	0.3	3.66647	3.72932
7 6704437 C	7	6704437	C	T	ENSMUSG00000002265	ENSMUST00000051209	ENSMUSE00000538181	9	Peg3	paternally expressed 3	6703892	6711731	Ref	Ref	Alt	NA	80.8	100	100	NA	NA	NA	0;24	23;0	5;55	13;0	3.13786	3.4641	4.69042	NA	NA	NA	0.00170187	0.000532006	2.7265e-06	NA	NA	NA	11.2924	0	11.2924	11.2924	93.6	11.0851	NA	NA	NA	1.08032	0.333431
7 6706584 A	7	6706584	A	G	ENSMUSG00000002265	ENSMUST00000051209	ENSMUSE00000538181	9	Peg3	paternally expressed 3	6703892	6711731	Ref	Ref	Alt	Alt	100	100	100	NA	NA	NA	0;38	17;0	0;44	9;0	4	3.4641	4	NA	NA	NA	6.33425e-05	0.000532006	6.33425e-05	NA	NA	NA	11.4641	0	11.4641	11.4641	100	0	NA	NA	NA	1.08032	0.333431
7 7097810 A	7	7097810	A	G				NA		NA	NA	NA	Alt	Alt	Ref	Ref	24.2	19.5	25.3	21.1	29	25.6	388;1	1;79	179;53	220;73	-4.18511	-5.6822	-4.38784	-6.18147	-4.04411	-4.52898	2.85027e-05	1.32976e-08	1.1448e-05	6.35089e-10	5.25219e-05	5.92701e-06	14.2551	14.7546	0.499404	0.499404	23	3.08058	25.2333	3.96274	2.23333	NA	NA
7 25476443 A	7	25476443	A	T	ENSMUSG00000074272	ENSMUST00000098669	ENSMUSE00001027988	2	Ceacam1	carcinoembryonic antigen-related cell adhesion molecule 1	25476344	25476703	Ref	Ref	Alt	Alt	4.8	1.6	0	1.6	3.4	1.6	0;14	220;0	196;4	181;4	-7.11201	-7.62001	-8.7178	-7.68528	-7.09055	-7.75	1.14367e-12	2.53661e-14	2.83665e-18	1.52666e-14	1.33583e-12	9.18925e-15	23.4498	22.5258	-0.923988	0.923988	2.13333	2.44404	2.2	1.03923	0.0666667	2.83709	2.79029
7 25476456 A	7	25476456	A	G	ENSMUSG00000074272	ENSMUST00000098669	ENSMUSE00001027988	2	Ceacam1	carcinoembryonic antigen-related cell adhesion molecule 1	25476344	25476703	Ref	Ref	Alt	Alt	12.7	11.7	3.6	5.5	5.4	1.5	0;41	212;0	181;17	172;7	-5.52844	-5.93857	-8.45185	-6.60716	-6.68153	-8.00368	3.23093e-08	2.87511e-09	2.86728e-17	3.91766e-11	2.36459e-11	1.20759e-15	19.9189	21.2924	1.3735	1.3735	9.33333	4.99032	4.13333	2.28108	5.2	2.83709	2.79029
7 25476467 T	7	25476467	T	C	ENSMUSG00000074272	ENSMUST00000098669	ENSMUSE00001027988	2	Ceacam1	carcinoembryonic antigen-related cell adhesion molecule 1	25476344	25476703	Ref	Ref	Alt	Alt	9.3	12.5	4.5	6	1.9	1.4	0;29	224;0	161;15	169;5	-5.98764	-5.61249	-7.38549	-6.22254	-6.93375	-8.24958	2.12906e-09	1.9944e-08	1.51894e-13	4.89171e-10	4.09822e-12	1.58953e-16	18.9856	21.4059	2.42025	2.42025	8.76667	4.02658	3.1	2.52389	5.66667	2.83709	2.79029
7 25476469 A	7	25476469	A	G	ENSMUSG00000074272	ENSMUST00000098669	ENSMUSE00001027988	2	Ceacam1	carcinoembryonic antigen-related cell adhesion molecule 1	25476344	25476703	Ref	Ref	Alt	Alt	9.1	11.5	4.2	5.9	1.8	1.5	0;31	229;1	172;15	168;5	-6.0678	-6.01773	-7.71408	-6.30126	-7.14652	-7.94101	1.29675e-09	1.76876e-09	1.21857e-14	2.95235e-10	8.90064e-13	2.00535e-15	19.7996	21.3888	1.58918	1.58918	8.26667	3.72066	3.06667	2.45832	5.2	2.83709	2.79029
7 31051952 T	7	31051952	T	C	ENSMUSG00000036570	ENSMUST00000039909	ENSMUSE00000421841	7	Fxyd1	FXYD domain-containing ion transport regulator 1	31051933	31051987	Ref	Ref	Alt	Alt	41.5	41.2	41	42.2	41.1	40.4	3;1611	1287;1	979;687	1205;844	-3.92694	-3.90248	-4.53468	-3.95904	-4.49223	-5.30786	8.60335e-05	9.52108e-05	5.76918e-06	7.52523e-05	7.04815e-06	1.10918e-07	12.3641	13.7591	1.39503	1.39503	41.2333	0.251661	41.2333	0.907377	0	4.5152	4.57098
7 35547925 C	7	35547925	C	T	ENSMUSG00000034875	ENSMUST00000040962	ENSMUSE00000410520	3	Nudt19	nudix (nucleoside diphosphate linked moiety X)-type motif 19	35547185	35548123	Ref	Ref	Alt	Alt	30.7	32.5	40	34.8	27.2	38.4	0;226	334;0	236;126	344;170	-3.88065	-3.91983	-2.32379	-3.90434	-6.2951	-2.93429	0.00010418	8.86109e-05	0.0201368	9.44813e-05	3.07204e-10	0.00334311	10.1243	13.1337	3.00947	3.00947	34.4	4.93254	33.4667	5.71781	0.933333	2.15516	2.23033
7 37202795 T	7	37202795	T	C				NA		NA	NA	NA	Ref	Ref	NA	Alt	7.7	0	28.6	53.3	42.9	35.7	0;9	128;0	61;10	28;22	-4.31455	-4.12311	-2.26779	0.258199	-0.654654	-1.06904	1.59925e-05	3.73798e-05	0.0233422	0.796253	0.512691	0.285049	10.7054	1.4655	-9.23995	9.23995	12.1	14.799	43.9667	8.84835	31.8667	NA	NA
7 37202832 C	7	37202832	C	T				NA		NA	NA	NA	Ref	Ref	Alt	Alt	7.4	12.5	26.2	35.3	36.4	48	0;15	230;0	109;19	56;36	-6.25981	-4.24264	-3.08607	-1.71499	-1.5667	-0.2	3.85454e-10	2.20905e-05	0.00202823	0.0863478	0.117185	0.841481	13.5885	3.48168	-10.1068	10.1068	15.3667	9.72231	39.9	7.03633	24.5333	NA	NA
7 37202836 A	7	37202836	A	G				NA		NA	NA	NA	Ref	Ref	Alt	Alt	9.1	12.1	22.7	35.3	40.6	45.8	0;13	225;0	113;19	54;36	-6.0678	-4.35194	-3.61814	-1.71499	-1.06066	-0.408248	1.29675e-09	1.34937e-05	0.000296732	0.0863478	0.288844	0.683091	14.0379	3.18389	-10.854	10.854	14.6333	7.14516	40.5667	5.25008	25.9333	NA	NA
7 37203056 A	7	37203056	A	G				NA		NA	NA	NA	Ref	Ref	Alt	Alt	16.3	25.5	30.7	31.2	20.5	39.3	0;25	212;0	123;42	70;29	-4.42246	-3.35489	-3.34863	-2.12132	-3.68295	-1.13389	9.75841e-06	0.000793952	0.000812117	0.0338949	0.000230553	0.256839	11.126	6.93816	-4.18782	4.18782	24.1667	7.292	30.3333	9.42992	6.16667	NA	NA
7 37203188 T	7	37203188	T	C				NA		NA	NA	NA	Ref	Ref	Alt	Alt	17	20.9	31.2	34.6	34.4	42.3	0;39	253;0	117;37	53;31	-4.52181	-3.81246	-3	-1.56893	-1.76777	-0.784465	6.13117e-06	0.000137588	0.0026998	0.116664	0.0770999	0.432768	11.3343	4.12116	-7.21312	7.21312	23.0333	7.33644	37.1	4.50444	14.0667	NA	NA
7 37203766 G	7	37203766	G	C				NA		NA	NA	NA	Ref	Ref	Alt	Alt	24.2	22.2	17.5	52.2	36.8	54.2	0;18	158;0	98;25	34;32	-2.95932	-2.88675	-5.16551	0.208514	-1.14708	0.408248	0.00308319	0.00389242	2.39778e-07	0.834827	0.251349	0.683091	11.0116	0.530316	-10.4813	10.4813	21.3	3.43948	47.7333	9.5212	26.4333	NA	NA
7 38183251 T	7	38183251	T	C	ENSMUSG00000054676	ENSMUST00000165308	ENSMUSE00000901335	1	1600014C10Rik	RIKEN cDNA 1600014C10 gene	38183217	38183521	Ref	NA	Alt	Alt	72.7	82.2	69	73.6	87.9	90.9	17;336	8;1	29;89	24;128	3.01511	4.32306	2.04265	3.43401	4.35194	6.64694	0.00256883	1.53877e-05	0.0410872	0.000594713	1.34937e-05	2.99248e-11	9.38083	14.4329	-5.05207	5.05207	74.6333	6.80906	84.1333	9.24464	9.5	4.10243	4.11829
7 38183407 C	7	38183407	C	G	ENSMUSG00000054676	ENSMUST00000165308	ENSMUSE00000901335	1	1600014C10Rik	RIKEN cDNA 1600014C10 gene	38183217	38183521	Ref	Ref	Alt	Alt	79.3	75.6	83.8	79.6	72.6	79.1	1;1187	137;0	106;416	162;563	7.61538	6.63504	9.19018	9.26371	6.05422	10.0868	2.62907e-14	3.24406e-11	3.92174e-20	1.97449e-20	1.41096e-09	6.31753e-24	23.4406	25.4048	-1.96416	1.96416	79.5667	4.1065	77.1	3.90512	2.46667	4.10243	4.11829
7 38183562 A	7	38183562	A	G	ENSMUSG00000054676			NA	1600014C10Rik	RIKEN cDNA 1600014C10 gene	38183217	38197568	NA	Ref	Alt	Alt	90.9	90	88.9	90.9	95.5	86.2	0;83	7;0	4;35	6;56	2.7136	2.52982	3.29983	2.7136	4.26401	3.8996	0.00665561	0.011412	0.000967428	0.00665561	2.00787e-05	9.63509e-05	8.54326	10.8772	-2.33396	2.33396	89.9333	1.00167	90.8667	4.65009	0.933333	4.10243	4.11829
7 38183727 T	7	38183727	T	A	ENSMUSG00000054676	ENSMUST00000178890	ENSMUSE00001022103	2	1600014C10Rik	RIKEN cDNA 1600014C10 gene	38183717	38183899	Ref	Ref	Alt	Alt	91.1	100	90.9	87	95.5	92.2	10;293	13;0	12;155	15;169	6.14701	5.83095	7.17952	5.44331	7.38549	6.75	7.89579e-10	5.51121e-09	6.99585e-13	5.22994e-08	1.51894e-13	1.47845e-11	19.1575	19.5788	-0.421323	0.421323	94	5.19711	91.5667	4.28525	2.43333	4.10243	4.11829
7 38184012 G	7	38184012	G	A	ENSMUSG00000054676	ENSMUST00000179992	ENSMUSE00000980135	1	1600014C10Rik	RIKEN cDNA 1600014C10 gene	38183898	38184025	Ref	Ref	Alt	Alt	73	77.8	78.4	90.5	82.6	80.4	24;233	19;0	29;95	21;113	2.79478	3.33333	4.06081	5.24631	4.42326	4.12837	0.00519346	0.000858121	4.89023e-05	1.55172e-07	9.72232e-06	3.65336e-05	10.1889	13.7979	-3.60902	3.60902	76.4	2.95973	84.5	5.31131	8.1	4.10243	4.11829
7 38184022 C	7	38184022	C	A	ENSMUSG00000054676	ENSMUST00000179992	ENSMUSE00000980135	1	1600014C10Rik	RIKEN cDNA 1600014C10 gene	38183898	38184025	Ref	Ref	Alt	Alt	76.5	65.4	76.7	91.2	84.4	82.5	23;178	20;1	27;76	17;102	3.08697	1.56893	3.50747	4.80196	4.62121	4.11096	0.00202205	0.116664	0.000452394	1.5712e-06	3.81514e-06	3.94016e-05	8.16337	13.5341	-5.37076	5.37076	72.8667	6.4671	86.0333	4.5742	13.1667	4.10243	4.11829
7 38184254 A	7	38184254	A	G	ENSMUSG00000054676			NA	1600014C10Rik	RIKEN cDNA 1600014C10 gene	38183217	38197568	Ref	Ref	Alt	Alt	65	59.4	66.7	75	73.9	77.6	25;256	21;0	52;95	39;119	1.89737	1.06066	2.88675	3.16228	3.97273	3.85714	0.0577796	0.288844	0.00389242	0.0015654	7.10526e-05	0.00011472	5.84478	10.9922	-5.14738	5.14738	63.7	3.81969	75.5	1.9	11.8	4.10243	4.11829
7 38184346 C	7	38184346	C	T	ENSMUSG00000054676			NA	1600014C10Rik	RIKEN cDNA 1600014C10 gene	38183217	38197568	Ref	Ref	Alt	Alt	83.6	85.3	87.5	89.1	90.5	91.9	0;240	15;0	24;145	14;132	4.98908	4.11597	6.7082	5.30791	6.4254	5.09637	6.06678e-07	3.85561e-05	1.97034e-11	1.10889e-07	1.31527e-10	3.46231e-07	15.8132	16.8297	-1.01643	1.01643	85.4667	1.95533	90.5	1.4	5.03333	4.10243	4.11829
7 38184384 A	7	38184384	A	G	ENSMUSG00000054676			NA	1600014C10Rik	RIKEN cDNA 1600014C10 gene	38183217	38197568	Ref	Ref	Alt	Alt	71.1	75.6	83.8	78.9	79.4	77.1	25;194	17;2	33;118	30;111	2.59554	3.42864	5.57832	3.56887	4.85071	3.21159	0.00944417	0.000606619	2.42853e-08	0.000358523	1.23019e-06	0.00132004	11.6025	11.6312	-0.0286703	0.0286703	76.8333	6.4392	78.4667	1.20968	1.63333	4.10243	4.11829
7 38184485 C	7	38184485	C	A	ENSMUSG00000054676			NA	1600014C10Rik	RIKEN cDNA 1600014C10 gene	38183217	38197568	Ref	NA	Alt	Alt	74.5	51.5	80.3	60.7	87.5	78.7	25;191	13;0	42;108	29;110	3.5007	0.174078	4.92366	1.13389	6	3.93835	0.000464038	0.861804	8.49405e-07	0.256839	1.97318e-09	8.20422e-05	8.59844	11.0722	-2.47381	2.47381	68.7667	15.232	75.6333	13.6606	6.86667	4.10243	4.11829
7 38184486 A	7	38184486	A	G	ENSMUSG00000054676			NA	1600014C10Rik	RIKEN cDNA 1600014C10 gene	38183217	38197568	Ref	NA	Alt	Alt	74.5	53.1	82.8	60.7	88.9	80.4	25;191	12;0	39;108	27;110	3.5007	0.353553	5.25	1.13389	6.17342	4.12837	0.000464038	0.723674	1.52099e-07	0.256839	6.68285e-10	3.65336e-05	9.10425	11.4357	-2.33143	2.33143	70.1333	15.3239	76.6667	14.4659	6.53333	4.10243	4.11829
7 38184495 C	7	38184495	C	T	ENSMUSG00000054676			NA	1600014C10Rik	RIKEN cDNA 1600014C10 gene	38183217	38197568	Ref	Ref	Alt	Alt	77.5	66.7	82.5	60.9	89.8	82.5	19;184	12;0	31;105	22;100	3.47851	1.91485	5.16551	1.04257	6.11888	4.11096	0.000504218	0.0555111	2.39778e-07	0.297147	9.4236e-10	3.94016e-05	10.5589	11.2724	-0.713538	0.713538	75.5667	8.07548	77.7333	15.0281	2.16667	4.10243	4.11829
7 38184526 C	7	38184526	C	T	ENSMUSG00000054676			NA	1600014C10Rik	RIKEN cDNA 1600014C10 gene	38183217	38197568	Ref	Ref	Alt	Alt	76.6	66.7	82.4	78	86.8	76.2	27;259	20;0	41;139	28;123	3.64662	2.16025	6.18488	3.592	6.06339	3.39467	0.000265707	0.0307536	6.21495e-10	0.000328154	1.33281e-09	0.000687104	11.9918	13.0501	-1.05831	1.05831	75.2333	7.93872	80.3333	5.67215	5.1	4.10243	4.11829
7 38184666 T	7	38184666	T	A	ENSMUSG00000054676			NA	1600014C10Rik	RIKEN cDNA 1600014C10 gene	38183217	38197568	NA	Ref	Alt	Alt	74.5	76.9	82.1	75	89.3	73.6	12;214	12;0	28;101	29;116	3.35489	2.74563	4.8107	3	5.87975	3.43401	0.000793952	0.00603956	1.50401e-06	0.0026998	4.10893e-09	0.000594713	10.9112	12.3138	-1.40254	1.40254	77.8333	3.88501	79.3	8.6885	1.46667	4.10243	4.11829
7 38184708 C	7	38184708	C	G	ENSMUSG00000054676			NA	1600014C10Rik	RIKEN cDNA 1600014C10 gene	38183217	38197568	Ref	Ref	Alt	Alt	77.3	77.1	75.8	81.6	75.9	79.7	20;311	19;0	41;133	32;119	3.61814	3.21159	5.02729	3.89331	3.81032	4.55661	0.000296732	0.00132004	4.9745e-07	9.8884e-05	0.000138789	5.19854e-06	11.857	12.2602	-0.403227	0.403227	76.7333	0.814453	79.0667	2.9023	2.33333	4.10243	4.11829
7 38184724 T	7	38184724	T	C	ENSMUSG00000054676			NA	1600014C10Rik	RIKEN cDNA 1600014C10 gene	38183217	38197568	Ref	Ref	Alt	Alt	90.5	82.9	89.2	93	87.1	85.5	0;378	24;0	22;166	20;148	5.24631	3.88771	8.25767	5.64245	6.21519	5.25876	1.55172e-07	0.000101195	1.48538e-16	1.6765e-08	5.1263e-10	1.45031e-07	17.3917	17.1164	0.275303	0.275303	87.5333	4.06489	88.5333	3.95011	1	4.10243	4.11829
7 38184807 C	7	38184807	C	T	ENSMUSG00000054676			NA	1600014C10Rik	RIKEN cDNA 1600014C10 gene	38183217	38197568	Ref	Ref	Alt	Alt	68.8	75.7	76.8	64.7	78.6	76.6	20;255	24;0	40;114	45;126	2.59808	3.12358	4.45428	2.10042	4.27618	4.25	0.00937477	0.00178665	8.41765e-06	0.0356919	1.90128e-05	2.13771e-05	10.1759	10.6266	-0.450666	0.450666	73.7667	4.33628	73.3	7.51465	0.466667	4.10243	4.11829
7 38184813 G	7	38184813	G	T	ENSMUSG00000054676			NA	1600014C10Rik	RIKEN cDNA 1600014C10 gene	38183217	38197568	Ref	Ref	Alt	Alt	68.1	71.4	80.9	65.4	80.7	77.9	21;251	24;0	38;112	44;133	2.4797	2.53546	5.09325	2.2188	4.63586	4.60818	0.0131491	0.0112299	3.51981e-07	0.0265003	3.55451e-06	4.06215e-06	10.1084	11.4628	-1.35443	1.35443	73.4667	6.64555	74.6667	8.14637	1.2	4.10243	4.11829
7 38184845 T	7	38184845	T	C	ENSMUSG00000054676			NA	1600014C10Rik	RIKEN cDNA 1600014C10 gene	38183217	38197568	Ref	Ref	Alt	Alt	78.6	87.5	88.9	88.2	87	84	1;200	21;1	15;91	18;112	3.02372	3.67423	5.71548	4.45896	5.01303	4.80833	0.00249691	0.000238563	1.09397e-08	8.23571e-06	5.35805e-07	1.52199e-06	12.4134	14.2803	-1.86689	1.86689	85	5.58659	86.4	2.16333	1.4	4.10243	4.11829
7 38185295 G	7	38185295	G	T	ENSMUSG00000054676			NA	1600014C10Rik	RIKEN cDNA 1600014C10 gene	38183217	38197568	NA	Ref	Alt	Alt	74.4	81.5	79.7	82.5	84.5	74.1	17;199	9;1	30;110	37;158	3.04243	3.27165	5.1149	4.90077	6.32832	3.53815	0.00234673	0.00106921	3.13914e-07	9.54619e-07	2.47847e-10	0.000402938	11.429	14.7672	-3.33826	3.33826	78.5333	3.69098	80.3667	5.51845	1.83333	4.10243	4.11829
7 38185297 C	7	38185297	C	T	ENSMUSG00000054676			NA	1600014C10Rik	RIKEN cDNA 1600014C10 gene	38183217	38197568	NA	Ref	Alt	Alt	73	81.5	76.6	82.5	83.5	73.1	16;198	9;1	33;108	38;156	2.79478	3.27165	4.67238	4.90077	6.18252	3.3282	0.00519346	0.00106921	2.97724e-06	9.54619e-07	6.30871e-10	0.000874087	10.7388	14.4115	-3.67267	3.67267	77.0333	4.26654	79.7	5.7376	2.66667	4.10243	4.11829
7 38185418 A	7	38185418	A	G	ENSMUSG00000054676			NA	1600014C10Rik	RIKEN cDNA 1600014C10 gene	38183217	38197568	Ref	Ref	Alt	Alt	72.5	46.2	71.1	82.1	90.8	78.3	22;270	19;1	51;105	32;171	2.84605	-0.392232	4.00555	5.25329	7.11189	4.38938	0.00442653	0.694887	6.18729e-05	1.49409e-07	1.14466e-12	1.13674e-05	6.45937	16.7546	-10.2952	10.2952	63.2667	14.7967	83.7333	6.40807	20.4667	4.10243	4.11829
7 38185427 G	7	38185427	G	C	ENSMUSG00000054676			NA	1600014C10Rik	RIKEN cDNA 1600014C10 gene	38183217	38197568	Ref	Ref	Alt	Alt	76.3	58.8	69.6	81.7	85.7	74.7	27;354	29;1	66;152	47;201	4.03586	1.02899	4.38269	5.74244	6.81385	4.27239	5.44035e-05	0.303484	1.17221e-05	9.33223e-09	9.50198e-12	1.93387e-05	9.44754	16.8287	-7.38114	7.38114	68.2333	8.82968	80.7	5.56776	12.4667	4.10243	4.11829
7 38185515 T	7	38185515	T	C	ENSMUSG00000054676			NA	1600014C10Rik	RIKEN cDNA 1600014C10 gene	38183217	38197568	Ref	Ref	Alt	Alt	93.2	78.6	91.6	85.7	89.8	85.1	0;265	27;1	19;150	24;158	5.72872	3.70328	7.57373	5	6.11888	6.04488	1.01194e-08	0.000212829	3.62647e-14	5.73303e-07	9.4236e-10	1.49524e-09	17.0057	17.1638	-0.158026	0.158026	87.8	8.0075	86.8667	2.55799	0.933333	4.10243	4.11829
7 38185523 T	7	38185523	T	A	ENSMUSG00000054676			NA	1600014C10Rik	RIKEN cDNA 1600014C10 gene	38183217	38197568	Ref	Ref	Alt	Alt	73.3	62.5	79.5	76.3	78.3	73.8	18;225	25;0	45;128	38;121	3.1305	1.58114	5.54322	3.24443	4.38938	3.71307	0.00174512	0.113846	2.96962e-08	0.00117687	1.13674e-05	0.000204761	10.2549	11.3469	-1.09203	1.09203	71.7667	8.6031	76.1333	2.25462	4.36667	4.10243	4.11829
7 38185586 C	7	38185586	C	T	ENSMUSG00000054676			NA	1600014C10Rik	RIKEN cDNA 1600014C10 gene	38183217	38197568	Ref	Ref	Alt	Alt	77.1	75	78.7	86.8	85.1	81.5	18;196	18;1	32;112	26;140	3.21159	2.23607	5.40599	4.5422	6.04488	4.62681	0.00132004	0.0253473	6.44517e-08	5.56702e-06	1.49524e-09	3.71334e-06	10.8536	15.2139	-4.36025	4.36025	76.9333	1.85562	84.4667	2.70617	7.53333	4.10243	4.11829
7 38185612 G	7	38185612	G	C	ENSMUSG00000054676			NA	1600014C10Rik	RIKEN cDNA 1600014C10 gene	38183217	38197568	Ref	Ref	Alt	Alt	74.5	62.2	75.7	84.6	83.7	72.1	25;233	40;0	55;148	43;175	3.64068	1.47959	5.4102	4.9923	6.66701	3.63803	0.00027192	0.138982	6.29542e-08	5.96639e-07	2.61073e-11	0.000274727	10.5305	15.2973	-4.76687	4.76687	70.8	7.47195	80.1333	6.97161	9.33333	4.10243	4.11829
7 38185678 G	7	38185678	G	A	ENSMUSG00000054676			NA	1600014C10Rik	RIKEN cDNA 1600014C10 gene	38183217	38197568	Ref	Ref	Alt	Alt	87.8	82.4	76.7	64.7	86.4	76.9	16;187	17;0	32;133	30;109	4.84139	3.77297	5.05964	1.71499	5.90839	3.36269	1.28936e-06	0.000161316	4.20039e-07	0.0863478	3.45464e-09	0.000771866	13.674	10.9861	2.68793	2.68793	82.3	5.55068	76	10.878	6.3	4.10243	4.11829
7 38185687 G	7	38185687	G	A	ENSMUSG00000054676			NA	1600014C10Rik	RIKEN cDNA 1600014C10 gene	38183217	38197568	Ref	NA	Alt	Alt	88.5	82.8	79.1	58.3	83.7	78.8	13;141	15;0	22;100	25;81	3.92232	3.52821	4.76461	0.816497	4.71429	3.30748	8.76994e-05	0.000418378	1.89221e-06	0.414216	2.4256e-06	0.00094141	12.2151	8.83826	3.37688	3.37688	83.4667	4.73533	73.6	13.4748	9.86667	4.10243	4.11829
7 38185845 T	7	38185845	T	C	ENSMUSG00000054676			NA	1600014C10Rik	RIKEN cDNA 1600014C10 gene	38183217	38197568	Ref	Ref	Alt	Alt	66.7	54.3	69	77.5	69.1	80.8	21;154	17;1	52;97	36;111	1.73205	0.507093	3.53797	3.47851	2.83164	4.4376	0.0832645	0.61209	0.000403214	0.000504218	0.004631	9.09668e-06	5.77711	10.7477	-4.97063	4.97063	63.3333	7.90717	75.8	6.03241	12.4667	4.10243	4.11829
7 38185853 A	7	38185853	A	G	ENSMUSG00000054676			NA	1600014C10Rik	RIKEN cDNA 1600014C10 gene	38183217	38197568	Ref	Ref	Alt	Alt	63.3	62.5	71.8	79.5	69.2	83.6	20;160	14;1	47;100	33;113	1.46059	1.41421	4.01321	3.68295	2.7735	4.98908	0.144127	0.157299	5.98977e-05	0.000230553	0.00554567	6.06678e-07	6.88802	11.4455	-4.55751	4.55751	65.8667	5.15396	77.4333	7.41912	11.5667	4.10243	4.11829
7 38186133 C	7	38186133	C	G	ENSMUSG00000054676			NA	1600014C10Rik	RIKEN cDNA 1600014C10 gene	38183217	38197568	Ref	Ref	Alt	Alt	83.7	73.3	75	77.8	84.7	65.6	30;243	21;2	37;126	45;149	4.71429	2.55604	4.58258	3.72678	6.39945	2.5	2.4256e-06	0.0105871	4.59283e-06	0.000193942	1.55939e-10	0.0124193	11.8529	12.6262	-0.773328	0.773328	77.3333	5.57883	76.0333	9.67178	1.3	4.10243	4.11829
7 38186146 G	7	38186146	G	A	ENSMUSG00000054676			NA	1600014C10Rik	RIKEN cDNA 1600014C10 gene	38183217	38197568	Ref	Ref	Alt	Alt	84.1	65.7	75.5	76.9	85.9	71.9	25;278	29;1	42;131	43;165	4.52267	1.85934	4.95082	3.8829	6.88098	3.5	6.10644e-06	0.0629791	7.39007e-07	0.000103217	5.9444e-12	0.000465258	11.3328	14.2639	-2.93105	2.93105	75.1	9.20652	78.2333	7.0946	3.13333	4.10243	4.11829
7 38186158 T	7	38186158	T	G	ENSMUSG00000054676			NA	1600014C10Rik	RIKEN cDNA 1600014C10 gene	38183217	38197568	Ref	Ref	Alt	Alt	77.8	67.5	74.3	74.1	80.3	76.9	24;252	31;1	41;114	44;150	3.72678	2.21359	4.06378	3.67658	5.10316	4.34122	0.000193942	0.0268567	4.82849e-05	0.000236382	3.34026e-07	1.41697e-05	10.0042	13.121	-3.11681	3.11681	73.2	5.23737	77.1	3.10483	3.9	4.10243	4.11829
7 38186254 G	7	38186254	G	A	ENSMUSG00000054676			NA	1600014C10Rik	RIKEN cDNA 1600014C10 gene	38183217	38197568	Ref	Ref	Alt	Alt	73.7	74.4	73.8	74.5	82.3	77.4	22;271	20;1	48;136	39;144	3.57624	3.20247	4.36436	3.5007	5.73795	3.98346	0.000348575	0.00136255	1.27497e-05	0.000464038	9.58304e-09	6.79202e-05	11.1431	13.2221	-2.07904	2.07904	73.9667	0.378594	78.0667	3.9425	4.1	4.10243	4.11829
7 38186529 G	7	38186529	G	T	ENSMUSG00000054676			NA	1600014C10Rik	RIKEN cDNA 1600014C10 gene	38183217	38197568	Ref	Ref	Alt	Alt	95.7	68.2	80	91.7	94.9	75.9	1;110	14;0	16;69	11;81	4.3788	1.70561	3.79473	4.08248	5.60449	2.78543	1.19333e-05	0.0880815	0.000147802	4.45571e-05	2.08875e-08	0.00534568	9.87914	12.4724	-2.59326	2.59326	81.3	13.796	87.5	10.1725	6.2	4.10243	4.11829
7 38186690 A	7	38186690	A	G	ENSMUSG00000054676			NA	1600014C10Rik	RIKEN cDNA 1600014C10 gene	38183217	38197568	Ref	Ref	Alt	Alt	78.6	69.6	60.7	79.4	79.7	76.6	18;147	23;0	35;72	30;110	3.02372	1.87663	1.60357	3.42997	4.55661	3.64662	0.00249691	0.0605689	0.108809	0.000603644	5.19854e-06	0.000265707	6.50391	11.6332	-5.1293	5.1293	69.6333	8.95005	78.5667	1.70978	8.93333	4.10243	4.11829
7 38186723 G	7	38186723	G	A	ENSMUSG00000054676			NA	1600014C10Rik	RIKEN cDNA 1600014C10 gene	38183217	38197568	Ref	Ref	Alt	Alt	66.7	94.3	88	97.8	91	87.5	2;219	23;0	25;127	16;169	2.16025	5.23996	6.58179	6.48745	6.71932	6.36396	0.0307536	1.60615e-07	4.64808e-11	8.73036e-11	1.82575e-11	1.96616e-10	13.982	19.5707	-5.58873	5.58873	83	14.4634	92.1	5.23737	9.1	4.10243	4.11829
7 38186781 T	7	38186781	T	A	ENSMUSG00000054676			NA	1600014C10Rik	RIKEN cDNA 1600014C10 gene	38183217	38197568	Ref	NA	Alt	Alt	91.4	75.7	72.7	73.2	69.6	69.8	19;161	15;0	30;108	38;92	4.90189	3.12358	3.69274	2.9673	2.65396	2.59248	9.49167e-07	0.00178665	0.000221847	0.00300426	0.00795544	0.00952879	11.7182	8.21373	3.50449	3.50449	79.9333	10.0431	70.8667	2.0232	9.06667	4.10243	4.11829
7 38186864 G	7	38186864	G	A	ENSMUSG00000054676			NA	1600014C10Rik	RIKEN cDNA 1600014C10 gene	38183217	38197568	Ref	Ref	Alt	Alt	91.9	71.4	85.5	87.8	78.4	80.6	14;217	14;0	22;119	28;126	5.09637	2.26779	6.19422	4.84139	4.06081	4.826	3.46231e-07	0.0233422	5.85726e-10	1.28936e-06	4.89023e-05	1.39299e-06	13.5584	13.7282	-0.169823	0.169823	82.9333	10.4882	82.2667	4.91664	0.666667	4.10243	4.11829
7 38187570 A	7	38187570	A	G	ENSMUSG00000054676			NA	1600014C10Rik	RIKEN cDNA 1600014C10 gene	38183217	38197568	Ref	Ref	Alt	Alt	90.2	87.9	89.4	94.3	92.3	89.4	2;169	15;0	17;142	11;123	5.15373	4.35194	7.26717	5.23996	6.1017	5.397	2.5535e-07	1.34937e-05	3.67096e-13	1.60615e-07	1.04945e-09	6.77626e-08	16.7728	16.7387	0.0341827	0.0341827	89.1667	1.16762	92	2.46374	2.83333	4.10243	4.11829
7 38187573 T	7	38187573	T	C	ENSMUSG00000054676			NA	1600014C10Rik	RIKEN cDNA 1600014C10 gene	38183217	38197568	Ref	Ref	Alt	Alt	91.9	90.3	89.3	97.1	94.1	88.9	0;163	15;0	15;137	9;121	5.09637	4.49013	7.20119	5.48795	6.30126	5.21749	3.46231e-07	7.11789e-06	5.96891e-13	4.06614e-08	2.95235e-10	1.81362e-07	16.7877	17.0067	-0.219016	0.219016	90.5	1.31149	93.3667	4.1489	2.86667	4.10243	4.11829
7 38187688 T	7	38187688	T	G	ENSMUSG00000054676			NA	1600014C10Rik	RIKEN cDNA 1600014C10 gene	38183217	38197568	Ref	Ref	Alt	Alt	83.3	69.6	74.3	86.4	79.6	78.8	19;212	16;1	29;88	20;84	3.26599	1.87663	4.06378	3.41121	4.14286	3.30748	0.00109084	0.0605689	4.82849e-05	0.000646749	3.43006e-05	0.00094141	9.20639	10.8615	-1.65515	1.65515	75.7333	6.96156	81.6	4.17612	5.86667	4.10243	4.11829
7 38187698 G	7	38187698	G	A	ENSMUSG00000054676			NA	1600014C10Rik	RIKEN cDNA 1600014C10 gene	38183217	38197568	Ref	Ref	Alt	Alt	92.3	82.8	92.5	92.3	90	88.9	0;254	14;1	13;122	11;101	4.31455	3.52821	7.60263	4.31455	5.65685	4.66667	1.59925e-05	0.000418378	2.9017e-14	1.59925e-05	1.54173e-08	3.06125e-06	15.4454	14.6381	0.807322	0.807322	89.2	5.54346	90.4	1.73494	1.2	4.10243	4.11829
7 38187819 T	7	38187819	T	G	ENSMUSG00000054676			NA	1600014C10Rik	RIKEN cDNA 1600014C10 gene	38183217	38197568	NA	Ref	Alt	Alt	85.2	76.9	85.2	73.3	87.2	79.1	17;165	9;0	19;95	22;90	3.65655	2.74563	5.50559	2.55604	4.64372	3.81246	0.000255631	0.00603956	3.67943e-08	0.0105871	3.42197e-06	0.000137588	11.9078	11.0122	0.895544	0.895544	82.4333	4.79201	79.8667	6.98164	2.56667	4.10243	4.11829
7 38187840 C	7	38187840	C	T	ENSMUSG00000054676			NA	1600014C10Rik	RIKEN cDNA 1600014C10 gene	38183217	38197568	NA	Ref	Alt	Alt	83.3	80	84.7	74.2	81.8	82.6	17;203	12;0	27;135	24;97	4.32049	3.54965	6.39945	2.69408	4.22116	4.42326	1.5568e-05	0.000385747	1.55939e-10	0.00705833	2.4305e-05	9.72232e-06	14.2696	11.3385	2.93109	2.93109	82.6667	2.41316	79.5333	4.63609	3.13333	4.10243	4.11829
7 38187942 A	7	38187942	A	G	ENSMUSG00000054676			NA	1600014C10Rik	RIKEN cDNA 1600014C10 gene	38183217	38197568	Ref	Ref	Alt	Alt	92.6	67.5	80.5	87.5	78.8	85.4	12;182	21;0	32;122	28;142	4.42635	2.21359	5.6822	5.61249	4.67748	4.90748	9.58401e-06	0.0268567	1.32976e-08	1.9944e-08	2.90427e-06	9.22553e-07	12.3221	15.1974	-2.8753	2.8753	80.2	12.5527	83.9	4.53982	3.7	4.10243	4.11829
7 38187956 G	7	38187956	G	A	ENSMUSG00000054676			NA	1600014C10Rik	RIKEN cDNA 1600014C10 gene	38183217	38197568	Ref	Ref	Alt	Alt	100	64.7	82.8	80.8	78.5	84.2	11;177	20;0	27;130	30;125	6	1.71499	6.11104	4.4376	4.58929	4.21776	1.97318e-09	0.0863478	9.89831e-10	9.09668e-06	4.44766e-06	2.46745e-05	13.826	13.2446	0.581384	0.581384	82.5	17.6519	81.1667	2.86764	1.33333	4.10243	4.11829
7 38187961 A	7	38187961	A	T	ENSMUSG00000054676			NA	1600014C10Rik	RIKEN cDNA 1600014C10 gene	38183217	38197568	Ref	Ref	Alt	Alt	100	86.8	89.1	92	84.6	90.9	0;202	20;1	15;152	18;141	6.08276	4.5422	7.50652	5.9397	5.58156	5.4272	1.18129e-09	5.56702e-06	6.07204e-14	2.85549e-09	2.38367e-08	5.72436e-08	18.1315	16.9485	1.18302	1.18302	91.9667	7.05148	89.1667	3.99291	2.8	4.10243	4.11829
7 38187979 A	7	38187979	A	T	ENSMUSG00000054676			NA	1600014C10Rik	RIKEN cDNA 1600014C10 gene	38183217	38197568	Ref	Ref	Alt	Alt	97.2	63.6	85.3	71	77.5	77.5	16;154	19;0	24;120	27;84	5.66667	1.5667	6.11991	2.33487	3.47851	3.47851	1.45602e-08	0.117185	9.36265e-10	0.0195503	0.000504218	0.000504218	13.3533	9.29188	4.0614	4.0614	82.0333	17.0365	75.3333	3.75278	6.7	4.10243	4.11829
7 38187985 T	7	38187985	T	C	ENSMUSG00000054676			NA	1600014C10Rik	RIKEN cDNA 1600014C10 gene	38183217	38197568	Ref	Ref	Alt	Alt	96.4	60	80.6	66.7	78.8	68.4	15;138	19;0	28;102	28;70	4.91354	1.18322	5.00895	1.73205	3.30748	2.2711	8.94473e-07	0.236724	5.47286e-07	0.0832645	0.00094141	0.0231409	11.1057	7.31063	3.79508	3.79508	79	18.2527	71.3	6.55057	7.7	4.10243	4.11829
7 38188045 C	7	38188045	C	T	ENSMUSG00000054676			NA	1600014C10Rik	RIKEN cDNA 1600014C10 gene	38183217	38197568	NA	Ref	Alt	Alt	89.5	69.2	73.5	80.4	84.1	70.7	23;201	23;0	45;153	37;136	5.9604	2.40192	4.75271	4.12837	5.65814	3.15135	2.51628e-09	0.0163092	2.0071e-06	3.65336e-05	1.53027e-08	0.00162515	13.115	12.9379	0.177162	0.177162	77.4	10.6972	78.4	6.92026	1	4.10243	4.11829
7 38188055 C	7	38188055	C	T	ENSMUSG00000054676			NA	1600014C10Rik	RIKEN cDNA 1600014C10 gene	38183217	38197568	NA	Ref	Alt	Alt	85.1	64.9	72.5	81.4	81.6	63.6	21;159	20;0	42;122	33;103	4.81354	1.80839	4.02492	4.11746	4.42857	1.80907	1.48276e-06	0.070546	5.69941e-05	3.83069e-05	9.48593e-06	0.0704404	10.6469	10.3551	0.291755	0.291755	74.1667	10.2026	75.5333	10.3351	1.36667	4.10243	4.11829
7 38188340 A	7	38188340	A	T	ENSMUSG00000054676			NA	1600014C10Rik	RIKEN cDNA 1600014C10 gene	38183217	38197568	Ref	Ref	Alt	Alt	84	77.4	77.2	81.1	69.3	66.7	28;210	24;0	29;106	46;114	3.4	3.05329	4.83788	3.78118	3.34863	2.3094	0.000673859	0.00226347	1.31233e-06	0.000156089	0.000812117	0.0209213	11.2912	9.43921	1.85196	1.85196	79.5333	3.86954	72.3667	7.6742	7.16667	4.10243	4.11829
7 38188404 G	7	38188404	G	A	ENSMUSG00000054676			NA	1600014C10Rik	RIKEN cDNA 1600014C10 gene	38183217	38197568	Ref	Ref	Alt	Alt	82.9	74.3	84.7	71.4	71.4	75.9	24;193	14;0	27;121	34;94	4.21669	2.87352	5.89256	2.26779	2.77746	3.93919	2.47913e-05	0.0040592	3.80266e-09	0.0233422	0.00547855	8.17561e-05	12.9828	8.98444	3.99833	3.99833	80.6333	5.55818	72.9	2.59808	7.73333	4.10243	4.11829
7 38188464 T	7	38188464	T	C	ENSMUSG00000054676			NA	1600014C10Rik	RIKEN cDNA 1600014C10 gene	38183217	38197568	Ref	NA	Alt	Alt	87.1	66.7	96.2	80	84.9	97.6	0;173	18;0	13;91	15;110	4.13092	1.52753	6.6564	3.28634	5.08234	6.17213	3.61311e-05	0.12663	2.80611e-11	0.001015	3.72812e-07	6.73744e-10	12.3148	14.5408	-2.22596	2.22596	83.3333	15.1064	87.5	9.0835	4.16667	4.10243	4.11829
7 38188481 T	7	38188481	T	G	ENSMUSG00000054676			NA	1600014C10Rik	RIKEN cDNA 1600014C10 gene	38183217	38197568	Ref	NA	Alt	Alt	71.4	80	89.4	85.7	84.6	92.9	0;193	20;0	17;90	15;107	1.96396	2.68328	6.40076	3.77964	4.9923	5.55492	0.0495346	0.00729036	1.54608e-10	0.000157052	5.96639e-07	2.77738e-08	11.048	14.3269	-3.27887	3.27887	80.2667	9.00296	87.7333	4.50814	7.46667	4.10243	4.11829
7 38189798 C	7	38189798	C	T	ENSMUSG00000054676			NA	1600014C10Rik	RIKEN cDNA 1600014C10 gene	38183217	38197568	Ref	NA	Alt	Alt	89.5	100	84.6	85.2	95.8	89.7	0;161	10;1	10;80	10;104	3.44124	4.3589	4.9923	3.65655	6.35085	4.96397	0.000579063	1.30718e-05	5.96639e-07	0.000255631	2.14124e-10	6.90656e-07	12.7924	14.9714	-2.17894	2.17894	91.3667	7.86787	90.2333	5.32009	1.13333	4.10243	4.11829
7 38189816 T	7	38189816	T	C	ENSMUSG00000054676			NA	1600014C10Rik	RIKEN cDNA 1600014C10 gene	38183217	38197568	Ref	NA	Alt	Alt	82.6	88	75.5	76.5	83.8	79.4	7;158	10;0	19;78	21;84	3.12772	3.8	3.57143	3.08697	4.10997	3.42997	0.0017617	0.000144696	0.000355039	0.00202205	3.95702e-05	0.000603644	10.4991	10.6269	-0.127776	0.127776	82.0333	6.26924	79.9	3.6756	2.13333	4.10243	4.11829
7 38190246 A	7	38190246	A	G	ENSMUSG00000054676			NA	1600014C10Rik	RIKEN cDNA 1600014C10 gene	38183217	38197568	Ref	NA	Alt	Alt	64.3	76.5	78.4	93.8	73	96.2	2;90	9;2	20;62	12;67	1.06904	2.18282	4.06081	3.5	2.79478	4.70679	0.285049	0.029049	4.89023e-05	0.000465258	0.00519346	2.51651e-06	7.31268	11.0016	-3.68889	3.68889	73.0667	7.65136	87.6667	12.7583	14.6	4.10243	4.11829
7 38192692 G	7	38192692	G	A	ENSMUSG00000054676			NA	1600014C10Rik	RIKEN cDNA 1600014C10 gene	38183217	38197568	Ref	NA	Alt	Alt	74.1	76.2	88.2	84	86.7	91.4	10;120	7;1	18;81	13;92	2.50185	2.4004	5.46109	3.4	4.91935	4.90189	0.0123546	0.0163773	4.73214e-08	0.000673859	8.68323e-07	9.49167e-07	10.3633	13.2212	-2.8579	2.8579	79.5	7.60723	87.3667	3.74477	7.86667	4.10243	4.11829
7 38193147 T	7	38193147	T	A	ENSMUSG00000054676			NA	1600014C10Rik	RIKEN cDNA 1600014C10 gene	38183217	38197568	NA	Ref	Alt	Alt	84.6	83.3	83.3	73.9	92.9	88.9	7;83	7;0	9;46	11;67	2.49615	2.3094	3.65148	2.29366	4.53557	4.04145	0.0125549	0.0209213	0.00026073	0.0218101	5.74471e-06	5.31213e-05	8.45704	10.8707	-2.41365	2.41365	83.7333	0.750555	85.2333	10.0167	1.5	4.10243	4.11829
7 38194244 T	7	38194244	T	C	ENSMUSG00000054676			NA	1600014C10Rik	RIKEN cDNA 1600014C10 gene	38183217	38197568	NA	Ref	Alt	Alt	80	80	80.5	85.7	94.3	76.7	7;83	10;0	14;57	11;68	2.32379	2.32379	3.90434	2.67261	5.23996	2.92119	0.0201368	0.0201368	9.44813e-05	0.00752632	1.60615e-07	0.003487	8.55192	10.8338	-2.28183	2.28183	80.1667	0.288675	85.5667	8.80076	5.4	4.10243	4.11829
7 38194672 G	7	38194672	G	A	ENSMUSG00000054676			NA	1600014C10Rik	RIKEN cDNA 1600014C10 gene	38183217	38197568	Ref	NA	Alt	Alt	93.9	66.7	86	90.6	91.5	93.1	10;104	9;0	12;80	9;99	5.04825	1	5.09117	4.59619	5.68873	4.64238	4.45871e-07	0.317311	3.55863e-07	4.30278e-06	1.27984e-08	3.44413e-06	11.1394	14.9273	-3.78789	3.78789	82.2	13.9925	91.7333	1.26623	9.53333	4.10243	4.11829
7 38194856 A	7	38194856	A	T	ENSMUSG00000054676	ENSMUST00000165308	ENSMUSE00000446563	4	1600014C10Rik	RIKEN cDNA 1600014C10 gene	38194785	38197563	Ref	Ref	Alt	Alt	71.8	68.3	67.6	71.1	73	73.3	3;2458	403;2	373;836	411;1087	8.59075	6.86598	7.61899	9.09907	9.60031	11.431	8.64013e-18	6.60376e-12	2.55664e-14	9.11073e-20	7.97065e-22	2.9288e-30	23.0757	30.1303	-7.05461	7.05461	69.2333	2.25019	72.4667	1.19304	3.23333	4.10243	4.11829
7 38195339 A	7	38195339	A	G	ENSMUSG00000054676	ENSMUST00000165308	ENSMUSE00000446563	4	1600014C10Rik	RIKEN cDNA 1600014C10 gene	38194785	38197563	Ref	Ref	Alt	Alt	66.2	68.3	68.9	71.5	70.6	66.2	0;2322	545;3	505;1062	539;1221	7.45715	7.8541	9.03141	10.5473	9.70304	7.92002	8.84169e-14	4.02666e-15	1.69468e-19	5.22804e-26	2.92643e-22	2.37478e-15	24.3427	28.1704	-3.8277	3.8277	67.8	1.41774	69.4333	2.83608	1.63333	4.10243	4.11829
7 38195484 T	7	38195484	T	C	ENSMUSG00000054676	ENSMUST00000165308	ENSMUSE00000446563	4	1600014C10Rik	RIKEN cDNA 1600014C10 gene	38194785	38197563	Ref	Ref	Alt	Alt	60.8	63.2	60.6	60.5	63.7	60.3	1;2021	727;2	677;1077	685;1093	5.16667	5.94529	5.48594	5.1245	6.55877	5.10159	2.38306e-07	2.7597e-09	4.1128e-08	2.98328e-07	5.42537e-11	3.3681e-07	16.5979	16.7849	-0.186966	0.186966	61.5333	1.44684	61.5	1.90788	0.0333333	4.10243	4.11829
7 38195490 T	7	38195490	T	G	ENSMUSG00000054676	ENSMUST00000165308	ENSMUSE00000446563	4	1600014C10Rik	RIKEN cDNA 1600014C10 gene	38194785	38197563	Ref	Ref	Alt	Alt	60.9	61.9	61.1	62.5	63.4	60.3	0;2034	695;1	658;1040	673;1100	5.21286	5.1848	5.65685	6.22998	6.2993	5.05386	1.85951e-07	2.16252e-07	1.54173e-08	4.66507e-10	2.98996e-10	4.32963e-07	16.0545	17.5831	-1.52863	1.52863	61.3	0.52915	62.0667	1.59478	0.766667	4.10243	4.11829
7 38195590 A	7	38195590	A	T	ENSMUSG00000054676	ENSMUST00000165308	ENSMUSE00000446563	4	1600014C10Rik	RIKEN cDNA 1600014C10 gene	38194785	38197563	Ref	Ref	Alt	Alt	66.4	63.8	64.8	66.6	64.3	66.3	0;2364	676;2	551;1025	518;996	7.52174	5.70375	7.35539	7.99324	6.19415	7.01757	5.40524e-14	1.17203e-08	1.90369e-13	1.31434e-15	5.85996e-10	2.25768e-12	20.5809	21.205	-0.624085	0.624085	65	1.31149	65.7333	1.25033	0.733333	4.10243	4.11829
7 38195810 T	7	38195810	T	C	ENSMUSG00000054676	ENSMUST00000165308	ENSMUSE00000446563	4	1600014C10Rik	RIKEN cDNA 1600014C10 gene	38194785	38197563	Ref	Ref	Alt	Alt	57.7	58	64	63	60.2	61.6	1;2300	792;4	722;1102	732;1177	3.73692	3.47059	7.74225	6.76923	5.03716	5.79074	0.000186287	0.000519324	9.7674e-15	1.29469e-11	4.725e-07	7.00761e-09	14.9498	17.5971	-2.64737	2.64737	59.9	3.55387	61.6	1.4	1.7	4.10243	4.11829
7 38196006 G	7	38196006	G	A	ENSMUSG00000054676	ENSMUST00000165308	ENSMUSE00000446563	4	1600014C10Rik	RIKEN cDNA 1600014C10 gene	38194785	38197563	Ref	Ref	Alt	Alt	62.3	58	61.5	64.6	58.5	59.8	2;2382	871;5	763;1180	800;1258	6.08891	3.86495	6.32128	8.00209	4.46383	4.89175	1.13684e-09	0.000111113	2.59401e-10	1.22329e-15	8.0508e-06	9.99411e-07	16.2751	17.3577	-1.08253	1.08253	60.6	2.28692	60.9667	3.21299	0.366667	4.10243	4.11829
7 38262944 G	7	38262944	G	A	ENSMUSG00000030423	ENSMUST00000032585	ENSMUSE00000635234	7	Pop4	processing of precursor 4, ribonuclease P/MRP family, (S. cerevisiae)	38262820	38263309	Ref	Ref	Alt	Alt	30.6	43.5	19.5	22.7	11.8	23.5	0;61	117;0	71;29	103;26	-2.33333	-0.625543	-3.90434	-3.61814	-4.45896	-3.78076	0.0196307	0.531615	9.44813e-05	0.000296732	8.23571e-06	0.000156353	6.86322	11.8579	4.99463	4.99463	31.2	12.0112	19.3333	6.53631	11.8667	1.93562	1.81122
7 38262948 G	7	38262948	G	A	ENSMUSG00000030423	ENSMUST00000032585	ENSMUSE00000635234	7	Pop4	processing of precursor 4, ribonuclease P/MRP family, (S. cerevisiae)	38262820	38263309	Ref	Ref	Alt	Alt	33.3	36	21.7	22.2	15.4	25	0;67	121;0	78;32	104;28	-2.08167	-1.4	-3.83349	-3.72678	-4.32346	-3.4641	0.037373	0.161513	0.000126337	0.000193942	1.53601e-05	0.000532006	7.31516	11.5143	4.19918	4.19918	30.3333	7.59759	20.8667	4.93694	9.46667	1.93562	1.81122
7 38263032 C	7	38263032	C	T	ENSMUSG00000030423	ENSMUST00000032585	ENSMUSE00000635234	7	Pop4	processing of precursor 4, ribonuclease P/MRP family, (S. cerevisiae)	38262820	38263309	Ref	Ref	Alt	Alt	17	19.4	32.7	12.8	18.8	42.5	2;38	120;0	106;32	103;32	-4.80762	-3.66667	-2.42857	-5.10527	-4.33013	-0.948683	1.52738e-06	0.000245733	0.0151584	3.30314e-07	1.49023e-05	0.342782	10.9029	10.3841	-0.518773	0.518773	23.0333	8.45715	24.7	15.7045	1.66667	1.93562	1.81122
7 38263034 A	7	38263034	A	C	ENSMUSG00000030423	ENSMUST00000032585	ENSMUSE00000635234	7	Pop4	processing of precursor 4, ribonuclease P/MRP family, (S. cerevisiae)	38262820	38263309	Ref	Ref	Alt	Alt	16.4	16.7	30.2	11.1	17.3	45.2	1;47	133;1	118;32	114;34	-4.98908	-4.32049	-2.88457	-5.71548	-4.71495	-0.617213	6.06678e-07	1.5568e-05	0.00391946	1.09397e-08	2.41768e-06	0.537094	12.1941	11.0476	-1.1465	1.1465	21.1	7.88226	24.5333	18.1643	3.43333	1.93562	1.81122
7 45571050 C	7	45571050	C	T	ENSMUSG00000085214	ENSMUST00000142260	ENSMUSE00000724675	4	0610005C13Rik	RIKEN cDNA 0610005C13 gene	45569086	45571192	Ref	Ref	Alt	Alt	29	19.9	23.5	27.9	26	32.6	0;311	646;0	571;183	563;226	-6.50598	-8.74304	-9.20697	-7.64655	-7.7199	-5.30649	7.71875e-11	2.26919e-18	3.35475e-20	2.06436e-14	1.16418e-14	1.11758e-07	24.456	20.6729	-3.78304	3.78304	24.1333	4.58294	28.8333	3.39755	4.7	2.73716	2.71493
7 45571050 C	7	45571050	C	T	ENSMUSG00000030826	ENSMUST00000120296	ENSMUSE00000709039	1	Bcat2	branched chain aminotransferase 2, mitochondrial	45570996	45571552	Ref	Ref	Alt	Alt	29	19.9	23.5	27.9	26	32.6	0;311	646;0	571;183	563;226	-6.50598	-8.74304	-9.20697	-7.64655	-7.7199	-5.30649	7.71875e-11	2.26919e-18	3.35475e-20	2.06436e-14	1.16418e-14	1.11758e-07	24.456	20.6729	-3.78304	3.78304	24.1333	4.58294	28.8333	3.39755	4.7	1.37268	1.20759
7 45574662 A	7	45574662	A	T	ENSMUSG00000085214	ENSMUST00000142260	ENSMUSE00000734628	2	0610005C13Rik	RIKEN cDNA 0610005C13 gene	45574608	45574777	Ref	Ref	Alt	Alt	41.1	33.5	37.7	42.7	44.7	39.5	0;488	491;0	445;265	456;332	-2.55934	-5.04444	-4.03159	-2.286	-1.6577	-3.61591	0.010487	4.54857e-07	5.54004e-05	0.0222541	0.0973781	0.00029929	11.6354	7.55962	-4.07576	4.07576	37.4333	3.80701	42.3	2.62298	4.86667	2.73716	2.71493
7 45976007 G	7	45976007	G	A				NA		NA	NA	NA	Ref	Ref	Alt	Alt	26.7	12.5	18.4	5.4	10.7	0	0;18	80;1	83;20	86;5	-2.55604	-3.67423	-4.42857	-5.42517	-4.15761	-5.09902	0.0105871	0.000238563	9.48593e-06	5.79005e-08	3.21596e-05	3.41417e-07	10.6588	14.6818	4.02295	4.02295	19.2	7.13372	5.36667	5.35008	13.8333	NA	NA
7 45976008 T	7	45976008	T	C				NA		NA	NA	NA	Ref	Ref	Alt	Alt	28.6	11.5	18.8	5.4	10.7	0	0;18	81;0	82;20	86;5	-2.26779	-3.92232	-4.33013	-5.42517	-4.15761	-5.09902	0.0233422	8.76994e-05	1.49023e-05	5.79005e-08	3.21596e-05	3.41417e-07	10.5202	14.6818	4.16156	4.16156	19.6333	8.5804	5.36667	5.35008	14.2667	NA	NA
7 45976027 C	7	45976027	C	G				NA		NA	NA	NA	Ref	Ref	Alt	NA	26.7	7.1	28.8	8.1	12.9	11.5	0;18	86;0	85;25	84;10	-2.55604	-4.53557	-3.05085	-5.09637	-4.13092	-3.92232	0.0105871	5.74471e-06	0.00228194	3.46231e-07	3.61311e-05	8.76994e-05	10.1425	13.1496	3.00715	3.00715	20.8667	11.9684	10.8333	2.46847	10.0333	NA	NA
7 45976030 A	7	45976030	A	C				NA		NA	NA	NA	Ref	Ref	Alt	NA	26.7	7.4	32.6	7.9	15.6	16	0;19	82;0	78;25	83;12	-2.55604	-4.42635	-2.35907	-5.19109	-3.88909	-3.4	0.0105871	9.58401e-06	0.0183207	2.09072e-07	0.000100622	0.000673859	9.34146	12.4802	3.13871	3.13871	22.2333	13.1804	13.1667	4.56545	9.06667	NA	NA
7 45976084 A	7	45976084	A	G				NA		NA	NA	NA	Ref	Ref	Alt	Alt	33.3	16.7	26.5	14.3	29.5	12.9	0;46	64;0	72;25	88;22	-1.63299	-3.26599	-3.28571	-4.22577	-2.7136	-4.13092	0.10247	0.00109084	0.00101724	2.38124e-05	0.00665561	3.61311e-05	8.18469	11.0703	2.8856	2.8856	25.5	8.34506	18.9	9.20652	6.6	NA	NA
7 45976257 C	7	45976257	C	T				NA		NA	NA	NA	Ref	Ref	Alt	Alt	20	13.3	23.3	21.2	18.6	17.1	0;34	63;1	91;22	95;22	-3.79473	-4.01663	-3.50747	-3.30748	-4.11746	-4.21669	0.000147802	5.90358e-05	0.000452394	0.00094141	3.83069e-05	2.47913e-05	11.3188	11.6416	0.322796	0.322796	18.8667	5.09542	18.9667	2.07445	0.1	NA	NA
7 45976283 G	7	45976283	G	C				NA		NA	NA	NA	Ref	Ref	Alt	Alt	35.1	31.7	23.5	19.1	15.4	22	0;33	75;1	91;38	121;28	-1.80839	-2.34261	-3.78076	-4.23008	-4.9923	-3.9598	0.070546	0.0191496	0.000156353	2.33603e-05	5.96639e-07	7.50132e-05	7.93175	13.1822	5.25043	5.25043	30.1	5.96322	18.8333	3.30807	11.2667	NA	NA
7 45976823 T	7	45976823	T	A	ENSMUSG00000030834	ENSMUST00000002850	ENSMUSE00000493167	31	Abcc6	ATP-binding cassette, sub-family C (CFTR/MRP), member 6	45976380	45976944	Ref	Ref	Alt	Alt	37.9	26.4	35.4	21	27.6	32.9	0;158	299;0	323;163	382;148	-2.87352	-5.57802	-4.1804	-6.94081	-5.91316	-5.00188	0.0040592	2.43274e-08	2.90999e-05	3.89862e-12	3.35596e-09	5.67746e-07	12.6319	17.8559	5.22391	5.22391	33.2333	6.04842	27.1667	5.96182	6.06667	3.19909	3.20359
7 45976833 T	7	45976833	T	C	ENSMUSG00000030834	ENSMUST00000002850	ENSMUSE00000493167	31	Abcc6	ATP-binding cassette, sub-family C (CFTR/MRP), member 6	45976380	45976944	Ref	Ref	Alt	Alt	38	23.9	36.2	21.6	30.2	35.9	0;162	289;1	315;157	352;151	-2.85322	-6.04708	-3.85714	-6.70069	-5.15385	-3.93863	0.00432791	1.47495e-09	0.00011472	2.07434e-11	2.55197e-07	8.19476e-05	12.7574	15.7932	3.03573	3.03573	32.7	7.67398	29.2333	7.19884	3.46667	3.19909	3.20359
7 45977282 A	7	45977282	A	G	ENSMUSG00000030834	ENSMUST00000002850	ENSMUSE00000204018	30	Abcc6	ATP-binding cassette, sub-family C (CFTR/MRP), member 6	45977244	45977438	Ref	Ref	Alt	Alt	34.5	33.3	32.7	32.4	29.4	34.1	0;132	246;1	278;140	325;153	-3.73705	-3.51188	-4.39978	-4.23532	-5.21776	-4.18157	0.000186194	0.000444941	1.08363e-05	2.28227e-05	1.81102e-07	2.895e-05	11.6487	13.6347	1.98594	1.98594	33.5	0.916515	31.9667	2.37978	1.53333	3.19909	3.20359
7 45979719 C	7	45979719	C	T	ENSMUSG00000030834	ENSMUST00000002850	ENSMUSE00000204022	29	Abcc6	ATP-binding cassette, sub-family C (CFTR/MRP), member 6	45979628	45979794	Ref	Ref	Alt	Alt	23.8	32.1	38.8	40.6	34.6	30.4	0;111	219;1	224;108	262;137	-5.2737	-3.27327	-2.72179	-1.89057	-3.46069	-5.12362	1.33703e-07	0.00106311	0.00649286	0.0586817	0.000538792	2.99728e-07	11.2688	10.4749	-0.79388	0.79388	31.5667	7.51421	35.2	5.1264	3.63333	3.19909	3.20359
7 45986409 G	7	45986409	G	A	ENSMUSG00000030834	ENSMUST00000002850	ENSMUSE00000225034	23	Abcc6	ATP-binding cassette, sub-family C (CFTR/MRP), member 6	45986331	45986641	Ref	Ref	Alt	Alt	18.7	29.1	37.1	29.6	29.7	28.7	0;78	176;0	218;91	224;93	-5.97522	-3.88198	-2.95932	-4.2339	-4.07965	-4.42635	2.29775e-09	0.000103609	0.00308319	2.29671e-05	4.51031e-05	9.58401e-06	12.8165	12.7399	-0.076617	0.076617	28.3	9.22605	29.3333	0.550757	1.03333	3.19909	3.20359
7 45996764 T	7	45996764	T	C	ENSMUSG00000030834	ENSMUST00000002850	ENSMUSE00000204000	18	Abcc6	ATP-binding cassette, sub-family C (CFTR/MRP), member 6	45996655	45996822	Ref	Ref	Alt	Alt	25	27.4	31.8	24.3	20.8	25.2	0;88	218;0	218;87	265;82	-4.79583	-4.14614	-4.13812	-5.31705	-5.87072	-5.8525	1.62001e-06	3.38127e-05	3.50164e-05	1.05463e-07	4.33908e-09	4.84228e-09	13.0801	17.0403	3.96018	3.96018	28.0667	3.44867	23.4333	2.32451	4.63333	3.19909	3.20359
7 45998774 A	7	45998774	A	G	ENSMUSG00000030834	ENSMUST00000002850	ENSMUSE00000203992	17	Abcc6	ATP-binding cassette, sub-family C (CFTR/MRP), member 6	45998650	45998826	Ref	Ref	Alt	Alt	32.2	19.9	28.4	22.7	21.2	28.1	0;122	323;0	359;133	351;111	-4.26483	-7.15829	-6.24038	-6.2668	-7.51626	-5.53399	2.00051e-05	8.16888e-13	4.36517e-10	3.68553e-10	5.63667e-14	3.13034e-08	17.6635	19.317	1.65354	1.65354	26.8333	6.29788	24	3.62905	2.83333	3.19909	3.20359
7 45998815 A	7	45998815	A	G	ENSMUSG00000030834	ENSMUST00000002850	ENSMUSE00000203992	17	Abcc6	ATP-binding cassette, sub-family C (CFTR/MRP), member 6	45998650	45998826	Ref	Ref	Alt	Alt	18.7	16.9	28.1	26.9	18.6	20.2	0;77	209;1	230;64	243;68	-5.97522	-6.25399	-4.68293	-4.70679	-6.81225	-5.61799	2.29775e-09	4.00103e-10	2.82804e-06	2.51651e-06	9.60825e-12	1.93193e-08	16.9121	17.137	0.224888	0.224888	21.2333	6.01443	21.9	4.40341	0.666667	3.19909	3.20359
7 46002581 G	7	46002581	G	A	ENSMUSG00000030834	ENSMUST00000002850	ENSMUSE00000204008	14	Abcc6	ATP-binding cassette, sub-family C (CFTR/MRP), member 6	46002578	46002665	Ref	Ref	Alt	Alt	19.7	8.5	9.8	5.3	8.8	8.8	3;17	160;0	194;28	203;16	-5.10316	-6.37926	-7.71503	-8.66394	-6.2253	-6.791	3.34026e-07	1.7795e-10	1.20951e-14	4.55739e-18	4.80629e-10	1.11361e-11	19.1975	21.6802	2.48279	2.48279	12.6667	6.12563	7.63333	2.02073	5.03333	3.19909	3.20359
7 46005261 C	7	46005261	C	T	ENSMUSG00000030834	ENSMUST00000002850	ENSMUSE00000204019	13	Abcc6	ATP-binding cassette, sub-family C (CFTR/MRP), member 6	46005120	46005266	Ref	Ref	Alt	Alt	38.2	17.6	29.5	28.6	28.4	27.9	0;72	141;0	152;59	170;67	-1.75292	-5.33578	-3.83761	-3.40168	-4.05081	-4.09765	0.0796158	9.51327e-08	0.000124236	0.000669729	5.10399e-05	4.17374e-05	10.9263	11.5501	0.623823	0.623823	28.4333	10.3413	28.3	0.360555	0.133333	3.19909	3.20359
7 46012542 C	7	46012542	C	T	ENSMUSG00000030834	ENSMUST00000002850	ENSMUSE00000204021	10	Abcc6	ATP-binding cassette, sub-family C (CFTR/MRP), member 6	46012494	46012655	Ref	Ref	Alt	Alt	40.8	31.6	21.3	13.3	36.5	26.2	2;70	154;0	167;74	161;57	-1.60591	-3.21182	-5.40599	-5.68038	-2.32495	-4.36436	0.108294	0.00131897	6.44517e-08	1.34399e-08	0.0200745	1.27497e-05	10.2237	12.3697	2.14597	2.14597	31.2333	9.75517	25.3333	11.6243	5.9	3.19909	3.20359
7 46012581 G	7	46012581	G	A	ENSMUSG00000030834	ENSMUST00000002850	ENSMUSE00000204021	10	Abcc6	ATP-binding cassette, sub-family C (CFTR/MRP), member 6	46012494	46012655	Ref	Ref	Alt	Alt	33.3	26	25.2	21.8	25.8	25.7	0;80	210;0	208;80	214;70	-3	-4.9029	-5.02518	-4.98202	-4.66628	-5.17396	0.0026998	9.44304e-07	5.02962e-07	6.29243e-07	3.06698e-06	2.29178e-07	12.9281	14.8223	1.89418	1.89418	28.1667	4.46356	24.4333	2.28108	3.73333	3.19909	3.20359
7 46012647 G	7	46012647	G	A	ENSMUSG00000030834	ENSMUST00000002850	ENSMUSE00000204021	10	Abcc6	ATP-binding cassette, sub-family C (CFTR/MRP), member 6	46012494	46012655	Ref	Ref	Alt	Alt	27.7	34.2	22.7	22.2	16.7	16	0;76	159;0	185;71	205;45	-4.06128	-2.75299	-5.38133	-4.71405	-6.1101	-6.6011	4.88049e-05	0.00590539	7.39356e-08	2.42847e-06	9.95682e-10	4.08129e-11	12.1956	17.4252	5.22964	5.22964	28.2	5.76628	18.3	3.39559	9.9	3.19909	3.20359
7 46014210 C	7	46014210	C	T	ENSMUSG00000030834	ENSMUST00000002850	ENSMUSE00000376437	9	Abcc6	ATP-binding cassette, sub-family C (CFTR/MRP), member 6	46014069	46014246	Ref	Ref	Alt	Alt	29.7	40.3	29.4	34.8	31.3	26.4	1;91	208;0	191;91	257;113	-4.07965	-1.64992	-4.31022	-3.26377	-4.00977	-5.57802	4.51031e-05	0.0989602	1.63093e-05	0.00109942	6.07777e-05	2.43274e-08	10.0398	12.8516	2.81177	2.81177	33.1333	6.20833	30.8333	4.2194	2.3	3.19909	3.20359
7 46020179 T	7	46020179	T	C	ENSMUSG00000030834	ENSMUST00000002850	ENSMUSE00000204017	4	Abcc6	ATP-binding cassette, sub-family C (CFTR/MRP), member 6	46020138	46020266	Ref	Ref	Alt	Alt	29.3	25.3	25.8	23.1	27.5	28.6	1;119	201;1	221;80	226;82	-3.75467	-4.92469	-5.29465	-5.1366	-4.29797	-4.8107	0.000173569	8.44962e-07	1.19244e-07	2.7976e-07	1.72371e-05	1.50401e-06	13.974	14.2453	0.271257	0.271257	26.8	2.17945	26.4	2.91033	0.4	3.19909	3.20359
7 46020218 A	7	46020218	A	C	ENSMUSG00000030834	ENSMUST00000002850	ENSMUSE00000204017	4	Abcc6	ATP-binding cassette, sub-family C (CFTR/MRP), member 6	46020138	46020266	Ref	Ref	Alt	Alt	29.1	22.7	30.5	26.4	27	32.6	0;130	268;2	296;113	308;123	-4.70299	-6.18718	-4.83494	-5.57802	-5.78928	-4.00379	2.5638e-06	6.12483e-10	1.33187e-06	2.43274e-08	7.06902e-09	6.23367e-05	15.7251	15.3711	-0.354031	0.354031	27.4333	4.15853	28.6667	3.41955	1.23333	3.19909	3.20359
7 46020621 C	7	46020621	C	T	ENSMUSG00000030834	ENSMUST00000002850	ENSMUSE00000204020	3	Abcc6	ATP-binding cassette, sub-family C (CFTR/MRP), member 6	46020541	46020666	Ref	Ref	Alt	Alt	34.7	17.4	30.2	23.6	20	36.7	0;90	125;0	145;59	176;66	-2.59272	-4.42326	-3.66631	-4.47834	-5.36656	-2.52982	0.00952189	9.72232e-06	0.000246071	7.52247e-06	8.02511e-08	0.011412	10.6823	12.3747	1.69243	1.69243	27.4333	8.97571	26.7667	8.78882	0.666667	3.19909	3.20359
7 80345709 T	7	80345709	T	C	ENSMUSG00000030532	ENSMUST00000032747	ENSMUSE00000591895	4	Hddc3	HD domain containing 3	80345648	80346097	NA	Ref	Alt	Alt	95.8	84.6	88.5	100	90	92.7	0;202	12;0	8;68	7;96	4.49073	3.53009	3.92232	4.69042	5.05964	5.46608	7.09791e-06	0.000415418	8.76994e-05	2.7265e-06	4.20039e-07	4.60092e-08	11.9431	15.2161	-3.273	3.273	89.6333	5.68536	94.2333	5.17333	4.6	1.81155	1.69141
7 81161736 A	7	81161736	A	G	ENSMUSG00000083820	ENSMUST00000118488	ENSMUSE00000721346	1	Gm6415	predicted pseudogene 6415	81161397	81161744	Alt	Alt	Ref	Ref	24.5	24.6	31.2	20.3	30.6	24.4	260;0	2;61	130;48	156;52	-3.57143	-4.09315	-3	-4.75	-3.048	-4.63812	0.000355039	4.25559e-05	0.0026998	2.03417e-06	0.00230368	3.51586e-06	10.6646	12.4361	1.77155	1.77155	26.7667	3.8397	25.1	5.18556	1.66667	3.95238	3.91885
7 88310441 T	7	88310441	T	A	ENSMUSG00000030560	ENSMUST00000032779	ENSMUSE00000368279	7	Ctsc	cathepsin C	88309400	88310888	Ref	Ref	Alt	Alt	0	12.8	20.8	14.5	5.1	14.8	0;29	272;1	110;15	107;14	-6.16441	-4.64372	-4.04145	-5.25876	-5.60449	-3.65655	7.07446e-10	3.42197e-06	5.31213e-05	1.45031e-07	2.08875e-08	0.000255631	14.8496	14.5198	-0.329786	0.329786	11.2	10.4919	11.4667	5.51574	0.266667	2.617	2.45742
7 88310719 A	7	88310719	A	G	ENSMUSG00000030560	ENSMUST00000032779	ENSMUSE00000368279	7	Ctsc	cathepsin C	88309400	88310888	Ref	Ref	Alt	Alt	7.6	12.1	5.1	11.3	9.8	9.3	0;46	290;0	149;14	157;18	-6.89312	-5.77748	-5.60449	-6.5273	-6.27381	-5.33745	5.45805e-12	7.58264e-09	2.08875e-08	6.69662e-11	3.52325e-10	9.42629e-08	18.2751	18.1386	-0.136536	0.136536	8.26667	3.5473	10.1333	1.04083	1.86667	2.617	2.45742
7 97712733 T	7	97712733	T	C	ENSMUSG00000025439	ENSMUST00000026506	ENSMUSE00000150857	4	Clns1a	chloride channel, nucleotide-sensitive, 1A	97712627	97712734	Ref	Ref	Alt	NA	18.8	0	12.5	3.4	3.4	6.9	0;9	101;0	80;7	83;4	-2.5	-6.245	-4.24264	-5.01377	-5.01377	-4.64238	0.0124193	4.23806e-10	2.20905e-05	5.33726e-07	5.33726e-07	3.44413e-06	12.9876	14.6699	1.68229	1.68229	10.4333	9.56887	4.56667	2.02073	5.86667	2.35245	2.31084
7 97726649 A	7	97726649	A	G	ENSMUSG00000042797	ENSMUST00000084986	ENSMUSE00000343233	3	Aqp11	aquaporin 11	97726379	97726704	Ref	Ref	Alt	Alt	54	75	64.3	67.6	73.6	74.6	1;467	102;0	99;176	114;293	0.750479	4.3589	3.02372	4.11597	5.37075	5.87427	0.452966	1.30718e-05	0.00249691	3.85561e-05	7.84096e-08	4.24712e-09	8.13309	15.361	-7.22789	7.22789	64.4333	10.5006	71.9333	3.78594	7.5	2.67868	2.93816
7 98887817 T	7	98887817	T	C	ENSMUSG00000035354	ENSMUST00000037968	ENSMUSE00000374318	15	Uvrag	UV radiation resistance associated gene	98886743	98888592	Ref	Ref	Alt	Alt	67.8	54.1	76.5	76.4	81.9	72	0;136	85;0	52;112	60;194	2.73397	0.493197	4.36564	4.98199	5.42115	4.2515	0.00625763	0.621873	1.2675e-05	6.29337e-07	5.92162e-08	2.12342e-05	7.59281	14.6546	-7.06184	7.06184	66.1333	11.2926	76.7667	4.96017	10.6333	2.65889	2.86572
7 103813907 A	7	103813907	A	C	ENSMUSG00000073940	ENSMUST00000098192	ENSMUSE00000633129	1	Hbb-bt	hemoglobin, beta adult t chain	103813778	103813996	Ref	Ref	Alt	Alt	22.6	25.8	21.1	14.5	19.6	19.4	0;110	158;0	174;52	209;46	-5.28845	-3.81	-4.8658	-6.19422	-6.28379	-5.18545	1.23355e-07	0.000138965	1.13992e-06	5.85726e-10	3.30423e-10	2.15494e-07	13.9643	17.6635	3.6992	3.6992	23.1667	2.40069	17.8333	2.88848	5.33333	4.79058	4.7459
7 109388633 G	7	109388633	G	A	ENSMUSG00000081370	ENSMUST00000120160	ENSMUSE00000720328	1	Gm9105	predicted gene 9105	109387478	109388875	Alt	Alt	Ref	Ref	20	11.8	8.6	24	15.8	21.6	90;0	0;24	63;9	64;17	-2.68328	-3.15296	-4.90189	-2.6	-2.9824	-3.45238	0.00729036	0.00161622	9.49167e-07	0.00932238	0.00285994	0.000555667	10.7381	9.03478	-1.70336	1.70336	13.4667	5.87991	20.4667	4.21584	7	1.99594	1.87788
7 119659118 T	7	119659118	T	C	ENSMUSG00000033533	ENSMUST00000047929	ENSMUSE00000435155	12	Acsm1	acyl-CoA synthetase medium-chain family member 1	119659101	119659200	Ref	Ref	Alt	Alt	29.1	22.7	26.5	32.6	23.7	25.9	0;430	857;1	882;313	782;300	-8.43696	-10.5015	-9.62408	-6.9587	-9.28467	-9.29322	3.25702e-17	8.50363e-26	6.32707e-22	3.43418e-12	1.62206e-20	1.49694e-20	28.5625	25.5366	-3.02593	3.02593	26.1	3.2187	27.4	4.63573	1.3	4.87274	4.80175
7 120651326 A	7	120651326	A	G	ENSMUSG00000030884	ENSMUST00000033176	ENSMUSE00000261801	10	Uqcrc2	ubiquinol cytochrome c reductase core protein 2	120651185	120651384	Ref	Ref	Alt	Alt	37.2	45.1	41.8	40.1	38.5	48.6	2;1376	1130;4	944;663	1027;770	-5.91199	-2.17286	-3.97933	-4.59181	-5.48218	-0.727015	3.38007e-09	0.029791	6.91103e-05	4.39419e-06	4.20118e-08	0.467217	12.0642	10.801	-1.26317	1.26317	41.3667	3.96779	42.4	5.42863	1.03333	4.46729	4.45497
7 134661507 A	7	134661507	A	G				NA		NA	NA	NA	Alt	Alt	Ref	Ref	0	21.7	10.3	13.8	3.4	5.3	113;0	2;10	61;8	71;6	-4.12311	-2.71069	-4.27099	-3.8996	-5.01377	-3.90007	3.73798e-05	0.00671439	1.94605e-05	9.63509e-05	5.33726e-07	9.61659e-05	11.1048	12.8134	1.70866	1.70866	10.6667	10.8546	7.5	5.53805	3.16667	NA	NA
7 141178276 C	7	141178276	C	T				NA		NA	NA	NA	Alt	Alt	Ref	Ref	15.9	22.2	16.9	13.9	22.1	17.3	697;0	4;99	380;83	413;89	-9.38337	-6.2361	-8.05555	-9.31381	-7.12767	-8.59123	6.38975e-21	4.48627e-10	7.9122e-16	1.23331e-20	1.02082e-12	8.60425e-18	23.675	25.0327	1.35769	1.35769	18.3333	3.38575	17.7667	4.11987	0.566667	NA	NA
8 14999942 G	8	14999942	G	A	ENSMUSG00000071176	ENSMUST00000084207	ENSMUSE00000866654	29	Arhgef10	Rho guanine nucleotide exchange factor (GEF) 10	14999319	15001085	NA	Ref	Alt	Alt	100	100	93.3	100	82.4	70	0;66	13;0	1;62	6;33	5.09902	4.69042	3.35659	3.4641	2.66789	1.26491	3.41417e-07	2.7265e-06	0.000789113	0.000532006	0.00763288	0.205903	13.146	7.3969	5.74912	5.74912	97.7667	3.86825	84.1333	15.0749	13.6333	0.642648	0.546874
8 26142420 A	8	26142420	A	C	ENSMUSG00000013878	ENSMUST00000014022	ENSMUSE00000637516	8	Rnf170	ring finger protein 170	26140811	26143871	Ref	Ref	Alt	Alt	27.5	11.4	28.6	28.3	36.4	17.2	1;54	130;0	98;28	85;34	-2.84605	-5.12569	-2.77746	-2.94884	-1.80907	-3.52821	0.00442653	2.96446e-07	0.00547855	0.0031897	0.0704404	0.000418378	10.7492	8.28612	-2.46308	2.46308	22.5	9.6286	27.3	9.63898	4.8	1.51929	1.57451
8 40551578 C	8	40551578	C	A	ENSMUSG00000039431	ENSMUST00000048898	ENSMUSE00000932966	14	Mtmr7	myotubularin related protein 7	40551101	40551913	Ref	Ref	Alt	Alt	90	78.9	88.5	76.2	88.9	75	1;74	26;0	10;65	14;58	4.38178	2.52357	3.92232	2.4004	4.04145	2.44949	1.17713e-05	0.0116169	8.76994e-05	0.0163773	5.31213e-05	0.0143059	10.8277	8.89134	1.93634	1.93634	85.8	6.02246	80.0333	7.70216	5.76667	1.05856	0.996311
8 40900093 C	8	40900093	C	T	ENSMUSG00000031596	ENSMUST00000117077	ENSMUSE00000211045	3	Slc7a2	solute carrier family 7 (cationic amino acid transporter, y+ system), member 2	40900056	40900211	Ref	Ref	Alt	Alt	39	39.8	39	40.8	40.6	34.7	3;757	905;1	948;611	989;622	-5.34297	-3.90434	-5.39788	-4.09015	-4.41854	-7.25538	9.14374e-08	9.44813e-05	6.74324e-08	4.31102e-05	9.93715e-06	4.0053e-13	14.6452	15.7641	1.11887	1.11887	39.2667	0.46188	38.7	3.46554	0.566667	4.00755	4.01668
8 40905524 G	8	40905524	G	A	ENSMUSG00000031596	ENSMUST00000117077	ENSMUSE00000287870	6	Slc7a2	solute carrier family 7 (cationic amino acid transporter, y+ system), member 2	40905505	40905727	Ref	Ref	Alt	Alt	37	32.8	41.1	42.4	41.6	36.9	2;676	834;2	938;568	929;617	-6.092	-6.40674	-4.37279	-3.07701	-3.8769	-6.50273	1.11505e-09	1.48659e-10	1.22667e-05	0.00209089	0.000105795	7.88759e-11	16.8715	13.4566	-3.4149	3.4149	36.9667	4.1501	40.3	2.97153	3.33333	4.00755	4.01668
8 40905650 G	8	40905650	G	A	ENSMUSG00000031596	ENSMUST00000117077	ENSMUSE00000287870	6	Slc7a2	solute carrier family 7 (cationic amino acid transporter, y+ system), member 2	40905505	40905727	Ref	Ref	Alt	Alt	40	31	41.8	38.6	44.1	37.2	5;607	779;5	866;547	838;555	-4.67764	-6.72628	-3.85579	-4.52267	-2.50122	-5.9805	2.90199e-06	1.74058e-11	0.000115355	6.10644e-06	0.0123765	2.22449e-09	15.2597	13.0044	-2.25531	2.25531	37.6	5.78619	39.9667	3.64737	2.36667	4.00755	4.01668
8 40912504 C	8	40912504	C	G	ENSMUSG00000031596	ENSMUST00000117077	ENSMUSE00000430975	9	Slc7a2	solute carrier family 7 (cationic amino acid transporter, y+ system), member 2	40912480	40912685	Ref	Ref	Alt	Alt	35.7	35.7	36.8	37.8	34.2	38.4	1;499	612;2	653;369	686;398	-5.34522	-4.81495	-5.22231	-3.97794	-6.3	-4.75011	9.03049e-08	1.47237e-06	1.76707e-07	6.95163e-05	2.97646e-10	2.03306e-06	15.3825	15.028	-0.354437	0.354437	36.0667	0.635085	36.8	2.27156	0.733333	4.00755	4.01668
8 40914071 T	8	40914071	T	C	ENSMUSG00000031596	ENSMUST00000117077	ENSMUSE00000211046	10	Slc7a2	solute carrier family 7 (cationic amino acid transporter, y+ system), member 2	40913963	40914129	Ref	Ref	Alt	Alt	32.2	37.1	36.8	32.1	38.7	35.4	1;406	557;3	635;345	719;398	-6.69682	-3.89883	-5.2698	-5.97614	-4.21671	-6.44125	2.12997e-11	9.66587e-05	1.36573e-07	2.28482e-09	2.47895e-05	1.18493e-10	15.8655	16.6341	0.768649	0.768649	35.3667	2.74651	35.4	3.3	0.0333333	4.00755	4.01668
8 40916351 C	8	40916351	C	T	ENSMUSG00000031596	ENSMUST00000117077	ENSMUSE00000709846	12	Slc7a2	solute carrier family 7 (cationic amino acid transporter, y+ system), member 2	40916338	40922070	Ref	Ref	Alt	Alt	42	28.4	34.9	38.6	38	33.6	0;429	571;1	584;329	668;382	-2.91314	-6.16123	-5.86353	-3.59781	-4.65379	-6.74249	0.0035781	7.2181e-10	4.53136e-09	0.00032091	3.2589e-06	1.55695e-11	14.9379	14.9941	0.0561846	0.0561846	35.1	6.80221	36.7333	2.73008	1.63333	4.00755	4.01668
8 40916437 C	8	40916437	C	T	ENSMUSG00000031596	ENSMUST00000117077	ENSMUSE00000709846	12	Slc7a2	solute carrier family 7 (cationic amino acid transporter, y+ system), member 2	40916338	40922070	Ref	Ref	Alt	Alt	41.7	42.1	41.1	43.9	44.2	41.9	2;898	966;2	991;704	963;735	-4.13992	-3.15394	-4.65041	-2.50349	-2.93948	-4.05734	3.47428e-05	0.00161079	3.31279e-06	0.0122975	0.00328762	4.96343e-05	11.9443	9.50032	-2.44396	2.44396	41.6333	0.503322	43.3333	1.25033	1.7	4.00755	4.01668
8 40916458 C	8	40916458	C	T	ENSMUSG00000031596	ENSMUST00000117077	ENSMUSE00000709846	12	Slc7a2	solute carrier family 7 (cationic amino acid transporter, y+ system), member 2	40916338	40922070	Ref	Ref	Alt	Alt	36.6	38.8	41.5	40.8	40.5	41.6	2;980	1125;2	1060;678	1111;772	-6.84828	-4.52183	-4.4484	-3.92506	-5.0575	-4.50004	7.47436e-12	6.13083e-06	8.65135e-06	8.67073e-05	4.24779e-07	6.79412e-06	15.8185	13.4826	-2.3359	2.3359	38.9667	2.45425	40.9667	0.568624	2	4.00755	4.01668
8 40916954 A	8	40916954	A	G	ENSMUSG00000031596	ENSMUST00000117077	ENSMUSE00000709846	12	Slc7a2	solute carrier family 7 (cationic amino acid transporter, y+ system), member 2	40916338	40922070	Ref	Ref	Alt	Alt	31.8	28.9	32.9	30.6	30.4	31.6	0;406	841;3	839;388	858;383	-7.83719	-6.93782	-7.57402	-7.20388	-8.61766	-7.47039	4.6075e-15	3.98199e-12	3.61835e-14	5.85209e-13	6.83373e-18	7.9956e-14	22.349	23.2919	0.942904	0.942904	31.2	2.0664	30.8667	0.64291	0.333333	4.00755	4.01668
8 40916955 A	8	40916955	A	G	ENSMUSG00000031596	ENSMUST00000117077	ENSMUSE00000709846	12	Slc7a2	solute carrier family 7 (cationic amino acid transporter, y+ system), member 2	40916338	40922070	Ref	Ref	Alt	Alt	32	29.1	32.9	30.8	30.3	31.7	0;406	844;0	834;387	856;383	-7.76115	-6.84149	-7.58947	-7.11696	-8.65426	-7.43022	8.41639e-15	7.83743e-12	3.21226e-14	1.10331e-12	4.96108e-18	1.08414e-13	22.1921	23.2015	1.00935	1.00935	31.3333	1.98578	30.9333	0.70946	0.4	4.00755	4.01668
8 40917016 C	8	40917016	C	T	ENSMUSG00000031596	ENSMUST00000117077	ENSMUSE00000709846	12	Slc7a2	solute carrier family 7 (cationic amino acid transporter, y+ system), member 2	40916338	40922070	Ref	Ref	Alt	Alt	37	31	35	33.8	39	35.2	3;445	600;2	653;347	660;376	-4.94053	-6.07438	-5.87623	-5.33578	-4.34366	-5.70323	7.79104e-07	1.24471e-09	4.19726e-09	9.51327e-08	1.40131e-05	1.17555e-08	16.8911	15.3827	-1.50846	1.50846	34.3333	3.05505	36	2.69072	1.66667	4.00755	4.01668
8 40917038 C	8	40917038	C	A	ENSMUSG00000031596	ENSMUST00000117077	ENSMUSE00000709846	12	Slc7a2	solute carrier family 7 (cationic amino acid transporter, y+ system), member 2	40916338	40922070	Ref	Ref	Alt	Alt	40	33.2	36.1	38.8	37.6	33.9	1;387	557;0	572;335	582;336	-3.76829	-4.95556	-5.08113	-3.44272	-4.67715	-5.80651	0.000164371	7.21212e-07	3.75191e-07	0.000575895	2.90893e-06	6.37872e-09	13.805	13.9264	0.121396	0.121396	36.4333	3.41223	36.7667	2.55408	0.333333	4.00755	4.01668
8 40917188 T	8	40917188	T	A	ENSMUSG00000031596	ENSMUST00000117077	ENSMUSE00000709846	12	Slc7a2	solute carrier family 7 (cationic amino acid transporter, y+ system), member 2	40916338	40922070	Ref	Ref	Alt	Alt	38.3	38.3	36.6	37.1	41.9	40.2	0;723	867;0	938;566	963;641	-5.51323	-4.49529	-6.46641	-5.18705	-3.78692	-5.05259	3.52311e-08	6.94745e-06	1.0036e-10	2.13653e-07	0.000152528	4.35851e-07	16.4749	14.0266	-2.44837	2.44837	37.7333	0.981495	39.7333	2.43379	2	4.00755	4.01668
8 40917308 G	8	40917308	G	A	ENSMUSG00000031596	ENSMUST00000117077	ENSMUSE00000709846	12	Slc7a2	solute carrier family 7 (cationic amino acid transporter, y+ system), member 2	40916338	40922070	Ref	Ref	Alt	Alt	35.8	32.6	32.9	34.5	36.2	37.3	2;811	1152;0	1201;614	1184;670	-7.08	-7.07721	-9.54884	-7.05354	-7.06148	-6.61538	1.44154e-12	1.47081e-12	1.31152e-21	1.74425e-12	1.64735e-12	3.70587e-11	23.7061	20.7304	-2.97565	2.97565	33.7667	1.7673	36	1.41067	2.23333	4.00755	4.01668
8 40917911 T	8	40917911	T	C	ENSMUSG00000031596	ENSMUST00000117077	ENSMUSE00000709846	12	Slc7a2	solute carrier family 7 (cationic amino acid transporter, y+ system), member 2	40916338	40922070	Ref	Ref	Alt	Alt	36.5	38.5	35.2	31.4	40.4	34.8	2;606	789;0	733;420	891;497	-5.4	-3.81293	-6.48138	-7.13194	-4.18418	-7.10414	6.66409e-08	0.000137327	9.08853e-11	9.89675e-13	2.86192e-05	1.2107e-12	15.6943	18.4203	2.72595	2.72595	36.7333	1.66233	35.5333	4.54459	1.2	4.00755	4.01668
8 40918471 C	8	40918471	C	T	ENSMUSG00000031596	ENSMUST00000117077	ENSMUSE00000709846	12	Slc7a2	solute carrier family 7 (cationic amino acid transporter, y+ system), member 2	40916338	40922070	Ref	Ref	Alt	Alt	38.9	40.7	43.2	36.6	39.8	32.6	2;611	751;0	743;518	863;489	-4.77651	-3.08666	-3.10461	-5.04208	-4.41876	-7.98677	1.78363e-06	0.00202419	0.00190528	4.60507e-07	9.92697e-06	1.38515e-15	10.9678	17.4476	6.47983	6.47983	40.9333	2.15948	36.3333	3.6074	4.6	4.00755	4.01668
8 40919082 T	8	40919082	T	C	ENSMUSG00000031596	ENSMUST00000117077	ENSMUSE00000709846	12	Slc7a2	solute carrier family 7 (cationic amino acid transporter, y+ system), member 2	40916338	40922070	Ref	Ref	Alt	Alt	40.4	39.4	37.9	34.7	40.5	39.3	0;542	680;1	744;480	855;536	-4.19921	-3.47535	-5.27656	-5.88255	-4.26772	-4.84248	2.67852e-05	0.000510185	1.3163e-07	4.04005e-09	1.9748e-05	1.28229e-06	12.9511	14.9927	2.04163	2.04163	39.2333	1.25831	38.1667	3.06159	1.06667	4.00755	4.01668
8 40919229 G	8	40919229	G	A	ENSMUSG00000031596	ENSMUST00000117077	ENSMUSE00000709846	12	Slc7a2	solute carrier family 7 (cationic amino acid transporter, y+ system), member 2	40916338	40922070	Ref	Ref	Alt	Alt	40.7	42.4	39	38.6	42	40.1	2;605	643;0	633;427	616;418	-3.84111	-2.09837	-4.64043	-3.87565	-3.25159	-3.62222	0.000122478	0.0358728	3.47677e-06	0.000106339	0.00114763	0.000292085	10.5799	10.7495	0.169548	0.169548	40.7	1.7	40.2333	1.70392	0.466667	4.00755	4.01668
8 40919867 C	8	40919867	C	T	ENSMUSG00000031596	ENSMUST00000117077	ENSMUSE00000709846	12	Slc7a2	solute carrier family 7 (cationic amino acid transporter, y+ system), member 2	40916338	40922070	Ref	Ref	Alt	Alt	35	37.4	33	26.2	32.5	35.6	0;301	487;1	396;211	385;173	-4.83735	-2.79518	-5.07796	-6.82798	-5.01648	-3.47594	1.31579e-06	0.00518715	3.81502e-07	8.61165e-12	5.26274e-07	0.000509057	12.7105	15.3204	2.60991	2.60991	35.1333	2.20303	31.4333	4.78992	3.7	4.00755	4.01668
8 40919905 C	8	40919905	C	T	ENSMUSG00000031596	ENSMUST00000117077	ENSMUSE00000709846	12	Slc7a2	solute carrier family 7 (cationic amino acid transporter, y+ system), member 2	40916338	40922070	Ref	Ref	Alt	Alt	27.3	26.1	31.9	25.7	27.5	35	1;272	447;0	357;143	349;140	-7.07107	-4.58732	-4.6569	-6.50269	-6.2624	-3.23575	1.53746e-12	4.48978e-06	3.21001e-06	7.88987e-11	3.79104e-10	0.00121323	16.3153	16.0008	-0.314455	0.314455	28.4333	3.06159	29.4	4.93254	0.966667	4.00755	4.01668
8 40920024 G	8	40920024	G	A	ENSMUSG00000031596	ENSMUST00000117077	ENSMUSE00000709846	12	Slc7a2	solute carrier family 7 (cationic amino acid transporter, y+ system), member 2	40916338	40922070	Ref	Ref	Alt	Alt	32.9	27.4	37.8	35.7	35.1	40.8	1;609	621;1	543;280	491;279	-6.79259	-4.79768	-4.33846	-4.9322	-5.57499	-2.05718	1.1014e-11	1.60517e-06	1.43486e-05	8.13085e-07	2.47551e-08	0.0396687	15.9287	12.5644	-3.36435	3.36435	32.7	5.20288	37.2	3.13209	4.5	4.00755	4.01668
8 40920703 A	8	40920703	A	G	ENSMUSG00000031596	ENSMUST00000117077	ENSMUSE00000709846	12	Slc7a2	solute carrier family 7 (cationic amino acid transporter, y+ system), member 2	40916338	40922070	Ref	Ref	Alt	Alt	34.5	39.4	34.1	35.9	41.9	41.3	2;546	603;2	653;359	728;491	-5.91469	-3.22396	-6.47183	-4.74713	-3.33914	-3.90437	3.32501e-09	0.0012643	9.68214e-11	2.06327e-06	0.00084037	9.44717e-05	15.6105	11.9906	-3.61985	3.61985	36	2.95127	39.7	3.30454	3.7	4.00755	4.01668
8 41084229 G	8	41084229	G	T	ENSMUSG00000045636	ENSMUST00000059115	ENSMUSE00000426067	2	Mtus1	mitochondrial tumor suppressor 1	41082614	41084840	Ref	Ref	Alt	Alt	33.6	27	35.6	30.7	32.6	24.7	0;350	515;1	467;224	379;158	-5.12148	-6.50538	-4.51762	-5.12569	-4.75327	-6.67126	3.03155e-07	7.7496e-11	6.25381e-06	2.96446e-07	2.00152e-06	2.53612e-11	16.1445	16.5502	0.405747	0.405747	32.0667	4.50037	29.3333	4.12351	2.73333	3.1924	2.89856
8 41084230 A	8	41084230	A	G	ENSMUSG00000045636	ENSMUST00000059115	ENSMUSE00000426067	2	Mtus1	mitochondrial tumor suppressor 1	41082614	41084840	Ref	Ref	Alt	Alt	33.3	26.7	36	30.7	32.1	24.9	0;351	518;1	468;224	383;159	-5.19615	-6.61382	-4.39036	-5.1573	-4.93324	-6.61449	2.03455e-07	3.74535e-11	1.13161e-05	2.50533e-07	8.08773e-07	3.72841e-11	16.2003	16.705	0.504694	0.504694	32	4.78435	29.2333	3.8175	2.76667	3.1924	2.89856
8 41084231 A	8	41084231	A	G	ENSMUSG00000045636	ENSMUST00000059115	ENSMUSE00000426067	2	Mtus1	mitochondrial tumor suppressor 1	41082614	41084840	Ref	Ref	Alt	Alt	35.7	28.2	36.2	32.1	33.3	27.5	0;359	522;1	467;237	386;174	-4.48129	-6.2706	-4.39219	-4.89953	-4.65475	-5.99625	7.41929e-06	3.59666e-10	1.12214e-05	9.60685e-07	3.24379e-06	2.01922e-09	15.1441	15.5505	0.406447	0.406447	33.3667	4.48144	30.9667	3.06159	2.4	3.1924	2.89856
8 41084238 C	8	41084238	C	G	ENSMUSG00000045636	ENSMUST00000059115	ENSMUSE00000426067	2	Mtus1	mitochondrial tumor suppressor 1	41082614	41084840	Ref	Ref	Alt	Alt	38.1	33.6	44.6	40.2	40.1	36.1	1;488	504;0	466;298	368;234	-3.80508	-5.05599	-1.76816	-2.76464	-2.88457	-3.83495	0.000141761	4.28166e-07	0.077034	0.00569862	0.00391946	0.000125592	10.6292	9.48415	-1.14507	1.14507	38.7667	5.53022	38.8	2.3388	0.0333333	3.1924	2.89856
8 41197008 A	8	41197008	A	G	ENSMUSG00000031594	ENSMUST00000034003	ENSMUSE00000963650	7	Fgl1	fibrinogen-like protein 1	41196958	41197145	Ref	Ref	Alt	Alt	39.5	37.8	38.7	36.8	38.7	43.1	6;2125	2612;4	498;315	421;273	-3.68581	-3.91463	-3.52825	-4.21225	-3.4	-2.04124	0.000227975	9.05431e-05	0.000418314	2.52835e-05	0.000673859	0.0412268	11.1287	9.6535	-1.4752	1.4752	38.6667	0.85049	39.5333	3.23161	0.866667	3.13745	3.01656
8 41197044 C	8	41197044	C	T	ENSMUSG00000031594	ENSMUST00000034003	ENSMUSE00000963650	7	Fgl1	fibrinogen-like protein 1	41196958	41197145	Ref	Ref	Alt	Alt	38.4	43.3	37.3	40.9	44.1	48.7	8;3111	2942;3	560;368	481;379	-4.49266	-2.31714	-4.07046	-3.35258	-2.00347	-0.395628	7.03388e-06	0.0204962	4.69208e-05	0.000800632	0.0451269	0.692379	10.8803	5.75167	-5.12858	5.12858	39.6667	3.19427	44.5667	3.92088	4.9	3.13745	3.01656
8 41209848 C	8	41209848	C	T	ENSMUSG00000031594	ENSMUST00000034003	ENSMUSE00000211035	3	Fgl1	fibrinogen-like protein 1	41209697	41209883	Ref	Ref	Alt	Alt	32.6	34.3	39.2	30.5	40.4	34.8	2;1856	2328;6	368;197	452;243	-5.14737	-4.4809	-2.59235	-5.96161	-2.70054	-4.92366	2.64165e-07	7.43302e-06	0.00953227	2.49767e-09	0.00692265	8.49405e-07	12.2206	13.5858	1.36519	1.36519	35.3667	3.42685	35.2333	4.96421	0.133333	3.13745	3.01656
8 56320970 C	8	56320970	C	A	ENSMUSG00000031613	ENSMUST00000034026	ENSMUSE00000337269	7	Hpgd	hydroxyprostaglandin dehydrogenase 15 (NAD)	56320058	56321046	Ref	Ref	Alt	Alt	18.4	23.8	27	21.7	25.8	22.7	0;83	234;1	134;41	134;41	-4.42857	-4.15761	-3.65366	-4.69505	-3.81	-3.61814	9.48593e-06	3.21596e-05	0.000258532	2.66544e-06	0.000138965	0.000296732	12.2398	12.1232	-0.116649	0.116649	23.0667	4.34665	23.4	2.13776	0.333333	3.91266	4.02703
8 64718564 G	8	64718564	G	T	ENSMUSG00000031604	ENSMUST00000034015	ENSMUSE00000211095	6	Msmo1	methylsterol monoxygenase 1	64718139	64719181	Ref	Ref	Alt	Alt	47.5	43	37.8	42.7	43.3	44.4	1;1528	769;3	1247;929	1633;1256	-1.34727	-3.75623	-6.65819	-4.4484	-4.19948	-3.51382	0.177895	0.000172492	2.77215e-11	8.65118e-06	2.67529e-05	0.00044171	11.7617	12.1617	0.400013	0.400013	42.7667	4.85421	43.4667	0.862168	0.7	3.54737	3.76653
8 71618213 A	8	71618213	A	C	ENSMUSG00000034807	ENSMUST00000047903	ENSMUSE00000581900	5	ColgAlt1	collagen beta(1-O)galactosyltransferase 1	71618075	71618279	Ref	Ref	Alt	Alt	42.9	38.7	32.2	35.9	30.1	30.6	0;181	172;1	145;87	208;98	-1.19523	-1.96299	-3.32355	-2.71069	-4.03985	-4.08138	0.231998	0.0496472	0.000888799	0.00671439	5.34854e-05	4.47692e-05	6.48177	10.8319	4.35015	4.35015	37.9333	5.39104	32.2	3.21403	5.73333	2.42061	2.46732
8 72222563 C	8	72222563	C	T	ENSMUSG00000003039	ENSMUST00000003123	ENSMUSE00000358714	4	Fam32a	family with sequence similarity 32, member A	72222182	72223764	Ref	Ref	Alt	Alt	59.1	65.2	61.6	65.1	63	65.8	0;524	189;0	157;253	161;294	2.21193	3.26377	2.81386	3.16083	3.29983	4.27582	0.0269718	0.00109942	0.00489505	0.00157322	0.000967428	1.90438e-05	8.28955	10.7365	-2.44692	2.44692	61.9667	3.06649	64.6333	1.45717	2.66667	2.84835	2.90007
8 72222789 G	8	72222789	G	T	ENSMUSG00000003039	ENSMUST00000003123	ENSMUSE00000358714	4	Fam32a	family with sequence similarity 32, member A	72222182	72223764	Ref	Ref	Alt	Alt	72.8	69.8	69.2	70.7	69.7	72.5	0;431	146;1	90;215	99;243	4.3788	4.0794	3.96362	3.96177	4.30848	5.15485	1.19333e-05	4.5152e-05	7.38219e-05	7.4395e-05	1.64378e-05	2.53829e-07	12.4218	13.4251	-1.00329	1.00329	70.6	1.92873	70.9667	1.41892	0.366667	2.84835	2.90007
8 72222813 G	8	72222813	G	T	ENSMUSG00000003039	ENSMUST00000003123	ENSMUSE00000358714	4	Fam32a	family with sequence similarity 32, member A	72222182	72223764	Ref	Ref	Alt	Alt	69	70.7	69.7	74.8	69.5	63.2	0;473	135;1	95;220	111;248	3.8	4.45669	3.91965	5.22037	4.45589	2.86595	0.000144696	8.32356e-06	8.86786e-05	1.78567e-07	8.35456e-06	0.00415759	12.1763	12.5422	-0.365875	0.365875	69.8	0.8544	69.1667	5.80718	0.633333	2.84835	2.90007
8 72222815 C	8	72222815	C	T	ENSMUSG00000003039	ENSMUST00000003123	ENSMUSE00000358714	4	Fam32a	family with sequence similarity 32, member A	72222182	72223764	Ref	Ref	Alt	Alt	68.6	71.2	69.5	73.5	68.6	61.2	0;499	145;1	99;229	123;256	3.80601	4.60287	4.00119	4.98582	4.35722	2.55331	0.000141227	4.16702e-06	6.30246e-05	6.16994e-07	1.31722e-05	0.0106705	12.4101	11.8964	0.513721	0.513721	69.7667	1.32035	67.7667	6.1922	2	2.84835	2.90007
8 83571788 G	8	83571788	G	A	ENSMUSG00000031708	ENSMUST00000019382	ENSMUSE00000388157	13	Tecr	trans-2,3-enoyl-CoA reductase	83571700	83571935	Ref	Ref	Alt	Alt	57.2	64.9	56.3	58.3	60.9	59.7	1;1175	395;1	353;510	502;743	2.36908	4.73396	2.32858	2.93453	4.14642	4.6155	0.0178323	2.20183e-06	0.0198813	0.00334054	3.37707e-05	3.92155e-06	9.43162	11.6965	-2.26483	2.26483	59.4667	4.72687	59.6333	1.30128	0.166667	4.12265	4.24698
8 83996360 G	8	83996360	G	A	ENSMUSG00000005469	ENSMUST00000005606	ENSMUSE00000900268	10	Prkaca	protein kinase, cAMP dependent, catalytic, alpha	83995292	83996445	Ref	Ref	Alt	Alt	30.8	26	32.3	23.1	37	23.8	0;122	132;0	132;55	149;60	-2.7735	-4.09644	-2.794	-4.34122	-2.33333	-4.15761	0.00554567	4.19552e-05	0.005206	1.41697e-05	0.0196307	3.21596e-05	9.66394	10.8322	1.16821	1.16821	29.7	3.2909	27.9667	7.83092	1.73333	2.64729	2.72318
8 84832392 T	8	84832392	T	C	ENSMUSG00000033751	ENSMUST00000036734	ENSMUSE00000365377	1	Gadd45gip1	growth arrest and DNA-damage-inducible, gamma interacting protein 1	84831522	84832640	Ref	Ref	Alt	Alt	20.8	17.2	14.3	30.8	20.8	17.6	0;50	70;0	73;15	121;34	-2.85774	-3.52821	-4.22577	-2.40192	-4.04145	-5.33578	0.00426672	0.000418378	2.38124e-05	0.0163092	5.31213e-05	9.51327e-08	10.6117	11.7792	1.16744	1.16744	17.4333	3.25628	23.0667	6.88573	5.63333	0.929039	1.04273
8 84834339 A	8	84834339	A	G	ENSMUSG00000033751	ENSMUST00000036734	ENSMUSE00000730011	2	Gadd45gip1	growth arrest and DNA-damage-inducible, gamma interacting protein 1	84834108	84835482	Ref	Ref	Alt	Alt	33.3	35.2	26.8	29.8	31.5	32.9	0;414	490;0	377;174	451;207	-4.12311	-4.10295	-6.63509	-5.93335	-5.23259	-5.32445	3.73798e-05	4.07916e-05	3.24309e-11	2.96814e-09	1.67151e-07	1.01258e-07	14.8611	16.4904	1.62925	1.62925	31.7667	4.40492	31.4	1.55242	0.366667	0.929039	1.04273
8 84893202 T	8	84893202	T	G	ENSMUSG00000003809	ENSMUST00000139180	ENSMUSE00000831225	1	Gcdh	glutaryl-Coenzyme A dehydrogenase	84893021	84893285	Ref	Ref	Alt	Alt	79.7	82.1	70.7	76.5	82	85.4	0;297	46;0	51;166	44;203	4.93582	4.8107	3.96177	3.78076	6.4	6.94022	7.98147e-07	1.50401e-06	7.4395e-05	0.000156353	1.55377e-10	3.91487e-12	13.7083	17.121	-3.41268	3.41268	77.5	6.00999	81.3	4.4911	3.8	5.18755	5.23089
8 84893236 C	8	84893236	C	T	ENSMUSG00000003809	ENSMUST00000139180	ENSMUSE00000831225	1	Gcdh	glutaryl-Coenzyme A dehydrogenase	84893021	84893285	Ref	Ref	Alt	Alt	79.6	80.4	70.8	89.3	85.6	82.5	2;311	51;0	56;182	39;230	5.70323	4.54344	3.92199	6.81273	7.00589	6.39668	1.17555e-08	5.53433e-06	8.78199e-05	9.57617e-12	2.45423e-12	1.58791e-10	14.1687	20.2153	-6.04663	6.04663	76.9333	5.32666	85.8	3.40441	8.86667	5.18755	5.23089
8 84974358 C	8	84974358	C	G	ENSMUSG00000005161	ENSMUST00000109734	ENSMUSE00000681362	6	Prdx2	peroxiredoxin 2	84974000	84974834	Ref	Ref	NA	Alt	0	9.1	16.7	9.1	8.8	0	0;10	92;0	60;7	87;6	-3.87298	-3.83761	-3.65148	-4.7001	-4.80196	-5.09902	0.000107511	0.000124236	0.00026073	2.60038e-06	1.5712e-06	3.41417e-07	11.3621	14.6011	3.239	3.239	8.6	8.36122	5.96667	5.16946	2.63333	3.06117	3.10195
8 84974503 A	8	84974503	A	C	ENSMUSG00000005161	ENSMUST00000109734	ENSMUSE00000681362	6	Prdx2	peroxiredoxin 2	84974000	84974834	Ref	Ref	Alt	NA	12.5	21.4	13.3	3.7	4.8	8.7	0;17	56;0	31;6	67;4	-2.12132	-2.13809	-2.84019	-4.81125	-4.14614	-3.96177	0.0338949	0.0325094	0.0045087	1.49988e-06	3.38127e-05	7.4395e-05	7.0996	12.9192	5.81957	5.81957	15.7333	4.92375	5.73333	2.62742	10	3.06117	3.10195
8 84974525 T	8	84974525	T	C	ENSMUSG00000005161	ENSMUST00000109734	ENSMUSE00000681362	6	Prdx2	peroxiredoxin 2	84974000	84974834	Ref	Ref	Alt	NA	18.2	9.1	14.3	0	4	8.3	0;12	61;0	31;5	64;3	-2.11058	-2.7136	-2.67261	-4.24264	-4.6	-4.08248	0.0348085	0.00665561	0.00752632	2.20905e-05	4.22491e-06	4.45571e-05	7.49679	12.9251	5.42833	5.42833	13.8667	4.56545	4.1	4.1509	9.76667	3.06117	3.10195
8 93056851 C	8	93056851	C	T	ENSMUSG00000078964	ENSMUST00000109582	ENSMUSE00000680813	14	Ces1b	carboxylesterase 1B	93056727	93057070	Ref	Ref	Alt	Alt	95.9	96.2	95.8	94.5	95.2	95.3	409;9436	175;18	240;5648	299;5702	39.3391	38.4843	44.0296	38.6207	42.3024	39.7972	0	4.94065645841247e-324	0	0	0	0	121.853	120.72	1.13266	1.13266	95.9667	0.208167	95	0.43589	0.966667	4.66273	4.55759
8 93097870 A	8	93097870	A	G				NA		NA	NA	NA	NA	Ref	Alt	Alt	98	96.7	95.9	98.9	95.2	98	0;361	8;2	6;178	5;196	6.86137	7.22957	7.84176	9.11296	7.18132	6.86137	6.82021e-12	4.8453e-13	4.44286e-15	8.01669e-20	6.9039e-13	6.82021e-12	21.9327	23.1557	-1.22296	1.22296	96.8667	1.05987	97.3667	1.92959	0.5	NA	NA
8 93097912 T	8	93097912	T	A				NA		NA	NA	NA	NA	Ref	Alt	Alt	94.9	96.6	97.9	88.9	93.1	94.9	0;392	13;2	9;253	23;264	7.92594	8.74123	9.38971	8.0829	8.65682	7.92594	2.26428e-15	2.30587e-18	6.01653e-21	6.32425e-16	4.85093e-18	2.26428e-15	26.0569	24.6657	1.39121	1.39121	96.4667	1.50444	92.3	3.07896	4.16667	NA	NA
8 93098388 T	8	93098388	T	A				NA		NA	NA	NA	NA	Ref	Alt	Alt	94.2	100	97.2	98.1	96.5	96.9	0;459	15;0	7;254	7;248	7.34354	9.27362	9.71286	9.85659	8.56875	7.56612	2.08022e-13	1.79936e-20	2.65777e-22	6.4192e-23	1.04612e-17	3.8454e-14	26.33	25.9915	0.338552	0.338552	97.1333	2.90057	97.1667	0.832666	0.0333333	NA	NA
8 93098426 G	8	93098426	G	T				NA		NA	NA	NA	NA	Ref	Alt	Alt	100	97.7	94.4	95.3	98.6	93.8	0;344	13;0	7;234	7;178	8	8.95443	8.37398	7.25	8.30992	6.06218	1.24419e-15	3.41495e-19	5.57027e-17	4.16772e-13	9.57654e-17	1.34291e-09	25.3284	21.6221	3.70631	3.70631	97.3667	2.81484	95.9	2.45561	1.46667	NA	NA
8 93098458 A	8	93098458	A	G				NA		NA	NA	NA	NA	Ref	Alt	Alt	98.4	96.9	93.8	89.3	97.9	94.4	0;253	11;0	5;137	9;131	7.62001	5.3033	6.06218	5.87975	6.63953	5.33333	2.53661e-14	1.13727e-07	1.34291e-09	4.10893e-09	3.14689e-11	9.64261e-08	18.9855	17.8526	1.13288	1.13288	96.3667	2.34592	93.8667	4.32474	2.5	NA	NA
8 93098496 G	8	93098496	G	C				NA		NA	NA	NA	NA	Ref	Alt	Alt	97.4	93.5	96.7	94.3	97.7	86.2	0;214	10;0	4;95	8;118	5.83997	4.84934	5.11208	6.45595	6.33174	3.8996	5.22099e-09	1.23871e-06	3.18636e-07	1.07545e-10	2.42415e-10	9.63509e-05	15.8014	16.6873	-0.885895	0.885895	95.8667	2.07926	92.7333	5.9079	3.13333	NA	NA
8 93098555 G	8	93098555	G	C				NA		NA	NA	NA	NA	Ref	Alt	Alt	95.5	97.9	100	97.8	98.9	97.9	0;460	13;0	6;266	6;311	8.52803	9.44272	9.32738	11.1026	9.16763	9.28279	1.48863e-17	3.63228e-21	1.08521e-20	1.21912e-28	4.83529e-20	1.65096e-20	27.2981	29.553	-2.25485	2.25485	97.8	2.25167	98.2	0.608276	0.4	NA	NA
8 93098631 G	8	93098631	G	C				NA		NA	NA	NA	NA	Ref	Alt	Alt	99	95.4	94.4	96.1	99.2	91.1	0;549	11;1	12;303	13;314	9.69746	9.48248	9.2376	10.4298	10.7719	7.31307	3.09084e-22	2.4831e-21	2.52078e-20	1.81222e-25	4.67375e-27	2.61104e-13	28.4175	28.5148	-0.0972244	0.0972244	96.2667	2.41937	95.4667	4.08697	0.8	NA	NA
8 93098644 A	8	93098644	A	G				NA		NA	NA	NA	NA	Ref	Alt	Alt	98.1	93	94.9	97.8	100	92.2	0;633	20;1	15;307	10;334	9.80581	8.6	9.75809	11.1474	10.8628	8.0111	1.06294e-22	7.97161e-18	1.70331e-22	7.37226e-29	1.73388e-27	1.13684e-15	28.1639	30.0213	-1.85739	1.85739	95.3333	2.57747	96.6667	4.02161	1.33333	NA	NA
8 93098668 A	8	93098668	A	C				NA		NA	NA	NA	Ref	Ref	Alt	Alt	92.4	95.4	95.8	94.4	96.1	95.2	0;649	18;0	18;315	17;338	8.68551	9.43005	10.0416	10.6203	10.4774	8.23232	3.77045e-18	4.09876e-21	1.00058e-23	2.39857e-26	1.09758e-25	1.83623e-16	28.1571	29.33	-1.17281	1.17281	94.5333	1.85831	95.2333	0.85049	0.7	NA	NA
8 93098704 T	8	93098704	T	A				NA		NA	NA	NA	NA	Ref	Alt	Alt	92.7	98.5	97.2	98.4	95.3	91	0;592	15;1	12;324	15;310	8.36909	11.1857	9.76404	11.0056	9.37734	7.73798	5.80649e-17	4.79009e-29	1.60628e-22	3.58973e-28	6.76555e-21	1.01005e-14	29.3188	28.121	1.19788	1.19788	96.1333	3.04357	94.9	3.71618	1.23333	NA	NA
8 93098737 T	8	93098737	T	C				NA		NA	NA	NA	NA	Ref	Alt	Alt	96.4	97.9	98	97.2	97	92.7	4;650	15;1	9;366	17;384	8.45185	11.4565	11.715	11.2893	10.9304	9.46753	2.86728e-17	2.18114e-30	1.0677e-31	1.48268e-29	8.24662e-28	2.86536e-21	31.6234	31.6872	-0.0638379	0.0638379	97.4333	0.896289	95.6333	2.54231	1.8	NA	NA
8 93098769 C	8	93098769	C	A				NA		NA	NA	NA	NA	Ref	Alt	Alt	96.3	95.8	96.2	94.7	95.2	96.1	0;504	10;1	13;323	16;324	9.57069	8.98146	10.6655	9.55318	10.0579	9.30739	1.06193e-21	2.67191e-19	1.47678e-26	1.25781e-21	8.47903e-24	1.31016e-20	29.2176	28.9185	0.299147	0.299147	96.1	0.264575	95.3333	0.70946	0.766667	NA	NA
8 93098785 G	8	93098785	G	C				NA		NA	NA	NA	NA	Ref	Alt	Alt	97	97.2	95.6	96.1	95.9	97.1	0;600	14;1	13;362	14;365	10.7928	9.71286	10.6795	10.4298	11.1346	9.60969	3.72212e-27	2.65777e-22	1.26994e-26	1.81222e-25	8.51145e-29	7.27673e-22	31.1851	31.1741	0.011016	0.011016	96.6	0.87178	96.3667	0.64291	0.233333	NA	NA
8 93098791 A	8	93098791	A	G				NA		NA	NA	NA	NA	Ref	Alt	Alt	96.6	96.9	95.4	95.8	96	96.1	1;572	14;1	13;334	15;357	10.1754	9.2934	10.3493	9.94221	11.3117	9.36063	2.55471e-24	1.49432e-20	4.21624e-25	2.7272e-23	1.14896e-29	7.9264e-21	29.818	30.6145	-0.796452	0.796452	96.3	0.793725	95.9667	0.152753	0.333333	NA	NA
8 93098806 T	8	93098806	T	C				NA		NA	NA	NA	NA	Ref	Alt	Alt	95.3	98.9	94.3	97.6	94.4	97.8	2;620	13;0	12;290	12;333	9.37734	9.27601	9.07587	10.6904	9.97775	9.22887	6.76555e-21	1.75937e-20	1.12772e-19	1.12823e-26	1.90737e-23	2.73502e-20	27.7292	29.8971	-2.16784	2.16784	96.1667	2.41937	96.6	1.90788	0.433333	NA	NA
8 93098881 C	8	93098881	C	T				NA		NA	NA	NA	NA	Ref	Alt	Alt	98.2	96.3	94.9	97.2	96.9	97.7	0;665	17;0	14;364	10;351	10.156	9.67405	11.2969	11.2893	10.7466	8.89853	3.11629e-24	3.88702e-22	1.35911e-29	1.48268e-29	6.15132e-27	5.65891e-19	31.1269	30.9344	0.192588	0.192588	96.4667	1.6563	97.2667	0.404145	0.8	NA	NA
8 93098942 G	8	93098942	G	T				NA		NA	NA	NA	NA	Ref	Alt	Alt	98.9	97.8	96.8	95.6	96.5	97.3	0;577	15;0	7;300	12;319	9.43626	9.00998	10.4648	9.74049	11.0772	8.19837	3.86321e-21	2.0609e-19	1.25343e-25	2.0257e-22	1.61866e-28	2.43661e-16	28.911	29.0161	-0.10502	0.10502	97.8333	1.0504	96.4667	0.85049	1.36667	NA	NA
8 93099008 T	8	93099008	T	C				NA		NA	NA	NA	NA	Ref	Alt	Alt	93.7	98.5	95	92.5	91.8	90.2	0;379	14;0	9;201	16;177	6.92935	7.94101	8.04984	6.96366	7.70103	5.15373	4.22783e-12	2.00535e-15	8.28991e-16	3.31548e-12	1.34972e-14	2.5535e-07	22.9202	19.8184	3.10178	3.10178	95.7333	2.48261	91.5	1.17898	4.23333	NA	NA
8 93099012 A	8	93099012	A	T				NA		NA	NA	NA	NA	Ref	Alt	Alt	95.2	97.2	96.7	95.5	95.1	89.2	1;659	21;0	12;322	19;301	9.27105	9.81495	10.2727	9.5865	10.8333	6.32577	1.84321e-20	9.70817e-23	9.35227e-25	9.11275e-22	2.39283e-27	2.51971e-10	29.3587	26.7456	2.61313	2.61313	96.3667	1.04083	93.2667	3.52751	3.1	NA	NA
8 93100707 T	8	93100707	T	C	ENSMUSG00000057400	ENSMUST00000034189	ENSMUSE00001060140	12	Ces1c	carboxylesterase 1C	93100654	93100726	Ref	Ref	Alt	Alt	35.5	40.8	39.4	38	35.9	31	29;4302	7092;8	5149;3261	4190;2314	-14.2879	-9.8286	-11.7961	-12.9452	-12.4091	-15.4944	2.60333e-46	8.47887e-23	4.08812e-32	2.5012e-38	2.33286e-35	3.78314e-54	35.9126	40.8487	4.93611	4.93611	38.5667	2.74651	34.9667	3.59212	3.6	6.59368	6.54532
8 93106671 G	8	93106671	G	T	ENSMUSG00000057400	ENSMUST00000034189	ENSMUSE00001084078	10	Ces1c	carboxylesterase 1C	93106560	93106707	Ref	Ref	Alt	Alt	51.5	52.5	52.9	50.6	52.4	50.8	18;14236	13921;33	9021;9894	9102;9604	2.2849	3.64499	4.97323	0.908886	4.0749	1.2052	0.0223189	0.000267398	6.58475e-07	0.36341	4.60351e-05	0.228127	10.9031	6.18898	4.71414	4.71414	52.3	0.72111	51.2667	0.986577	1.03333	6.59368	6.54532
8 93124485 G	8	93124485	G	A	ENSMUSG00000057400	ENSMUST00000034189	ENSMUSE00001217584	4	Ces1c	carboxylesterase 1C	93124459	93124592	Ref	Ref	Alt	Alt	52.3	54	54	52.9	50.7	51.7	22;11805	10515;24	7369;8475	6885;7393	3.2823	5.53358	6.29921	4.20301	0.933442	2.1124	0.00102965	3.13753e-08	2.99174e-10	2.63387e-05	0.350592	0.0346523	15.1151	7.24885	7.86623	7.86623	53.4333	0.981495	51.7667	1.10151	1.66667	6.59368	6.54532
8 93130835 G	8	93130835	G	A	ENSMUSG00000057400	ENSMUST00000034189	ENSMUSE00001282845	2	Ces1c	carboxylesterase 1C	93130695	93130899	Ref	Ref	Alt	Alt	53.2	54.5	54	52.4	56.3	53.8	12;9456	7019;21	5058;5913	5011;5915	3.75527	5.13503	5.22031	2.88481	7.55813	4.53652	0.000173157	2.82101e-07	1.78624e-07	0.00391644	4.08917e-14	5.71892e-06	14.1106	14.9795	-0.86886	0.86886	53.9	0.655744	54.1667	1.97569	0.266667	6.59368	6.54532
8 93131245 G	8	93131245	G	A	ENSMUSG00000057400	ENSMUST00000034189	ENSMUSE00000478230	1	Ces1c	carboxylesterase 1C	93131207	93131271	Ref	Ref	Alt	Alt	55.1	57.9	56.2	57	57.6	52.4	7;8555	6506;11	4374;5651	4400;5548	5.79013	8.65979	7.67858	8.07231	9.00292	2.69514	7.03339e-09	4.72628e-18	1.6086e-14	6.89791e-16	2.19801e-19	0.00703591	22.1285	19.7704	2.35813	2.35813	56.4	1.41067	55.6667	2.84488	0.733333	6.59368	6.54532
8 93152278 A	8	93152278	A	G				NA		NA	NA	NA	NA	Ref	Alt	Alt	98.1	100	100	100	98.9	98.4	6;363	14;0	1;107	5;398	6.93375	3.74166	6.48074	5.83095	13.2698	13.1603	4.09822e-12	0.000182811	9.12734e-11	5.51121e-09	3.46615e-40	1.48413e-39	17.1562	32.2611	-15.1049	15.1049	99.3667	1.09697	99.1	0.818535	0.266667	NA	NA
8 93319873 G	8	93319873	G	A	ENSMUSG00000057074	ENSMUST00000044602	ENSMUSE00001000895	9	Ces1g	carboxylesterase 1G	93319816	93319956	Ref	Ref	Alt	Alt	10.9	32.5	20	27.7	21.5	20.9	0;480	250;3	368;103	390;120	-9.14163	-4.53846	-7.70714	-6.04512	-6.83333	-7.85724	6.15197e-20	5.66661e-06	1.28669e-14	1.49299e-09	8.29639e-12	3.92681e-15	21.3872	20.7357	-0.651532	0.651532	21.1333	10.8445	23.3667	3.76475	2.23333	3.73371	3.79014
8 93322958 A	8	93322958	A	T	ENSMUSG00000057074	ENSMUST00000044602	ENSMUSE00001094431	8	Ces1g	carboxylesterase 1G	93322931	93322969	Ref	Ref	Alt	Alt	11	29.7	11.7	23.1	19.5	11.5	0;97	90;0	277;64	257;60	-7.8	-4.76704	-7.7841	-6.43906	-5.6822	-7.18315	6.19072e-15	1.86955e-06	7.02105e-15	1.20213e-10	1.32976e-08	6.81213e-13	20.3511	19.3044	-1.04672	1.04672	17.4667	10.6002	18.0333	5.93745	0.566667	3.73371	3.79014
8 93325772 G	8	93325772	G	C	ENSMUSG00000057074	ENSMUST00000044602	ENSMUSE00000965750	7	Ces1g	carboxylesterase 1G	93325760	93325864	Ref	Ref	Alt	Alt	19.3	31.9	21.6	31.1	19.4	18.2	3;233	130;1	211;68	271;85	-5.75642	-3.50683	-5.5844	-4.60317	-6.06092	-6.67424	8.59168e-09	0.000453475	2.34503e-08	4.16105e-06	1.35349e-09	2.4852e-11	14.8477	17.3383	2.49067	2.49067	24.2667	6.70994	22.9	7.12671	1.36667	3.73371	3.79014
8 93326793 A	8	93326793	A	C	ENSMUSG00000057074	ENSMUST00000044602	ENSMUSE00000299996	6	Ces1g	carboxylesterase 1G	93326763	93326867	Ref	Ref	Alt	Alt	17.9	27.6	18.8	17.9	13.8	13.7	2;334	240;1	386;109	493;90	-7.12319	-6.28571	-8.29156	-9.80581	-9.12009	-10.0116	1.05457e-12	3.2635e-10	1.11771e-16	1.06294e-22	7.50597e-20	1.3558e-23	21.7005	28.9375	7.23701	7.23701	21.4333	5.35942	15.1333	2.39653	6.3	3.73371	3.79014
8 93335072 C	8	93335072	C	G	ENSMUSG00000057074	ENSMUST00000044602	ENSMUSE00000985319	2	Ces1g	carboxylesterase 1G	93335020	93335224	Ref	Ref	Alt	Alt	15.1	25.8	19.8	20.6	18.4	21.8	0;600	273;0	455;122	548;141	-8.44158	-7.55418	-8.26338	-8.87437	-8.70572	-9.29409	3.13076e-17	4.2152e-14	1.41606e-16	7.03324e-19	3.15579e-18	1.48473e-20	24.2591	26.8742	2.61504	2.61504	20.2333	5.36315	20.2667	1.72434	0.0333333	3.73371	3.79014
8 94392714 A	8	94392714	A	G	ENSMUSG00000031770			NA	Herpud1	homocysteine-inducible, endoplasmic reticulum stress-inducible, ubiquitin-like domain member 1	94386438	94395377	Ref	Ref	Alt	NA	27.8	30.4	29.5	13.8	23.9	26	0;40	253;0	154;63	97;28	-3.77124	-1.87663	-4.52679	-3.8996	-3.53861	-3.39411	0.000162441	0.0605689	5.98872e-06	9.63509e-05	0.000402244	0.000688514	10.1747	10.8323	0.657668	0.657668	29.2333	1.32035	21.2333	6.52253	8	5.16492	5.0153
8 94392965 A	8	94392965	A	G	ENSMUSG00000031770			NA	Herpud1	homocysteine-inducible, endoplasmic reticulum stress-inducible, ubiquitin-like domain member 1	94386438	94395377	Ref	Ref	Alt	Alt	39.4	11.1	24.6	35.7	38.2	30.2	0;63	198;0	156;59	67;34	-1.72328	-4.04145	-5.61322	-1.06904	-1.37199	-2.88457	0.0848377	5.31213e-05	1.986e-08	0.285049	0.170067	0.00391946	11.3779	5.32561	-6.05234	6.05234	25.0333	14.155	34.7	4.09268	9.66667	5.16492	5.0153
8 97164395 G	8	97164395	G	A				NA		NA	NA	NA	Alt	Alt	Ref	Ref	6.5	6.4	7.2	8.1	5.4	6.3	1061;0	0;44	289;21	426;30	-8.99065	-7.69948	-9.57037	-10.2404	-10.8958	-10.9787	2.45774e-19	1.36617e-14	1.06523e-21	1.30696e-24	1.20722e-27	4.83887e-28	26.2605	32.1149	5.85437	5.85437	6.7	0.43589	6.6	1.37477	0.1	NA	NA
8 97164668 G	8	97164668	G	A				NA		NA	NA	NA	Alt	Alt	Ref	Ref	29.9	18.2	30.3	32.1	31.3	29.9	1686;0	2;342	690;254	717;325	-7.63158	-10.122	-7.15626	-7.04758	-6.82948	-7.17788	2.31896e-14	4.4138e-24	8.29051e-13	1.82056e-12	8.52232e-12	7.07988e-13	24.9098	21.0549	-3.85488	3.85488	26.1333	6.87338	31.1	1.11355	4.96667	NA	NA
8 116981999 G	8	116981999	G	T	ENSMUSG00000034424	ENSMUST00000040484	ENSMUSE00000379052	5	Gcsh	glycine cleavage system protein H (aminomethyl carrier)	116981810	116982726	Ref	Ref	Alt	Alt	32.4	31.4	28.5	28.6	34.2	26	0;526	809;1	614;272	755;318	-5.47533	-7.01572	-7.32763	-7.79326	-6.04692	-9.26827	4.36694e-08	2.28766e-12	2.34259e-13	6.53008e-15	1.47643e-09	1.89192e-20	19.8187	23.1084	3.28977	3.28977	30.7667	2.02567	29.6	4.19047	1.16667	3.59395	3.68367
8 116982349 T	8	116982349	T	C	ENSMUSG00000034424	ENSMUST00000040484	ENSMUSE00000379052	5	Gcsh	glycine cleavage system protein H (aminomethyl carrier)	116981810	116982726	Ref	Ref	Alt	Alt	32.3	37.6	35	33.7	37.3	38.1	7;590	779;2	617;336	653;373	-5.58801	-4.66399	-5.62052	-6.01099	-4.98807	-4.10604	2.29692e-08	3.10135e-06	1.90382e-08	1.84397e-09	6.09859e-07	4.02507e-05	15.8725	15.1051	-0.767426	0.767426	34.9667	2.65016	36.3667	2.34379	1.4	3.59395	3.68367
8 116982487 C	8	116982487	C	G	ENSMUSG00000034424	ENSMUST00000040484	ENSMUSE00000379052	5	Gcsh	glycine cleavage system protein H (aminomethyl carrier)	116981810	116982726	Ref	Ref	Alt	Alt	21.3	27.9	24.9	30.2	23.9	23.5	3;547	930;1	646;216	790;275	-8.6	-7.74932	-9.09674	-7.33263	-10.2439	-9.7107	7.97161e-18	9.23865e-15	9.308e-20	2.25682e-13	1.26039e-24	2.71477e-22	25.4461	27.2872	1.84117	1.84117	24.7	3.30454	25.8667	3.7581	1.16667	3.59395	3.68367
8 126476257 G	8	126476257	G	A	ENSMUSG00000074026	ENSMUST00000098307	ENSMUSE00000633669	1	Gm6091	predicted pseudogene 6091	126476248	126476412	Ref	Ref	Alt	Alt	64.2	74.1	76.3	75	78	87.9	1;81	39;0	40;99	26;100	2.06041	2.50185	4.03586	3.60555	3.592	4.35194	0.0393595	0.0123546	5.44035e-05	0.000311491	0.000328154	1.34937e-05	8.59812	11.5495	-2.95137	2.95137	71.5333	6.44541	80.3	6.75056	8.76667	3.12163	3.02267
8 126476704 C	8	126476704	C	T				NA		NA	NA	NA	Alt	Alt	Ref	Ref	21.4	26.6	19.7	24.3	24.2	17.4	200;0	1;58	144;42	174;48	-4.27618	-3.75	-4.92366	-4.41741	-4.064	-6.03864	1.90128e-05	0.000176835	8.49405e-07	9.98905e-06	4.8238e-05	1.55423e-09	12.9498	14.52	1.57021	1.57021	22.5667	3.5949	21.9667	3.95517	0.6	NA	NA
9 36779846 G	9	36779846	G	A	ENSMUSG00000062762	ENSMUST00000115086	ENSMUSE00000885977	11	Ei24	etoposide induced 2.4 mRNA	36779159	36780269	Ref	Ref	Alt	Alt	35.1	32.8	36.6	45.2	37.8	36.2	5;795	601;1	490;263	533;349	-4.50341	-5.3465	-4.50977	-1.61645	-4.19913	-4.83548	6.68717e-06	8.96713e-08	6.48979e-06	0.105998	2.67948e-05	1.32824e-06	14.3597	10.6511	-3.70863	3.70863	34.8333	1.91398	39.7333	4.80139	4.9	3.44386	3.48557
9 42252505 T	9	42252505	T	A				NA		NA	NA	NA	Ref	Ref	Alt	Alt	36.3	34	41.5	37.7	40.2	37.5	1;491	462;2	380;227	553;349	-3.8794	-4.45134	-2.47249	-4.68421	-3.7798	-3.24037	0.000104714	8.53359e-06	0.0134175	2.81041e-06	0.000156956	0.00119375	10.8032	11.7044	0.901146	0.901146	37.2667	3.84231	38.4667	1.50444	1.2	NA	NA
9 42252520 G	9	42252520	G	A				NA		NA	NA	NA	Ref	Ref	Alt	Alt	37.9	33.3	38.2	33.8	39.2	34	1;430	420;1	327;189	493;277	-3.23208	-4.12311	-3.22624	-5.72718	-3.77297	-3.96142	0.00122894	3.73798e-05	0.0012543	1.02111e-08	0.000161316	7.45068e-05	10.5814	13.4616	2.88015	2.88015	36.4667	2.74651	35.6667	3.06159	0.8	NA	NA
9 42253058 T	9	42253058	T	C				NA		NA	NA	NA	Ref	Ref	Alt	Alt	35.2	33.2	35.4	38	39.9	41.4	1;547	453;2	527;279	765;504	-4.83472	-5.40592	-4.90044	-4.85172	-4.45455	-3.34767	1.33332e-06	6.44777e-08	9.56236e-07	1.22394e-06	8.40711e-06	0.000814939	15.1411	12.6539	-2.48714	2.48714	34.6	1.21655	39.7667	1.70392	5.16667	NA	NA
9 42253073 C	9	42253073	C	T				NA		NA	NA	NA	Ref	Ref	Alt	Alt	38.4	37.8	40.2	40	41	47.1	1;622	413;2	500;317	711;527	-3.82698	-4.01663	-3.25042	-4.02492	-3.82263	-1.12268	0.000129726	5.90358e-05	0.00115235	5.69941e-05	0.000132038	0.261572	11.094	8.97023	-2.1238	2.1238	38.8	1.249	42.7	3.84318	3.9	NA	NA
9 42253080 G	9	42253080	G	A				NA		NA	NA	NA	Ref	Ref	Alt	Alt	34.3	35.9	36.8	35.3	37	41.1	4;498	384;2	458;254	643;390	-4.91935	-4.18004	-4.13585	-5.46777	-4.90835	-3.21232	8.68323e-07	2.91459e-05	3.53642e-05	4.55723e-08	9.18448e-07	0.00131666	13.2352	13.5884	0.353209	0.353209	35.6667	1.26623	37.8	2.98161	2.13333	NA	NA
9 42253085 G	9	42253085	G	A				NA		NA	NA	NA	Ref	Ref	Alt	Alt	34.2	37.8	38.1	35.6	37.8	40.8	1;465	385;1	444;257	621;380	-4.87177	-3.66667	-3.68702	-5.3455	-4.50794	-3.30337	1.10601e-06	0.000245733	0.000226892	9.0169e-08	6.54597e-06	0.000955317	12.2255	13.1568	0.931341	0.931341	36.7	2.17025	38.0667	2.61024	1.36667	NA	NA
9 42253175 A	9	42253175	A	G				NA		NA	NA	NA	Ref	Ref	Alt	Alt	41.6	35.1	36.2	39.5	41.6	37.7	0;476	371;2	387;233	608;401	-2.35115	-4.26042	-4.06371	-3.89331	-3.19289	-4.25822	0.0187154	2.04039e-05	4.82983e-05	9.8884e-05	0.00140859	2.0606e-05	10.6753	11.3444	0.669131	0.669131	37.6333	3.47898	39.6	1.95192	1.96667	NA	NA
9 42253182 G	9	42253182	G	A				NA		NA	NA	NA	Ref	Ref	Alt	Alt	39.5	35.9	34.8	37.9	41.2	37.2	1;463	388;1	407;235	627;399	-2.93607	-4.21879	-4.54344	-4.51587	-3.40369	-4.47361	0.00332398	2.45615e-05	5.53433e-06	6.30579e-06	0.000664821	7.69111e-06	11.6983	12.3932	0.694861	0.694861	36.7333	2.45832	38.7667	2.1362	2.03333	NA	NA
9 42253699 C	9	42253699	C	T				NA		NA	NA	NA	Ref	Ref	Alt	Alt	34	40.9	38.7	39.8	39.2	36.2	4;571	489;5	448;276	821;513	-4.63449	-2.92044	-3.625	-4.25745	-4.71605	-5.66022	3.57824e-06	0.0034954	0.000288961	2.06774e-05	2.40472e-06	1.51179e-08	11.1799	14.6337	3.45379	3.45379	37.8667	3.52467	38.4	1.92873	0.533333	NA	NA
9 42253700 A	9	42253700	A	G				NA		NA	NA	NA	Ref	Ref	Alt	Alt	34.7	43	41.7	40.7	41.2	37.6	3;594	483;11	446;299	810;538	-4.49073	-2.28152	-2.69781	-3.88365	-3.85965	-5.1237	7.09791e-06	0.0225178	0.00697966	0.000102899	0.000113549	2.99592e-07	9.47006	12.867	3.39695	3.39695	39.8	4.4643	39.8333	1.95021	0.0333333	NA	NA
9 42253874 T	9	42253874	T	C				NA		NA	NA	NA	Ref	Ref	Alt	Alt	34.3	39.6	42.2	46.5	45.1	45.9	0;815	663;2	640;405	827;698	-5.87975	-3.72798	-3.00716	-1.54866	-2.34148	-1.79703	4.10893e-09	0.000193021	0.00263701	0.121464	0.0192076	0.0723316	12.6149	5.68716	-6.92773	6.92773	38.7	4.02616	45.8333	0.702377	7.13333	NA	NA
9 42253947 T	9	42253947	T	A				NA		NA	NA	NA	Ref	Ref	Alt	Alt	46	48.8	40.7	43.6	41.1	39.7	0;686	546;1	471;388	805;573	-1.29987	-0.402139	-3.20222	-2.78716	-4.05007	-4.03671	0.193646	0.687581	0.00136371	0.0053172	5.12014e-05	5.42057e-05	4.90423	10.8739	5.96972	5.96972	45.1667	4.1138	41.4667	1.97569	3.7	NA	NA
9 42254965 G	9	42254965	G	T	ENSMUSG00000032018	ENSMUST00000052725	ENSMUSE00000476621	6	Sc5d	sterol-C5-desaturase (fungal ERG3, delta-5-desaturase) homolog (S. cerevisae)	42254177	42255797	Ref	Ref	Alt	Alt	39.4	38.5	38.7	38.9	39.1	39.5	8;2816	3412;6	2862;1817	3601;2319	-7.87304	-9.11954	-9.40872	-9.51153	-9.63139	-9.72425	3.46112e-15	7.54472e-20	5.02211e-21	1.87884e-21	5.89269e-22	2.37639e-22	26.4013	28.8672	2.46587	2.46587	38.8667	0.472582	39.1667	0.305505	0.3	5.52948	5.68168
9 42255194 C	9	42255194	C	T	ENSMUSG00000032018	ENSMUST00000052725	ENSMUSE00000476621	6	Sc5d	sterol-C5-desaturase (fungal ERG3, delta-5-desaturase) homolog (S. cerevisae)	42254177	42255797	Ref	Ref	Alt	Alt	45.2	43.7	41.6	41.2	44.4	43.6	16;3728	4012;31	3222;2456	3842;2918	-3.77366	-5.42742	-8.04906	-7.93946	-5.4908	-6.14907	0.000160867	5.71752e-08	8.34332e-16	2.03064e-15	4.00117e-08	7.79401e-10	17.2501	19.5793	2.32919	2.32919	43.5	1.80831	43.0667	1.66533	0.433333	5.52948	5.68168
9 42255371 C	9	42255371	C	T	ENSMUSG00000032018	ENSMUST00000052725	ENSMUSE00000476621	6	Sc5d	sterol-C5-desaturase (fungal ERG3, delta-5-desaturase) homolog (S. cerevisae)	42254177	42255797	Ref	Ref	Alt	Alt	45.5	47.1	45.6	45.5	47.8	43.8	6;3890	3540;11	3011;2570	3540;3000	-3.59188	-2.47383	-4.13118	-4.03549	-2.17869	-5.56364	0.000328305	0.0133674	3.60902e-05	5.44892e-05	0.0293545	2.64208e-08	10.1969	11.7778	1.58093	1.58093	46.0667	0.896289	45.7	2.00749	0.366667	5.52948	5.68168
9 42965880 A	9	42965880	A	G	ENSMUSG00000059495	ENSMUST00000165665	ENSMUSE00000873854	41	Arhgef12	Rho guanine nucleotide exchange factor (GEF) 12	42963842	42969192	Ref	Ref	Alt	Alt	40.4	27.5	32.2	31.5	20	31.1	0;150	273;8	202;101	235;89	-1.85656	-4.29797	-3.86641	-3.849	-6.29285	-3.88514	0.063374	1.72371e-05	0.000110448	0.0001186	3.11683e-10	0.000102269	10.0209	14.027	4.00606	4.00606	33.3667	6.52865	27.5333	6.52712	5.83333	3.10342	3.06972
9 44742632 T	9	44742632	T	C	ENSMUSG00000032096	ENSMUST00000034607	ENSMUSE00000637376	10	Arcn1	archain 1	44741564	44744016	Ref	Ref	Alt	Alt	31.3	33.3	32.2	36.1	33.1	39.5	1;340	395;1	290;138	324;186	-4.57238	-3.82971	-4.30355	-3.57029	-4.19028	-2.90191	4.82213e-06	0.000128295	1.68082e-05	0.000356583	2.78611e-05	0.00370901	12.7056	10.6625	-2.04316	2.04316	32.2667	1.00167	36.2333	3.20208	3.96667	3.15376	3.14989
9 44743621 A	9	44743621	A	G	ENSMUSG00000032096	ENSMUST00000034607	ENSMUSE00000637376	10	Arcn1	archain 1	44741564	44744016	Ref	Ref	Alt	Alt	31	30	31.6	26.5	30.5	33.9	0;400	547;1	415;185	440;189	-5.34353	-5.79655	-5.11069	-6.96009	-5.96161	-4.28438	9.11544e-08	6.76927e-09	3.20981e-07	3.40043e-12	2.49767e-09	1.83248e-05	16.2508	17.2061	0.955314	0.955314	30.8667	0.80829	30.3	3.70405	0.566667	3.15376	3.14989
9 44743632 G	9	44743632	G	A	ENSMUSG00000032096	ENSMUST00000034607	ENSMUSE00000637376	10	Arcn1	archain 1	44741564	44744016	Ref	Ref	Alt	Alt	35.1	36.2	40.6	36.4	38.4	38.8	0;552	546;1	416;248	420;256	-4.26042	-4.24013	-2.80624	-4.0452	-3.69472	-3.17406	2.04039e-05	2.23388e-05	0.00501229	5.22787e-05	0.000220126	0.00150325	11.3068	10.914	-0.392823	0.392823	37.3	2.91033	37.8667	1.28582	0.566667	3.15376	3.14989
9 48592023 C	9	48592023	C	T	ENSMUSG00000032271	ENSMUST00000034808	ENSMUSE00000772293	3	Nnmt	nicotinamide N-methyltransferase	48591877	48592362	Ref	Ref	Alt	Alt	4.3	3.5	7.2	13.1	5.2	6.5	1;110	871;2	636;33	763;73	-13.9896	-14.04	-12.3024	-13.6948	-15.3001	-12.3435	1.80379e-44	8.86588e-45	8.79763e-35	1.09117e-42	7.63498e-53	5.27776e-35	40.332	41.3384	1.00639	1.00639	5	1.94679	8.26667	4.23596	3.26667	3.13163	3.09444
9 48592041 G	9	48592041	G	A	ENSMUSG00000032271	ENSMUST00000034808	ENSMUSE00000772293	3	Nnmt	nicotinamide N-methyltransferase	48591877	48592362	Ref	Ref	Alt	Alt	3.6	1.7	7.9	11.5	5.4	6.1	3;105	808;2	605;26	700;61	-13.9333	-14.6041	-11.1995	-13.4561	-14.388	-12.2857	3.97368e-44	2.64486e-48	4.09922e-29	2.83639e-41	6.15242e-47	1.08086e-34	39.737	40.1298	0.392854	0.392854	4.4	3.17648	7.66667	3.33816	3.26667	3.13163	3.09444
9 48592203 C	9	48592203	C	T	ENSMUSG00000032271	ENSMUST00000034808	ENSMUSE00000772293	3	Nnmt	nicotinamide N-methyltransferase	48591877	48592362	Ref	Ref	Alt	Alt	7.8	8.1	9.8	30.3	25	17.9	0;83	303;5	254;24	261;89	-8.0111	-7.76396	-8.11921	-4.89964	-5	-6.25847	1.13684e-15	8.23181e-15	4.69229e-16	9.60134e-07	5.73303e-07	3.88778e-10	23.8943	16.1581	-7.73617	7.73617	8.56667	1.07858	24.4	6.22174	15.8333	3.13163	3.09444
9 48592236 C	9	48592236	C	T	ENSMUSG00000032271	ENSMUST00000034808	ENSMUSE00000772293	3	Nnmt	nicotinamide N-methyltransferase	48591877	48592362	Ref	Ref	Alt	Alt	5.5	0	5	17.9	5.4	10.6	0;65	355;0	326;12	345;48	-9.29091	-10.4881	-9.80867	-8.33238	-9.44911	-8.37242	1.52968e-20	9.79907e-26	1.03317e-22	7.92326e-17	3.41718e-21	5.64489e-17	29.5877	26.1539	-3.43377	3.43377	3.5	3.04138	11.3	6.27933	7.8	3.13163	3.09444
9 48592247 A	9	48592247	A	G	ENSMUSG00000032271	ENSMUST00000034808	ENSMUSE00000772293	3	Nnmt	nicotinamide N-methyltransferase	48591877	48592362	Ref	Ref	Alt	Alt	6.4	0	7.7	17.3	3	9.5	0;52	327;0	282;14	308;37	-8.45765	-9.89949	-8.62911	-7.71852	-9.45285	-8.29515	2.7281e-17	4.18383e-23	6.18312e-18	1.17689e-14	3.29718e-21	1.08448e-16	26.9863	25.4665	-1.51974	1.51974	4.7	4.12189	9.93333	7.15984	5.23333	3.13163	3.09444
9 48603551 T	9	48603551	T	C	ENSMUSG00000032271	ENSMUST00000034808	ENSMUSE00000535460	2	Nnmt	nicotinamide N-methyltransferase	48603354	48603561	Ref	Ref	Alt	Alt	5.5	4.2	3.7	8.1	9.4	4.6	0;51	423;0	322;15	282;24	-9.34393	-9.99201	-9.6225	-9.72549	-8.35306	-7.31805	9.28203e-21	1.65191e-23	6.42475e-22	2.34769e-22	6.65177e-17	2.51601e-13	28.9585	25.3966	-3.56185	3.56185	4.46667	0.929157	7.36667	2.48261	2.9	3.13163	3.09444
9 48604854 G	9	48604854	G	A	ENSMUSG00000032271	ENSMUST00000034808	ENSMUSE00000719604	1	Nnmt	nicotinamide N-methyltransferase	48604805	48605153	Ref	Ref	Alt	Alt	4.2	6.9	4.3	15.7	6.9	7.6	1;86	824;0	617;34	634;76	-13.324	-13.1306	-13.1364	-11.7425	-13.5529	-11.0443	1.67924e-40	2.19782e-39	2.03667e-39	7.71296e-32	7.61966e-42	2.33592e-28	39.591	36.3397	-3.25132	3.25132	5.13333	1.5308	10.0667	4.89115	4.93333	3.13163	3.09444
9 48605019 G	9	48605019	G	A	ENSMUSG00000032271	ENSMUST00000034808	ENSMUSE00000719604	1	Nnmt	nicotinamide N-methyltransferase	48604805	48605153	Ref	Ref	Alt	Alt	11.4	4.4	2.5	15.4	4	10.6	0;52	394;1	244;16	276;32	-7.24882	-8.70076	-8.55556	-7.66419	-9.2	-7.26717	4.20405e-13	3.29657e-18	1.17302e-17	1.79961e-14	3.5795e-20	3.67096e-13	24.5051	24.1314	-0.373782	0.373782	6.1	4.68722	10	5.72364	3.9	3.13163	3.09444
9 57483960 G	9	57483960	G	A	ENSMUSG00000074280	ENSMUST00000098689	ENSMUSE00000896451	1	Gm6166	predicted gene 6166	57483913	57484223	Alt	Alt	Ref	Ref	12.3	7	11.7	14.5	12.1	15.8	185;0	0;244	566;64	308;52	-9.86488	-12.9804	-11.6457	-6.19422	-7.83057	-9.09492	5.91071e-23	1.58018e-38	2.41205e-31	5.85726e-10	4.8568e-15	9.46588e-20	34.491	23.1197	-11.3713	11.3713	10.3333	2.9023	14.1333	1.87705	3.8	4.30149	3.8901
9 77851738 C	9	77851738	C	G				NA		NA	NA	NA	Ref	Ref	Alt	Alt	24.3	19	23.5	33.3	37	32.4	0;245	289;0	396;115	277;145	-6.08511	-7.26204	-8.10613	-3.16228	-3.29983	-4.60179	1.16411e-09	3.81295e-13	5.2256e-16	0.0015654	0.000967428	4.18876e-06	21.4533	11.0639	-10.3894	10.3894	22.2667	2.85715	34.2333	2.4379	11.9667	NA	NA
9 78331199 A	9	78331199	A	C	ENSMUSG00000057933	ENSMUST00000034902	ENSMUSE00001025485	7	Gsta2	glutathione S-transferase, alpha 2 (Yc2)	78331018	78331249	Ref	Ref	Alt	Alt	20	28.3	23.3	42.4	47.5	41.9	0;114	59;0	111;35	101;79	-3.79473	-2.94884	-4.13118	-1.1717	-0.390567	-1.27	0.000147802	0.0031897	3.60902e-05	0.241317	0.696118	0.204084	10.8748	2.83227	-8.04249	8.04249	23.8667	4.17892	43.9333	3.09892	20.0667	1.78574	1.84604
9 84124167 T	9	84124167	T	A	ENSMUSG00000032263	ENSMUST00000034801	ENSMUSE00000479124	11	Bckdhb	branched chain ketoacid dehydrogenase E1, beta polypeptide	84123969	84124239	Ref	Ref	Alt	Alt	75.9	72.5	72.3	72.6	69.2	64.4	4;770	187;2	121;335	155;339	6.06594	5.37076	5.938	5.77843	4.80384	3.79049	1.31185e-09	7.84052e-08	2.88514e-09	7.54013e-09	1.55648e-06	0.00015035	17.3747	14.3728	3.00194	3.00194	73.5667	2.0232	68.7333	4.11987	4.83333	3.7169	3.73156
9 86581760 G	9	86581760	G	T	ENSMUSG00000032418	ENSMUST00000034989	ENSMUSE00000891826	14	Me1	malic enzyme 1, NADP(+)-dependent, cytosolic	86581371	86582907	Ref	Ref	Alt	Alt	32.4	34.2	33.5	35.2	33.9	29	2;586	510;0	425;214	802;388	-4.19591	-4.83753	-5.36465	-5.94258	-6.19489	-8.58792	2.71782e-05	1.31462e-06	8.11064e-08	2.80577e-09	5.83248e-10	8.85574e-18	14.3981	20.7254	6.3273	6.3273	33.3667	0.907377	32.7	3.26956	0.666667	3.32724	3.86258
9 86582061 T	9	86582061	T	C	ENSMUSG00000032418	ENSMUST00000034989	ENSMUSE00000891826	14	Me1	malic enzyme 1, NADP(+)-dependent, cytosolic	86581371	86582907	Ref	Ref	Alt	Alt	47.7	47.7	47.8	37.8	45.2	43.7	5;753	502;0	439;401	941;687	-0.677285	-0.767366	-0.819538	-5.59171	-2.06049	-3.22126	0.498225	0.442864	0.41248	2.24849e-08	0.0393518	0.00127626	2.26419	10.8735	8.60927	8.60927	47.7333	0.057735	42.2333	3.91195	5.5	3.32724	3.86258
9 87077179 A	9	87077179	A	G	ENSMUSG00000032872	ENSMUST00000168529	ENSMUSE00000929702	16	Cyb5r4	cytochrome b5 reductase 4	87076828	87077774	Ref	Ref	Alt	Alt	20.9	28.6	31	23.5	20	23.3	1;58	167;1	93;34	108;31	-3.81246	-2.77746	-2.46885	-3.78076	-4.02492	-3.50747	0.000137588	0.00547855	0.0135547	0.000156353	5.69941e-05	0.000452394	9.05878	11.3131	2.25437	2.25437	26.8333	5.27668	22.2667	1.96554	4.56667	0.895777	0.823769
9 88370373 T	9	88370373	T	C	ENSMUSG00000032420	ENSMUST00000034992	ENSMUSE00000234404	9	Nt5e	5' nucleotidase, ecto	88370154	88372092	Ref	Ref	Alt	Alt	70	83.3	80.4	79.1	74.7	82.1	0;461	217;0	35;119	54;198	3.09839	4.6188	4.12837	5.55591	4.50033	5.66139	0.00194577	3.85962e-06	3.65336e-05	2.7617e-08	6.78466e-06	1.50156e-08	11.8456	15.7176	-3.87207	3.87207	77.9	6.99357	78.6333	3.72201	0.733333	1.45991	1.70815
9 88370534 G	9	88370534	G	T	ENSMUSG00000032420	ENSMUST00000034992	ENSMUSE00000234404	9	Nt5e	5' nucleotidase, ecto	88370154	88372092	Ref	Ref	Alt	Alt	83.3	85.4	84.6	78	78.3	80	0;341	125;0	16;87	30;111	4	4.52904	3.53009	3.9598	3.83349	4.02492	6.33425e-05	5.92525e-06	0.000415418	7.50132e-05	0.000126337	5.69941e-05	12.0591	11.8182	0.240918	0.240918	84.4333	1.05987	78.7667	1.07858	5.66667	1.45991	1.70815
9 88715622 T	9	88715622	T	C	ENSMUSG00000079427	ENSMUST00000113110	ENSMUSE00000969295	2	Mthfsl	5, 10-methenyltetrahydrofolate synthetase-like	88715488	88715749	Ref	Ref	Alt	Alt	5	23.5	24.1	15.9	25	12.5	1;111	157;2	118;27	122;26	-5.6921	-3.78076	-3.81032	-4.52267	-3.4641	-5.61249	1.25486e-08	0.000156353	0.000138789	6.10644e-06	0.000532006	1.9944e-08	13.2832	13.5993	0.316084	0.316084	17.5333	10.8583	17.8	6.46297	0.266667	1.1791	1.17065
9 95560270 C	9	95560270	C	T	ENSMUSG00000064225	ENSMUST00000079597	ENSMUSE00000511872	1	Paqr9	progestin and adipoQ receptor family member IX	95559657	95568023	Ref	Ref	Alt	Alt	23.5	33.5	29.1	36.1	33.5	34.7	1;523	314;0	271;115	597;318	-5.25279	-4.48481	-4.23692	-4.18146	-4.91051	-6.61725	1.4981e-07	7.29792e-06	2.26611e-05	2.89647e-05	9.08392e-07	3.6594e-11	13.9745	15.7092	1.7347	1.7347	28.7	5.01199	34.7667	1.30128	6.06667	3.45796	3.91404
9 95563663 G	9	95563663	G	A	ENSMUSG00000064225	ENSMUST00000079597	ENSMUSE00000511872	1	Paqr9	progestin and adipoQ receptor family member IX	95559657	95568023	Ref	Ref	Alt	Alt	22.4	34	43.7	38.5	42.8	41.9	4;440	331;0	257;131	366;253	-5.70375	-4.08551	-1.37505	-3.53009	-1.97444	-2.27414	1.17203e-08	4.39809e-05	0.169117	0.000415418	0.0483322	0.0229575	11.1643	7.77867	-3.38563	3.38563	33.3667	10.6641	41.0667	2.26789	7.7	3.45796	3.91404
9 95563787 G	9	95563787	G	A	ENSMUSG00000064225	ENSMUST00000079597	ENSMUSE00000511872	1	Paqr9	progestin and adipoQ receptor family member IX	95559657	95568023	Ref	Ref	Alt	Alt	39.4	33.6	44.9	37.6	36	33.9	1;405	336;0	237;151	393;219	-2.39586	-3.93034	-1.10469	-3.6315	-3.70405	-4.8107	0.0165813	8.48267e-05	0.269294	0.000281778	0.000212183	1.50401e-06	7.43089	12.1463	4.71536	4.71536	39.3	5.65066	35.8333	1.85562	3.46667	3.45796	3.91404
9 95564685 G	9	95564685	G	A	ENSMUSG00000064225	ENSMUST00000079597	ENSMUSE00000511872	1	Paqr9	progestin and adipoQ receptor family member IX	95559657	95568023	Ref	Ref	Alt	Alt	31.2	37.6	19.4	26.5	35.4	28.8	0;273	265;1	191;80	303;131	-3.30486	-2.48759	-5.91062	-5.97112	-3.54658	-4.74046	0.00095025	0.0128611	3.40813e-09	2.35625e-09	0.000390266	2.13229e-06	11.7031	14.2582	2.55509	2.55509	29.4	9.23255	30.2333	4.61988	0.833333	3.45796	3.91404
9 95564722 C	9	95564722	C	T	ENSMUSG00000064225	ENSMUST00000079597	ENSMUSE00000511872	1	Paqr9	progestin and adipoQ receptor family member IX	95559657	95568023	Ref	Ref	Alt	Alt	34.3	34.1	25.8	32.5	40.4	37.1	0;431	316;0	253;119	371;211	-3.67374	-3.74553	-4.77213	-5.36051	-2.54841	-3.37465	0.000239028	0.000180014	1.82291e-06	8.29884e-08	0.0108216	0.000739107	12.1914	11.2836	-0.907832	0.907832	31.4	4.85077	36.6667	3.96779	5.26667	3.45796	3.91404
9 95564784 G	9	95564784	G	A	ENSMUSG00000064225	ENSMUST00000079597	ENSMUSE00000511872	1	Paqr9	progestin and adipoQ receptor family member IX	95559657	95568023	Ref	Ref	Alt	Alt	26.5	34.2	29.2	37.3	43.7	40	1;466	317;1	262;114	350;235	-5.08475	-3.80699	-4.42139	-3.8	-1.74114	-2.60768	3.68107e-07	0.00014067	9.80689e-06	0.000144696	0.0816585	0.00911579	13.3131	8.14882	-5.1643	5.1643	29.9667	3.90683	40.3333	3.21299	10.3667	3.45796	3.91404
9 95564995 T	9	95564995	T	A	ENSMUSG00000064225	ENSMUST00000079597	ENSMUSE00000511872	1	Paqr9	progestin and adipoQ receptor family member IX	95559657	95568023	Ref	Ref	Alt	Alt	29.4	36.7	35.4	42.5	42.3	43.9	1;586	433;1	358;186	479;360	-5.21776	-3.99114	-3.65956	-2.6566	-2.38338	-2.07322	1.81102e-07	6.57563e-05	0.000252645	0.00789337	0.0171545	0.0381517	12.8685	7.1132	-5.75526	5.75526	33.8333	3.89401	42.9	0.87178	9.06667	3.45796	3.91404
9 95565291 T	9	95565291	T	C	ENSMUSG00000064225	ENSMUST00000079597	ENSMUSE00000511872	1	Paqr9	progestin and adipoQ receptor family member IX	95559657	95568023	Ref	Ref	Alt	Alt	25.6	26	35.7	30.6	34.2	29.1	2;342	394;0	298;121	447;202	-5.36364	-6.23077	-3.25767	-5.88129	-4.39088	-6.30537	8.1563e-08	4.6415e-10	0.00112332	4.07092e-09	1.12895e-05	2.87504e-10	14.8521	16.5775	1.72546	1.72546	29.1	5.71927	31.3	2.62107	2.2	3.45796	3.91404
9 95565296 T	9	95565296	T	A	ENSMUSG00000064225	ENSMUST00000079597	ENSMUSE00000511872	1	Paqr9	progestin and adipoQ receptor family member IX	95559657	95568023	Ref	Ref	Alt	Alt	26.3	26	36.6	30.3	34.5	28.8	3;334	394;0	290;120	447;201	-5.15522	-6.23077	-2.97551	-5.9604	-4.30775	-6.38583	2.53336e-07	4.6415e-10	0.00292502	2.51628e-09	1.64924e-05	1.70476e-10	14.3615	16.654	2.29247	2.29247	29.6333	6.03517	31.2	2.95466	1.56667	3.45796	3.91404
9 95567661 A	9	95567661	A	G	ENSMUSG00000064225	ENSMUST00000079597	ENSMUSE00000511872	1	Paqr9	progestin and adipoQ receptor family member IX	95559657	95568023	Ref	Ref	Alt	Alt	30.9	38.5	37	29.7	39.4	40.1	0;455	438;0	282;157	507;286	-4.45896	-3.22252	-2.6943	-6.97486	-3.08335	-3.32299	8.23571e-06	0.0012707	0.00705364	3.06179e-12	0.00204685	0.000890585	10.3758	13.3812	3.00541	3.00541	35.4667	4.02534	36.4	5.81292	0.933333	3.45796	3.91404
9 100985143 C	9	100985143	C	T	ENSMUSG00000032527	ENSMUST00000035116	ENSMUSE00000220492	13	Pccb	propionyl Coenzyme A carboxylase, beta polypeptide	100985128	100985226	Ref	Ref	Alt	Alt	37.1	35.7	36	43.8	40.7	36.1	0;505	493;3	583;331	573;388	-4.22273	-4.96521	-5.20723	-2.30174	-3.22244	-4.88447	2.41359e-05	6.8626e-07	1.91678e-07	0.02135	0.00127105	1.03706e-06	14.3952	10.4086	-3.98653	3.98653	36.2667	0.737111	40.2	3.87427	3.93333	3.92721	3.88169
9 100994571 G	9	100994571	G	A	ENSMUSG00000032527	ENSMUST00000035116	ENSMUSE00000323439	9	Pccb	propionyl Coenzyme A carboxylase, beta polypeptide	100994568	100994649	Ref	Ref	Alt	Alt	33.3	29.3	35.2	38.9	35.7	29.3	1;301	221;0	238;115	278;145	-3.4641	-4.59852	-3.25929	-2.49444	-3.38062	-5.18756	0.000532006	4.25513e-06	0.00111693	0.0126157	0.000723233	2.13062e-07	11.3219	11.0626	-0.259284	0.259284	32.6	3.01164	34.6333	4.88808	2.03333	3.92721	3.88169
9 103353859 A	9	103353859	A	T	ENSMUSG00000032803	ENSMUST00000035484	ENSMUSE00000404020	5	Cdv3	carnitine deficiency-associated gene expressed in ventricle 3	103353094	103355313	Ref	Ref	Alt	Alt	21.7	15.4	18.2	16.4	17.2	24.7	1;127	351;0	317;72	315;73	-6.6398	-7.89352	-7	-7.94445	-8.05651	-4.9752	3.14107e-11	2.93775e-15	2.55963e-12	1.95054e-15	7.85063e-16	6.51816e-07	21.5333	20.9762	-0.557171	0.557171	18.4333	3.15647	19.4333	4.57857	1	2.69808	2.75435
9 105432658 G	9	105432658	G	A	ENSMUSG00000032570	ENSMUST00000085133	ENSMUSE00001302666	18	Atp2c1	ATPase, Ca++-sequestering	105432654	105432824	Ref	Ref	Alt	Alt	10	4.2	10.5	9.5	12.5	9.1	1;20	66;0	58;5	60;7	-3.57771	-4.49073	-3.44124	-3.7097	-3.67423	-3.83761	0.000346619	7.09791e-06	0.000579063	0.000207502	0.000238563	0.000124236	11.5097	11.2216	-0.288124	0.288124	8.23333	3.5019	10.3667	1.85831	2.13333	1.92046	1.89873
9 106153354 A	9	106153354	A	NA	ENSMUSG00000020258	ENSMUST00000036382	ENSMUSE00000851128	4	Glyctk	glycerate kinase	106152857	106156107	Ref	Ref	Alt	Alt	8.7	10.1	7.8	6.1	6.7	2.5	10;25	386;1	299;29	365;20	-8.43299	-8.33309	-9.0453	-10.0476	-10.0698	-10.3587	3.36933e-17	7.87601e-17	1.49259e-19	9.41352e-24	7.51638e-24	3.82148e-25	25.8114	30.476	4.66467	4.66467	8.86667	1.15902	5.1	2.27156	3.76667	3.03809	3.13158
9 106155135 G	9	106155135	G	A	ENSMUSG00000086296	ENSMUST00000150953	ENSMUSE00000754861	1	D030055H07Rik	RIKEN cDNA D030055H07 gene	106154952	106156517	Ref	Ref	Alt	Alt	47.7	36.1	43.1	37.5	40.2	41.4	3;933	743;0	680;496	817;540	-0.889821	-5.51237	-2.83011	-5.08062	-4.26713	-3.73228	0.373562	3.5404e-08	0.0046532	3.76214e-07	1.98001e-05	0.000189752	9.2323	13.08	3.84773	3.84773	42.3	5.84123	39.7	1.9975	2.6	0.255558	0.215813
9 106155135 G	9	106155135	G	A	ENSMUSG00000020258	ENSMUST00000036382	ENSMUSE00000851128	4	Glyctk	glycerate kinase	106152857	106156107	Ref	Ref	Alt	Alt	47.7	36.1	43.1	37.5	40.2	41.4	3;933	743;0	680;496	817;540	-0.889821	-5.51237	-2.83011	-5.08062	-4.26713	-3.73228	0.373562	3.5404e-08	0.0046532	3.76214e-07	1.98001e-05	0.000189752	9.2323	13.08	3.84773	3.84773	42.3	5.84123	39.7	1.9975	2.6	3.03809	3.13158
9 106186374 G	9	106186374	G	A	ENSMUSG00000020257	ENSMUST00000020490	ENSMUSE00000102646	8	Wdr82	WD repeat domain containing 82	106186370	106186512	Ref	Ref	Alt	Alt	26.7	18.9	34.7	42.2	50	43.6	0;97	135;0	140;51	103;86	-3.1305	-5.34739	-2.59272	-1.25	0	-0.94388	0.00174512	8.92309e-08	0.00952189	0.2113	1	0.345231	11.0706	2.19388	-8.87673	8.87673	26.7667	7.90021	45.2667	4.15853	18.5	2.23256	2.16665
9 106430342 C	9	106430342	C	A	ENSMUSG00000048758	ENSMUST00000150576	ENSMUSE00000517156	3	Rpl29	ribosomal protein L29	106430308	106430372	Ref	Ref	Alt	NA	2.4	5.6	3.2	7.9	2.5	3.6	0;11	126;0	105;4	101;5	-6.17213	-5.33333	-5.20855	-5.19109	-6.00833	-4.91354	6.73744e-10	9.64261e-08	1.90318e-07	2.09072e-07	1.87447e-09	8.94473e-07	16.714	16.113	-0.60107	0.60107	3.73333	1.66533	4.66667	2.85365	0.933333	2.85901	2.82631
9 106435703 G	9	106435703	G	A	ENSMUSG00000023262	ENSMUST00000024031	ENSMUSE00000262216	7	Acy1	aminoacylase 1	106435615	106435704	Ref	Ref	NA	Alt	13.3	11.5	11.8	23.3	8	28.6	0;14	68;1	79;11	61;15	-4.01663	-3.92232	-4.45896	-2.92119	-4.2	-1.96396	5.90358e-05	8.76994e-05	8.23571e-06	0.003487	2.66915e-05	0.0495346	12.3979	9.08515	-3.31277	3.31277	12.2	0.964365	19.9667	10.6969	7.76667	2.29599	2.36649
9 106450054 A	9	106450054	A	C	ENSMUSG00000042073	ENSMUST00000048527	ENSMUSE00000353718	2	Abhd14b	abhydrolase domain containing 14b	106450004	106450231	Ref	Ref	Alt	Alt	30.1	35.7	40.1	44.2	36.2	33.9	1;301	354;0	309;173	382;225	-4.80011	-3.25767	-2.8497	-1.40214	-3.68307	-5.40939	1.58575e-06	0.00112332	0.00437609	0.160875	0.000230446	6.32403e-08	10.9075	10.4946	-0.412889	0.412889	35.3	5.01199	38.1	5.40648	2.8	3.09546	3.17982
9 106452732 C	9	106452732	C	T	ENSMUSG00000042073	ENSMUST00000048527	ENSMUSE00000345857	4	Abhd14b	abhydrolase domain containing 14b	106451984	106452922	Ref	Ref	Alt	Alt	41.7	43.3	39.9	39.6	41.7	38.5	3;1106	916;4	732;520	910;604	-3.27882	-2.66672	-4.36384	-4.41164	-3.70817	-5.45612	0.00104243	0.00765956	1.27799e-05	1.02591e-05	0.000208765	4.86655e-08	10.3094	13.5759	3.26655	3.26655	41.6333	1.70098	39.9333	1.62583	1.7	3.09546	3.17982
9 106452732 C	9	106452732	C	T	ENSMUSG00000100039	ENSMUST00000186713	ENSMUSE00001321958	1	Gm28959	predicted gene 28959	106452436	106452918	Ref	Ref	Alt	Alt	41.7	43.3	39.9	39.6	41.7	38.5	3;1106	916;4	732;520	910;604	-3.27882	-2.66672	-4.36384	-4.41164	-3.70817	-5.45612	0.00104243	0.00765956	1.27799e-05	1.02591e-05	0.000208765	4.86655e-08	10.3094	13.5759	3.26655	3.26655	41.6333	1.70098	39.9333	1.62583	1.7	0	0
9 106452821 C	9	106452821	C	A	ENSMUSG00000042073	ENSMUST00000048527	ENSMUSE00000345857	4	Abhd14b	abhydrolase domain containing 14b	106451984	106452922	Ref	Ref	Alt	Alt	37.8	42.9	39.7	38.1	42.1	40.5	1;671	630;3	518;346	627;426	-3.95393	-2.29907	-3.83364	-3.90942	-3.0549	-3.84278	7.68769e-05	0.0215011	0.000126261	9.25171e-05	0.00225132	0.000121646	10.0866	10.8071	0.72047	0.72047	40.1333	2.57747	40.2333	2.01329	0.1	3.09546	3.17982
9 106452821 C	9	106452821	C	A	ENSMUSG00000100039	ENSMUST00000186713	ENSMUSE00001321958	1	Gm28959	predicted gene 28959	106452436	106452918	Ref	Ref	Alt	Alt	37.8	42.9	39.7	38.1	42.1	40.5	1;671	630;3	518;346	627;426	-3.95393	-2.29907	-3.83364	-3.90942	-3.0549	-3.84278	7.68769e-05	0.0215011	0.000126261	9.25171e-05	0.00225132	0.000121646	10.0866	10.8071	0.72047	0.72047	40.1333	2.57747	40.2333	2.01329	0.1	0	0
9 107676651 C	9	107676651	C	T	ENSMUSG00000034837	ENSMUST00000010205	ENSMUSE00000530067	6	Gnat1	guanine nucleotide binding protein, alpha transducing 1	107676543	107676672	Ref	Ref	Alt	Alt	16	10.3	16.2	26.3	20.3	15.4	0;22	50;0	78;13	134;33	-3.4	-4.27099	-4.10997	-2.91999	-4.75	-5.58156	0.000673859	1.94605e-05	3.95702e-05	0.00350048	2.03417e-06	2.38367e-08	11.781	13.2515	1.47058	1.47058	14.1667	3.35012	20.6667	5.45924	6.5	1.92658	2.30926
9 107676747 A	9	107676747	A	C	ENSMUSG00000034837			NA	Gnat1	guanine nucleotide binding protein, alpha transducing 1	107674474	107679712	Ref	Ref	Alt	NA	12.5	12.5	20.7	3.6	10.2	10	0;13	43;0	65;12	116;11	-3.67423	-3.67423	-3.15682	-4.91354	-5.57143	-5.65685	0.000238563	0.000238563	0.00159499	8.94473e-07	2.52659e-08	1.54173e-08	10.5053	16.1418	5.63653	5.63653	15.2333	4.73427	7.93333	3.75411	7.3	1.92658	2.30926
9 107676771 A	9	107676771	A	G	ENSMUSG00000034837			NA	Gnat1	guanine nucleotide binding protein, alpha transducing 1	107674474	107679712	Ref	Ref	Alt	Alt	15.4	17.4	24	19.1	20	19.2	0;22	35;0	60;14	124;30	-3.53009	-3.12772	-2.6	-4.23008	-4.44972	-4.4376	0.000415418	0.0017617	0.00932238	2.33603e-05	8.59827e-06	9.09668e-06	9.25781	13.1174	3.8596	3.8596	18.9333	4.50037	19.4333	0.493288	0.5	1.92658	2.30926
9 107676895 G	9	107676895	G	A	ENSMUSG00000034837	ENSMUST00000010205	ENSMUSE00000220887	5	Gnat1	guanine nucleotide binding protein, alpha transducing 1	107676893	107677021	Ref	Ref	Alt	Alt	18.2	17.8	37.5	24	25.9	27.9	0;48	49;1	89;29	130;46	-3.65563	-4.32306	-1.58114	-3.67696	-3.67658	-3.63803	0.00025655	1.53877e-05	0.113846	0.000236034	0.000236382	0.000274727	9.55983	10.9916	1.43174	1.43174	24.5	11.2601	25.9333	1.95021	1.43333	1.92658	2.30926
9 107677090 T	9	107677090	T	C	ENSMUSG00000034837	ENSMUST00000194802	ENSMUSE00001345282	4	Gnat1	guanine nucleotide binding protein, alpha transducing 1	107676893	107677286	Ref	Ref	Alt	Alt	16.2	18.2	17	6.2	10.8	13.5	0;26	78;0	102;21	201;24	-4.10997	-3.65563	-4.80762	-7	-6.32577	-7.14435	3.95702e-05	0.00025655	1.52738e-06	2.55963e-12	2.51971e-10	9.0426e-13	12.5732	20.4701	7.89689	7.89689	17.1333	1.00664	10.1667	3.69098	6.96667	1.92658	2.30926
9 107677295 G	9	107677295	G	A	ENSMUSG00000034837			NA	Gnat1	guanine nucleotide binding protein, alpha transducing 1	107674474	107679712	Ref	Ref	Alt	Alt	26.1	19.2	22	17.5	17.5	20.3	0;39	64;1	77;22	135;31	-2.29366	-3.13786	-3.9598	-4.11096	-4.90077	-4.93582	0.0218101	0.00170187	7.50132e-05	3.94016e-05	9.54619e-07	7.98147e-07	9.39131	13.9476	4.55624	4.55624	22.4333	3.47035	18.4333	1.61658	4	1.92658	2.30926
9 107677317 T	9	107677317	T	C	ENSMUSG00000034837			NA	Gnat1	guanine nucleotide binding protein, alpha transducing 1	107674474	107679712	Ref	Ref	Alt	Alt	28.6	19.2	23.8	22.2	19.7	20.9	0;42	76;0	89;28	163;43	-2.26779	-3.13786	-4.15761	-4.08248	-4.92366	-5.39164	0.0233422	0.00170187	3.21596e-05	4.45571e-05	8.49405e-07	6.98181e-08	9.56325	14.3978	4.83453	4.83453	23.8667	4.70035	20.9333	1.25033	2.93333	1.92658	2.30926
9 107677419 C	9	107677419	C	T	ENSMUSG00000034837	ENSMUST00000010205	ENSMUSE00000220892	3	Gnat1	guanine nucleotide binding protein, alpha transducing 1	107677374	107677515	Ref	Ref	Alt	Alt	25	23.4	30.1	13.4	21.4	15.5	0;46	104;1	121;45	195;39	-3	-3.64662	-3.62222	-5.9863	-4.78091	-6.80282	0.0026998	0.000265707	0.000292085	2.14665e-09	1.745e-06	1.02591e-11	10.2688	17.57	7.30119	7.30119	26.1667	3.49905	16.7667	4.14769	9.4	1.92658	2.30926
9 107677538 T	9	107677538	T	C	ENSMUSG00000034837	ENSMUST00000193188	ENSMUSE00001342580	2	Gnat1	guanine nucleotide binding protein, alpha transducing 1	107677374	107677673	Ref	Ref	Alt	Alt	22	13.2	28.9	12.2	19.1	16.1	0;49	116;0	119;36	214;40	-3.592	-4.5422	-3.67065	-6.50987	-5.09325	-7.18132	0.000328154	5.56702e-06	0.000241933	7.5217e-11	3.51981e-07	6.9039e-13	11.8048	18.7844	6.97959	6.97959	21.3667	7.86914	15.8	3.45977	5.56667	1.92658	2.30926
9 107677553 A	9	107677553	A	T	ENSMUSG00000034837	ENSMUST00000193188	ENSMUSE00001342580	2	Gnat1	guanine nucleotide binding protein, alpha transducing 1	107677374	107677673	Ref	Ref	Alt	Alt	25.9	17.6	34.7	10.3	20.6	14.6	0;45	97;0	95;38	199;35	-2.50185	-3.77297	-2.59272	-6.54846	-4.66156	-7.1929	0.0123546	0.000161316	0.00952189	5.81327e-11	3.13819e-06	6.34277e-13	8.86754	18.4029	9.53538	9.53538	26.0667	8.55122	15.1667	5.17333	10.9	1.92658	2.30926
9 107677756 G	9	107677756	G	A	ENSMUSG00000034837			NA	Gnat1	guanine nucleotide binding protein, alpha transducing 1	107674474	107679712	Ref	Ref	Alt	Alt	9.4	13.8	24.1	15.3	14.3	11.4	0;43	81;1	95;20	166;26	-4.59619	-3.8996	-3.81032	-5.33775	-5.66947	-6.45423	4.30278e-06	9.63509e-05	0.000138789	9.41095e-08	1.43242e-08	1.08767e-10	12.3061	17.4614	5.15533	5.15533	15.7667	7.54476	13.6667	2.02567	2.1	1.92658	2.30926
9 107677763 C	9	107677763	C	T	ENSMUSG00000034837			NA	Gnat1	guanine nucleotide binding protein, alpha transducing 1	107674474	107679712	Ref	Ref	Alt	Alt	8.8	27.5	24.6	21.5	14.3	13.7	0;50	87;1	106;29	168;33	-4.80196	-2.84605	-3.96914	-4.58929	-5.66947	-6.20318	1.5712e-06	0.00442653	7.21315e-05	4.44766e-06	1.43242e-08	5.53332e-10	11.6172	16.4619	4.84478	4.84478	20.3	10.0643	16.5	4.34051	3.8	1.92658	2.30926
9 109082039 T	9	109082039	T	C	ENSMUSG00000091537	ENSMUST00000167504	ENSMUSE00000879855	3	Tma7	translational machinery associated 7 homolog (S. cerevisiae)	109082002	109082089	Ref	Ref	Alt	Alt	4.3	9.8	21.9	19.4	15.4	18.8	0;33	112;0	93;13	88;19	-4.3788	-5.74115	-3.18198	-3.66667	-4.32346	-3.53553	1.19333e-05	9.40367e-09	0.00146272	0.000245733	1.53601e-05	0.000406952	13.3019	11.5257	-1.77627	1.77627	12	9.00389	17.8667	2.15716	5.86667	2.67908	2.59027
10 20208888 A	10	20208888	A	G	ENSMUSG00000019996			NA	Map7	microtubule-associated protein 7	20148471	20281589	Alt	Alt	Ref	Ref	21.9	13.5	4.3	13.8	5.9	11.3	246;0	2;36	102;14	144;15	-3.18198	-4.43877	-6.27219	-3.8996	-7.27607	-6.09601	0.00146272	9.04733e-06	3.55994e-10	9.63509e-05	3.43688e-13	1.08751e-09	13.8929	17.2717	3.37873	3.37873	13.2333	8.80303	10.3333	4.03774	2.9	2.09289	2.12015
10 21396336 C	10	21396336	C	T	ENSMUSG00000037542	ENSMUST00000042699	ENSMUSE00000615617	7	Aldh8a1	aldehyde dehydrogenase 8 family, member A1	21395388	21396585	Ref	Ref	Alt	Alt	38.3	39.8	41.4	41.1	38.2	42.7	1;1864	1687;0	1385;921	1497;1020	-6.28518	-5.41951	-5.09891	-5	-7.19092	-4.14435	3.27479e-10	5.97621e-08	3.41619e-07	5.73303e-07	6.43538e-13	3.40775e-05	16.8036	16.3353	-0.468319	0.468319	39.8333	1.55027	40.6667	2.28108	0.833333	4.30476	4.28225
10 22371481 T	10	22371481	T	A	ENSMUSG00000078452	ENSMUST00000182677	ENSMUSE00001071554	6	Raet1d	retinoic acid early transcript delta	22371367	22371630	Ref	Ref	Alt	Alt	12.5	16.2	26	25	23.4	22.2	1;68	52;0	106;26	102;31	-2.12132	-5.81238	-3.39411	-2.82843	-3.64662	-4.08248	0.0338949	6.15901e-09	0.000688514	0.00467773	0.000265707	4.45571e-05	11.3278	10.5575	-0.77028	0.77028	18.2333	6.97591	23.5333	1.40475	5.3	1.71833	1.71399
10 22371580 G	10	22371580	G	A	ENSMUSG00000078452	ENSMUST00000182677	ENSMUSE00001071554	6	Raet1d	retinoic acid early transcript delta	22371367	22371630	Ref	Ref	Alt	Alt	33.3	12.8	21.3	15.2	21.8	22.4	1;101	51;1	127;26	127;32	-0.816497	-6.9013	-4.48129	-4.71814	-4.18004	-4.20181	0.414216	5.15297e-12	7.41929e-06	2.38008e-06	2.91459e-05	2.64794e-05	12.1991	13.1	0.900903	0.900903	22.4667	10.2997	19.8	3.995	2.66667	1.71833	1.71399
10 22372248 A	10	22372248	A	C	ENSMUSG00000078452	ENSMUST00000182677	ENSMUSE00001046011	7	Raet1d	retinoic acid early transcript delta	22372189	22372358	Ref	Ref	Alt	Alt	10	25.3	28.3	12.7	19.2	13	0;98	33;0	117;40	137;24	-2.52982	-4.61008	-3.35659	-5.52844	-4.4376	-5.44331	0.011412	4.02506e-06	0.000789113	3.23093e-08	9.09668e-06	5.22994e-08	10.4965	15.4094	4.91286	4.91286	21.2	9.81478	14.9667	3.66924	6.23333	1.71833	1.71399
10 23851508 C	10	23851508	C	T	ENSMUSG00000020010	ENSMUST00000020190	ENSMUSE00000099753	1	Vnn3	vanin 3	23851462	23851796	Ref	Ref	Alt	Alt	19.1	26.5	24.5	27.7	21.7	20.3	0;139	205;0	128;40	150;44	-4.23008	-3.88057	-3.70874	-3.06316	-5.15892	-4.75	2.33603e-05	0.000104212	0.000208297	0.00219009	2.48378e-07	2.03417e-06	11.8194	12.9721	1.1527	1.1527	23.3667	3.82797	23.2333	3.93107	0.133333	3.22382	3.35007
10 23851936 T	10	23851936	T	C	ENSMUSG00000020010	ENSMUST00000020190	ENSMUSE00000099748	2	Vnn3	vanin 3	23851907	23852037	Ref	Ref	Alt	Alt	17.6	22.7	21.1	23.2	27.9	21.6	0;255	284;1	235;62	266;86	-5.57989	-6.18718	-5.64288	-5.66947	-5.01857	-5.9797	2.40675e-08	6.12483e-10	1.67228e-08	1.43242e-08	5.20575e-07	2.23555e-09	17.41	16.6677	-0.742219	0.742219	20.4667	2.60832	24.2333	3.27465	3.76667	3.22382	3.35007
10 23856262 A	10	23856262	A	G	ENSMUSG00000020010	ENSMUST00000020190	ENSMUSE00000099751	3	Vnn3	vanin 3	23856198	23856390	Ref	Ref	Alt	Alt	19.2	33.3	15.1	16.4	18.7	22.6	0;125	194;0	125;37	187;45	-4.4376	-2.51661	-5.08234	-5.73502	-5.42709	-5.01901	9.09668e-06	0.0118489	3.72812e-07	9.7503e-09	5.72794e-08	5.1938e-07	12.0366	16.1811	4.14457	4.14457	22.5333	9.5469	19.2333	3.13422	3.3	3.22382	3.35007
10 23864394 G	10	23864394	G	A	ENSMUSG00000020010	ENSMUST00000020190	ENSMUSE00000099747	4	Vnn3	vanin 3	23864338	23864629	Ref	Ref	Alt	Alt	41.5	18.9	13.3	22.2	34.5	31.5	0;140	218;0	143;44	174;74	-1.23625	-5.34739	-5.68038	-4.71405	-2.8947	-3.49799	0.216367	8.92309e-08	1.34399e-08	2.42847e-06	0.00379516	0.000468773	12.264	11.1067	-1.15727	1.15727	24.5667	14.9296	29.4	6.41327	4.83333	3.22382	3.35007
10 23864622 T	10	23864622	T	C	ENSMUSG00000020010	ENSMUST00000020190	ENSMUSE00000099747	4	Vnn3	vanin 3	23864338	23864629	Ref	Ref	Alt	Alt	22.4	23.5	24	23.9	16.3	20.4	2;173	280;0	167;51	212;53	-4.20181	-4.88094	-4.50333	-4.39109	-6.2543	-6.1584	2.64794e-05	1.05584e-06	6.68962e-06	1.12783e-05	3.99301e-10	7.34822e-10	13.5861	16.8038	3.21772	3.21772	23.3	0.818535	20.2	3.80395	3.1	3.22382	3.35007
10 23865632 T	10	23865632	T	C	ENSMUSG00000020010	ENSMUST00000020190	ENSMUSE00000099746	5	Vnn3	vanin 3	23865628	23865998	Ref	Ref	Alt	Alt	17.8	22.7	19.1	23.1	31.8	19.2	1;94	233;0	126;31	154;50	-4.32306	-3.61814	-5.09325	-4.34122	-2.9542	-5.26685	1.53877e-05	0.000296732	3.51981e-07	1.41697e-05	0.00313485	1.38783e-07	13.0344	12.5623	-0.472186	0.472186	19.8667	2.53837	24.7	6.45058	4.83333	3.22382	3.35007
10 23865686 G	10	23865686	G	A	ENSMUSG00000020010	ENSMUST00000020190	ENSMUSE00000099746	5	Vnn3	vanin 3	23865628	23865998	Ref	Ref	Alt	Alt	22.1	16.1	9.5	26.7	13.5	21.2	1;188	280;0	209;39	235;60	-4.9003	-6.32546	-7.41941	-4.31331	-7.14435	-6.11469	9.56881e-07	2.52473e-10	1.17645e-13	1.60828e-05	9.0426e-13	9.67475e-10	18.6452	17.5723	-1.07284	1.07284	15.9	6.30238	20.4667	6.63049	4.56667	3.22382	3.35007
10 23865689 T	10	23865689	T	C	ENSMUSG00000020010	ENSMUST00000020190	ENSMUSE00000099746	5	Vnn3	vanin 3	23865628	23865998	Ref	Ref	Alt	Alt	25	17	9.9	27.5	14.1	23.4	1;198	264;0	200;41	246;68	-4.24264	-6.18282	-7.22222	-4.29797	-7.13577	-5.92697	2.20905e-05	6.29662e-10	5.11448e-13	1.72371e-05	9.62479e-13	3.08566e-09	17.6477	17.3607	-0.286972	0.286972	17.3	7.55447	21.6667	6.8661	4.36667	3.22382	3.35007
10 23865725 T	10	23865725	T	C	ENSMUSG00000020010	ENSMUST00000020190	ENSMUSE00000099746	5	Vnn3	vanin 3	23865628	23865998	Ref	Ref	Alt	Alt	18.6	23.7	12	29.9	23.6	18.8	0;162	331;0	225;50	257;79	-5.82297	-5.17827	-7.298	-3.95985	-5.4392	-7.19701	5.7811e-09	2.23958e-07	2.92067e-13	7.49968e-05	5.35201e-08	6.1546e-13	18.2992	16.5961	-1.70318	1.70318	18.1	5.866	24.1	5.56687	6	3.22382	3.35007
10 23865831 G	10	23865831	G	A	ENSMUSG00000020010	ENSMUST00000020190	ENSMUSE00000099746	5	Vnn3	vanin 3	23865628	23865998	Ref	Ref	Alt	Alt	12.9	20.9	12.9	21.5	18.2	19	1;238	451;2	329;61	381;92	-7.46278	-6.73817	-9.23702	-6.49023	-8.00982	-8.40419	8.47164e-14	1.6039e-11	2.53452e-20	8.57058e-11	1.14876e-15	4.30819e-17	23.438	22.9042	-0.533733	0.533733	15.5667	4.6188	19.5667	1.72143	4	3.22382	3.35007
10 23865947 T	10	23865947	T	C	ENSMUSG00000020010	ENSMUST00000020190	ENSMUSE00000099746	5	Vnn3	vanin 3	23865628	23865998	Ref	Ref	Alt	Alt	17.6	27.2	13.5	25.7	16.2	23.6	1;359	536;0	378;90	448;124	-7.24486	-5.72801	-9.9254	-6.57907	-9.52297	-7.3081	4.32885e-13	1.01614e-08	3.22814e-23	4.73402e-11	1.68307e-21	2.70939e-13	22.8983	23.4101	0.511868	0.511868	19.4333	7.0316	21.8333	4.99032	2.4	3.22382	3.35007
10 23904772 G	10	23904772	G	A	ENSMUSG00000037440	ENSMUST00000041416	ENSMUSE00000408924	7	Vnn1	vanin 1	23904478	23905343	Ref	Ref	Alt	Alt	0	5.9	19	21.7	8.7	3.2	0;85	201;0	41;5	87;13	-2.82843	-3.63803	-2.83683	-3.83349	-3.96177	-5.20855	0.00467773	0.000274727	0.00455635	0.000126337	7.4395e-05	1.90318e-07	9.30329	13.0038	3.70052	3.70052	8.3	9.72471	11.2	9.5	2.9	1.593	1.96485
10 23905254 G	10	23905254	G	A	ENSMUSG00000037440	ENSMUST00000041416	ENSMUSE00000408924	7	Vnn1	vanin 1	23904478	23905343	Ref	Ref	Alt	Alt	0	7.7	10.5	4.3	0	4.8	0;83	286;0	55;4	121;4	-3.74166	-4.31455	-3.44124	-6.27219	-6	-5.86353	0.000182811	1.59925e-05	0.000579063	3.55994e-10	1.97318e-09	4.53136e-09	11.4974	18.1357	6.63827	6.63827	6.06667	5.43722	3.03333	2.63881	3.03333	1.593	1.96485
10 25528091 G	10	25528091	G	A	ENSMUSG00000096546	ENSMUST00000179685	ENSMUSE00001023530	2	Smlr1	small leucine-rich protein 1	25527943	25528304	Ref	Ref	Alt	Alt	71.7	70.6	68.6	71.2	68.2	68.6	1;1264	306;1	221;518	272;611	6.31859	6.2253	6.4193	6.82191	6.17647	6.78498	2.63967e-10	4.80629e-10	1.36906e-10	8.98377e-12	6.55504e-10	1.16104e-11	18.9632	19.7834	-0.820175	0.820175	70.3	1.57162	69.3333	1.62891	0.966667	2.01376	2.03267
10 25528205 C	10	25528205	C	T	ENSMUSG00000096546	ENSMUST00000179685	ENSMUSE00001023530	2	Smlr1	small leucine-rich protein 1	25527943	25528304	Ref	Ref	Alt	Alt	71.1	66.7	74.2	70.5	68.4	70.6	1;1149	234;2	187;456	218;504	5.80381	4.72582	7.68528	6.17263	5.79019	6.47701	6.48247e-09	2.29194e-06	1.52666e-14	6.71646e-10	7.03063e-09	9.35602e-11	18.2149	18.4398	-0.224921	0.224921	70.6667	3.76873	69.8333	1.24231	0.833333	2.01376	2.03267
10 25535991 G	10	25535991	G	T	ENSMUSG00000096546	ENSMUST00000179685	ENSMUSE00000968371	1	Smlr1	small leucine-rich protein 1	25535961	25536267	Ref	Ref	Alt	Alt	74.1	68	45.8	65.9	78.6	80	0;292	51;0	55;81	47;156	2.50185	2.54558	-0.650945	2.03026	3.70328	6.57267	0.0123546	0.0109095	0.515082	0.0423302	0.000212829	4.94207e-11	4.39649	12.3062	-7.90972	7.90972	62.6333	14.8937	74.8333	7.7681	12.2	2.01376	2.03267
10 34898369 C	10	34898369	C	T				NA		NA	NA	NA	Ref	Ref	Alt	Alt	13.8	40	13.6	31.2	12.8	23.9	0;277	84;0	112;36	125;37	-3.8996	-1.54919	-5.59812	-2.59808	-5.10527	-4.27593	9.63509e-05	0.121335	2.16685e-08	0.00937477	3.30314e-07	1.90341e-05	11.0469	11.9793	0.932363	0.932363	22.4667	15.1846	22.6333	9.26517	0.166667	NA	NA
10 89575994 A	10	89575994	A	C	ENSMUSG00000019935	ENSMUST00000020102	ENSMUSE00000413730	12	Slc17a8	solute carrier family 17 (sodium-dependent inorganic phosphate cotransporter), member 8	89574020	89576657	Ref	Ref	Alt	Alt	68.8	79.2	70.6	72.1	78.9	84.8	0;361	20;0	20;53	39;139	2.12132	2.85774	1.69775	3.457	4.8658	4.71814	0.0338949	0.00426672	0.0895551	0.000546233	1.13992e-06	2.38008e-06	6.67681	13.0409	-6.36414	6.36414	72.8667	5.55818	78.6	6.35531	5.73333	1.43896	2.14413
10 93489271 G	10	93489271	G	C	ENSMUSG00000020017	ENSMUST00000129421	ENSMUSE00000834779	1	Hal	histidine ammonia lyase	93488768	93489377	Ref	Ref	Alt	Alt	32.1	33.1	34.4	43.3	34.2	32.4	2;619	595;1	608;304	550;312	-5.9204	-5.51825	-6.01432	-2.09974	-5.71341	-5.98965	3.21166e-09	3.42384e-08	1.80644e-09	0.0357517	1.10733e-08	2.10298e-09	17.453	13.8028	-3.65017	3.65017	33.2	1.15326	36.6333	5.84323	3.43333	3.76473	3.58715
10 93497546 C	10	93497546	C	T	ENSMUSG00000020017	ENSMUST00000129421	ENSMUSE00001272760	11	Hal	histidine ammonia lyase	93497475	93497622	Ref	Ref	Alt	Alt	36.2	33.1	34	40.6	35.2	38.7	11;724	796;4	793;415	710;435	-5.14614	-6.68408	-6.91898	-3.47089	-6.01051	-4.48946	2.65901e-07	2.3238e-11	4.54894e-12	0.000518742	1.84942e-09	7.14053e-06	18.7492	13.9709	-4.77835	4.77835	34.4333	1.59478	38.1667	2.73922	3.73333	3.76473	3.58715
10 93516235 G	10	93516235	G	A	ENSMUSG00000020017	ENSMUST00000129421	ENSMUSE00000737082	20	Hal	histidine ammonia lyase	93516182	93519304	Ref	Ref	Alt	Alt	35.7	38.9	36.3	35.2	42.2	33	3;1091	1148;4	1046;612	920;546	-6.3375	-5.1063	-6.96937	-6.25038	-3.72453	-7.22052	2.3352e-10	3.2853e-07	3.18367e-12	4.09452e-10	0.000195676	5.17905e-13	18.4132	17.1954	-1.21774	1.21774	36.9667	1.70098	36.8	4.80416	0.166667	3.76473	3.58715
10 93516538 G	10	93516538	G	C	ENSMUSG00000020017	ENSMUST00000129421	ENSMUSE00000737082	20	Hal	histidine ammonia lyase	93516182	93519304	Ref	Ref	Alt	Alt	36.1	39	37.7	41.2	37.2	39.8	3;931	1069;1	1003;605	801;517	-6.07693	-4.89919	-6.19555	-3.55583	-5.7792	-4.08979	1.22509e-09	9.62347e-07	5.80813e-10	0.000376793	7.50545e-09	4.31767e-05	17.1717	13.4248	-3.74684	3.74684	37.6	1.45258	39.4	2.02978	1.8	3.76473	3.58715
10 93517319 C	10	93517319	C	T	ENSMUSG00000020017	ENSMUST00000129421	ENSMUSE00000737082	20	Hal	histidine ammonia lyase	93516182	93519304	Ref	Ref	Alt	Alt	13.3	12.5	26.1	26.5	16.2	6.7	1;41	110;0	101;22	84;17	-4.91935	-4.24264	-3.24372	-2.74398	-4.10997	-4.74693	8.68323e-07	2.20905e-05	0.00117978	0.00606997	3.95702e-05	2.06529e-06	12.4057	11.6009	-0.804832	0.804832	17.3	7.63151	16.4667	9.90269	0.833333	3.76473	3.58715
10 93524086 C	10	93524086	C	A	ENSMUSG00000015890	ENSMUST00000016034	ENSMUSE00000099825	9	Amdhd1	amidohydrolase domain containing 1	93523338	93524502	Ref	Ref	Alt	Alt	49	42.8	38	38.6	33.6	46.3	4;717	664;1	532;393	532;344	-0.32075	-2.51531	-4.6414	-3.5151	-6.05627	-1.27443	0.7484	0.0118927	3.46064e-06	0.000439587	1.39317e-09	0.202513	7.47746	10.8458	3.36833	3.36833	43.2667	5.51483	39.5	6.39766	3.76667	4.28658	4.0983
10 94123609 C	10	94123609	C	T	ENSMUSG00000020021	ENSMUST00000020208	ENSMUSE00000099891	11	Fgd6	FYVE, RhoGEF and PH domain containing 6	94123544	94123615	Ref	Ref	Alt	Alt	85.7	76	60.7	75.6	89.7	83.3	1;94	23;1	20;54	19;87	3.27327	2.6	1.13389	3.27965	4.27099	4	0.00106311	0.00932238	0.256839	0.00103936	1.94605e-05	6.33425e-05	7.00716	11.5506	-4.54348	4.54348	74.1333	12.6041	82.8667	7.05998	8.73333	1.90452	2.0729
10 95500476 C	10	95500476	C	G	ENSMUSG00000062981	ENSMUST00000075829	ENSMUSE00000267220	2	Mrpl42	mitochondrial ribosomal protein L42	95500383	95500522	Ref	Ref	Alt	Alt	23.3	26.3	25	22.7	29.5	34.3	1;109	178;0	128;43	159;64	-3.50747	-4.12948	-3.60555	-4.73427	-3.62329	-2.6295	0.000452394	3.6358e-05	0.000311491	2.19843e-06	0.000290883	0.00855098	11.2425	10.9871	-0.25544	0.25544	24.8667	1.50444	28.8333	5.82866	3.96667	2.839	2.76636
10 95500519 G	10	95500519	G	A	ENSMUSG00000062981	ENSMUST00000075829	ENSMUSE00000267220	2	Mrpl42	mitochondrial ribosomal protein L42	95500383	95500522	Ref	Ref	Alt	NA	0	5.9	5.7	2.6	11.9	0	1;9	119;0	85;4	110;6	-4.47214	-5.14496	-5.23996	-5.83997	-4.93771	-6	7.74422e-06	2.67581e-07	1.60615e-07	5.22099e-09	7.90464e-07	1.97318e-09	14.857	16.7777	1.92063	1.92063	3.86667	3.35012	4.83333	6.25646	0.966667	2.839	2.76636
10 95551464 C	10	95551464	C	G	ENSMUSG00000020029	ENSMUST00000020217	ENSMUSE00000099993	3	Nudt4	nudix (nucleoside diphosphate linked moiety X)-type motif 4	95551449	95551493	Ref	Ref	Alt	Alt	34.1	35.1	41.1	39.2	35.4	38.7	2;652	763;0	533;315	588;356	-5.23379	-4.6638	-3.23318	-3.86326	-5.30071	-3.88773	1.66066e-07	3.10425e-06	0.0012242	0.000111885	1.15351e-07	0.000101184	13.1308	13.0517	-0.0790664	0.0790664	36.7667	3.78594	37.7667	2.06478	1	3.89097	3.80586
10 117277604 G	10	117277604	G	A	ENSMUSG00000069516	ENSMUST00000092163	ENSMUSE00000573814	4	Lyz2	lysozyme 2	117277334	117278187	Ref	Ref	Alt	Alt	24.6	31.5	33.1	24.8	32.7	25	1;267	606;1	258;110	208;80	-5.4322	-4.13092	-3.85906	-5.36211	-3.57693	-4.12311	5.56642e-08	3.61311e-05	0.000113826	8.22559e-08	0.00034766	3.73798e-05	13.4222	13.0621	-0.360035	0.360035	29.7333	4.517	27.5	4.50444	2.23333	3.32339	3.11506
10 117277678 T	10	117277678	T	C	ENSMUSG00000069516	ENSMUST00000092163	ENSMUSE00000573814	4	Lyz2	lysozyme 2	117277334	117278187	Ref	Ref	Alt	Alt	15.3	10.8	16.1	21.9	14	6.8	2;135	604;2	267;45	216;39	-7.30852	-7.13468	-7.3646	-5.51135	-7.2	-6.63963	2.70108e-13	9.70148e-13	1.77683e-13	3.56088e-08	6.02126e-13	3.14462e-11	21.8078	19.351	-2.4568	2.4568	14.0667	2.85715	14.2333	7.5527	0.166667	3.32339	3.11506
10 117280667 A	10	117280667	A	T	ENSMUSG00000069516	ENSMUST00000092163	ENSMUSE00001050716	2	Lyz2	lysozyme 2	117280641	117280805	Ref	Ref	Alt	Alt	30.8	35.1	31.2	33.9	25.4	24.2	5;273	530;0	237;112	220;87	-4.16025	-2.88798	-4.42653	-3.45027	-5.5234	-4.18511	3.17897e-05	0.00387725	9.57593e-06	0.000560031	3.32503e-08	2.85027e-05	11.4748	13.1588	1.68401	1.68401	32.3667	2.37557	27.8333	5.28804	4.53333	3.32339	3.11506
10 127521031 C	10	127521031	C	T	ENSMUSG00000025403	ENSMUST00000026470	ENSMUSE00000498209	2	Shmt2	serine hydroxymethyltransferase 2 (mitochondrial)	127520918	127521115	Ref	Ref	Alt	Alt	55.8	55.3	54.4	58	57	61.7	0;1064	345;1	440;541	490;709	2.04466	1.8773	1.68188	3.12512	2.64999	5.02461	0.0408881	0.0604764	0.0925916	0.0017773	0.0080493	5.04444e-07	5.60385	10.7997	-5.19588	5.19588	55.1667	0.70946	58.9	2.47588	3.73333	3.96245	4.01887
10 127814481 T	10	127814481	T	C	ENSMUSG00000069456	ENSMUST00000071646	ENSMUSE00000486342	4	Rdh16	retinol dehydrogenase 16	127813413	127815839	Ref	Ref	Alt	Alt	67.7	57.1	63.9	60.4	60.7	58.3	1;1149	744;2	384;626	723;1067	4.97468	2.81411	5.68737	4.46632	5.13997	4.53996	6.53544e-07	0.00489131	1.29012e-08	7.9575e-06	2.74789e-07	5.62642e-06	13.4762	14.1463	-0.670095	0.670095	62.9	5.37029	59.8	1.30767	3.1	3.35677	3.8225
10 127991162 G	10	127991162	G	C	ENSMUSG00000025396	ENSMUST00000026462	ENSMUSE00000396443	5	Hsd17b6	hydroxysteroid (17-beta) dehydrogenase 6	127990941	127991465	Ref	Ref	Alt	Alt	63.3	64.7	65	60	50.3	65.3	1;1439	607;1	170;307	175;242	3.21667	3.38173	4.20358	2.40832	0.0813788	3.36364	0.0012969	0.000720312	2.62731e-05	0.0160262	0.935141	0.000769228	10.802	5.85333	4.94864	4.94864	64.3333	0.907377	58.5333	7.6068	5.8	3.69182	3.38909
10 128270599 C	10	128270599	C	T	ENSMUSG00000040033	ENSMUST00000085708	ENSMUSE00000272038	1	Stat2	signal transducer and activator of transcription 2	128270576	128270717	Ref	Ref	Alt	Alt	60.2	71.1	67.6	69	72	78.6	1;543	161;0	118;241	120;323	1.91881	4.90578	4.11597	4.53158	5.82065	6.41427	0.0550088	9.30573e-07	3.85561e-05	5.85443e-06	5.86182e-09	1.41499e-10	10.9406	16.7665	-5.82595	5.82595	66.3	5.56507	73.2	4.91121	6.9	2.49224	2.46026
11 4703971 C	11	4703971	C	T	ENSMUSG00000059534	ENSMUST00000151559	ENSMUSE00000826040	2	Uqcr10	ubiquinol-cytochrome c reductase, complex III subunit X	4703904	4703989	Ref	Ref	Alt	Alt	0	10.7	7.6	7.5	11.5	10.7	0;18	235;0	186;12	206;23	-7.93725	-5.87975	-7.53809	-6.96366	-7.18315	-6.81273	2.06707e-15	4.10893e-09	4.76909e-14	3.31548e-12	6.81213e-13	9.57617e-12	21.3551	20.9595	-0.395545	0.395545	6.1	5.50545	9.9	2.1166	3.8	4.84311	4.91036
11 16752986 C	11	16752986	C	T	ENSMUSG00000020122			NA	Egfr	epidermal growth factor receptor	16752203	16918158	Ref	Ref	Alt	NA	80	100	61.9	45.7	42.5	26.2	1;16	28;0	10;32	79;49	1.89737	3.31662	1.09109	-0.589768	-0.948683	-3.08607	0.0577796	0.000911119	0.275234	0.555346	0.342782	0.00202823	6.30508	4.62452	10.9296	10.9296	80.6333	19.0579	38.1333	10.4577	42.5	4.45783	3.78045
11 17267124 G	11	17267124	G	T	ENSMUSG00000000581	ENSMUST00000000594	ENSMUSE00000100770	5	C1d	C1D nuclear receptor co-repressor	17266531	17269176	Ref	Ref	Alt	Alt	31.9	25.6	16.2	27.9	23.5	29.2	1;164	285;0	203;62	204;73	-3.06413	-4.41726	-7.11868	-4.09765	-5.7752	-3.53553	0.00218304	9.99595e-06	1.08962e-12	4.17374e-05	7.68615e-09	0.000406952	14.6001	13.4084	-1.1917	1.1917	24.5667	7.90084	26.8667	2.98719	2.3	2.24929	2.2486
11 20064303 T	11	20064303	T	G	ENSMUSG00000020152	ENSMUST00000000137	ENSMUSE00000406721	9	Actr2	ARP2 actin-related protein 2	20062304	20064859	Ref	Ref	Alt	Alt	22.9	30.5	16.4	30.6	37.2	44.2	1;99	178;3	146;44	135;82	-4.54187	-2.99434	-5.24951	-3.048	-2.26455	-1.02565	5.57578e-06	0.00275035	1.52503e-07	0.00230368	0.0235401	0.305059	12.7857	6.3382	-6.44752	6.44752	23.2667	7.05715	37.3333	6.80098	14.0667	2.90778	2.88838
11 22956525 G	11	22956525	G	A	ENSMUSG00000098650	ENSMUST00000160826	ENSMUSE00001315681	2	Gm28048	predicted gene, 28048	22956411	22956692	Ref	Ref	Alt	Alt	35.9	39.6	36.5	56.4	53.3	63.3	0;403	292;0	263;157	225;306	-2.85745	-2.45975	-3.59775	1.67748	0.889499	3.53274	0.00427053	0.0139035	0.000320979	0.0934478	0.373735	0.000411282	8.91495	6.09972	-15.0147	15.0147	37.3333	1.98578	57.6667	5.11892	20.3333	0	0
11 22956525 G	11	22956525	G	A	ENSMUSG00000051355	ENSMUST00000159081	ENSMUSE00001315649	2	Commd1	COMM domain containing 1	22956411	22956692	Ref	Ref	Alt	Alt	35.9	39.6	36.5	56.4	53.3	63.3	0;403	292;0	263;157	225;306	-2.85745	-2.45975	-3.59775	1.67748	0.889499	3.53274	0.00427053	0.0139035	0.000320979	0.0934478	0.373735	0.000411282	8.91495	6.09972	-15.0147	15.0147	37.3333	1.98578	57.6667	5.11892	20.3333	1.11062	1.05948
11 22972794 G	11	22972794	G	T	ENSMUSG00000051355	ENSMUST00000162924	ENSMUSE00000854511	1	Commd1	COMM domain containing 1	22972651	22972859	Ref	Ref	Alt	Alt	100	100	96.4	0	0	0	0;69	41;0	1;87	66;0	5.19615	5.74456	4.91354	-4.69042	-4.89898	-4.47214	2.03455e-07	9.21589e-09	8.94473e-07	2.7265e-06	9.63357e-07	7.74422e-06	15.8543	14.0615	29.9158	29.9158	98.8	2.07846	0	0	98.8	1.11062	1.05948
11 22974882 G	11	22974882	G	A	ENSMUSG00000044068	ENSMUST00000049506	ENSMUSE00000381106	1	Zrsr1	zinc finger (CCCH type), RNA binding motif and serine/arginine rich 1	22973215	22976496	Ref	Ref	Alt	Alt	100	85.7	100	9.1	0	NA	0;26	26;0	1;31	22;1	4	1.88982	3	-2.7136	-3.16228	NA	6.33425e-05	0.0587817	0.0026998	0.00665561	0.0015654	NA	8.88982	5.87588	14.7657	14.7657	95.2333	8.25611	4.55	6.43467	90.6833	1.45216	1.16327
11 46670842 C	11	46670842	C	A	ENSMUSG00000040413	ENSMUST00000169584	ENSMUSE00000896732	9	Timd2	T cell immunoglobulin and mucin domain containing 2	46668960	46671018	Ref	Ref	Alt	Alt	77.1	71.6	63.3	64.6	66.7	64	0;391	110;1	89;203	115;214	4.54187	4.35665	2.92119	3.28322	3.3665	2.8	5.57578e-06	1.32069e-05	0.003487	0.00102629	0.000761281	0.00511026	11.8197	9.44972	2.36998	2.36998	70.6667	6.94718	65.1	1.41774	5.56667	3.30496	3.31542
11 52403443 G	11	52403443	G	C	ENSMUSG00000036275	ENSMUST00000036952	ENSMUSE00000377698	2	9530068E07Rik	RIKEN cDNA 9530068E07 gene	52403046	52403557	Ref	Ref	Alt	Alt	39.5	29.7	24	46.2	29.2	41.2	0;144	186;0	206;91	152;101	-1.94099	-4.27121	-5.2	-0.733799	-3.34894	-1.72609	0.0522595	1.94414e-05	1.99289e-07	0.463071	0.00081122	0.0843315	11.4122	5.80883	-5.60338	5.60338	31.0667	7.83986	38.8667	8.73689	7.8	3.28346	3.26889
11 52407257 A	11	52407257	A	T	ENSMUSG00000036275	ENSMUST00000036952	ENSMUSE00000453785	3	9530068E07Rik	RIKEN cDNA 9530068E07 gene	52406945	52408723	Ref	Ref	Alt	Alt	35.4	41.3	34.9	33.7	31.8	44.1	2;423	465;1	317;186	329;186	-3.5	-2.12289	-4.3578	-4.46076	-4.82418	-1.45999	0.000465258	0.033763	1.31376e-05	8.16688e-06	1.40579e-06	0.144292	9.98069	10.7449	0.764244	0.764244	37.2	3.55949	36.5333	6.62143	0.666667	3.28346	3.26889
11 55004003 C	11	55004003	C	T	ENSMUSG00000018340	ENSMUST00000108883	ENSMUSE00001311592	11	Anxa6	annexin A6	55003979	55004037	Ref	Ref	Alt	Alt	38.5	36.3	34.7	44.1	42.9	42	3;384	392;0	334;191	340;256	-2.88231	-3.81502	-4.0704	-1.64706	-1.96396	-2.33513	0.00394775	0.00013617	4.69318e-05	0.0995448	0.0495346	0.0195367	10.7677	5.94615	-4.82158	4.82158	36.5	1.90788	43	1.05357	6.5	3.52657	3.6219
11 58990945 C	11	58990945	C	T	ENSMUSG00000020455	ENSMUST00000093061	ENSMUSE00000336531	6	Trim11	tripartite motif-containing 11	58990187	58991457	Ref	Ref	Alt	NA	12.5	3.7	15.8	18.8	11.5	15	0;17	67;1	63;7	53;9	-3.67423	-4.81125	-2.9824	-2.5	-3.92232	-3.1305	0.000238563	1.49988e-06	0.00285994	0.0124193	8.76994e-05	0.00174512	11.4679	9.55282	-1.91507	1.91507	10.6667	6.25486	15.1	3.65103	4.43333	1.48399	1.40663
11 61246066 T	11	61246066	T	G	ENSMUSG00000010025	ENSMUST00000074127	ENSMUSE00000589719	10	Aldh3a2	aldehyde dehydrogenase family 3, subfamily A2	61244853	61246321	Ref	Ref	Alt	Alt	47.1	44.5	41.6	42.9	44.2	40.2	3;1574	1114;4	679;543	1178;863	-1.18528	-2.27449	-3.31271	-3.7116	-2.90096	-5.35983	0.235909	0.0229366	0.000923978	0.000205952	0.00372018	8.33009e-08	6.77247	11.9724	5.19992	5.19992	44.4	2.75136	42.4333	2.04042	1.96667	3.87347	4.28771
11 68903187 C	11	68903187	C	T	ENSMUSG00000060938	ENSMUST00000167436	ENSMUSE00001286198	3	Rpl26	ribosomal protein L26	68903179	68903319	Ref	Ref	Alt	NA	1.2	0	0	0	1.1	0	3;7	709;0	532;2	506;2	-12.8488	-13.5277	-13.3417	-13.0384	-13.0035	-12.6886	8.73186e-38	1.07258e-41	1.32469e-40	7.39889e-39	1.16906e-38	6.84171e-37	39.7182	38.7305	-0.987787	0.987787	0.4	0.69282	0.366667	0.635085	0.0333333	3.34615	3.15597
11 70728964 A	11	70728964	A	G	ENSMUSG00000020821	ENSMUST00000102554	ENSMUSE00000661921	23	Kif1c	kinesin family member 1C	70728202	70731964	Ref	Ref	Alt	Alt	34.1	33.5	33.3	35.2	26.5	31.5	0;401	524;0	410;208	476;215	-4.61247	-4.6669	-4.79583	-4.55661	-7.03132	-5.64618	3.97912e-06	3.05771e-06	1.62001e-06	5.19854e-06	2.04589e-12	1.64055e-08	14.0752	17.2341	3.1589	3.1589	33.6333	0.416333	31.0667	4.36616	2.56667	3.19641	3.2038
11 72833983 C	11	72833983	C	T	ENSMUSG00000084329	ENSMUST00000118302	ENSMUSE00000719275	1	Gm6733	predicted gene 6733	72833461	72835380	Alt	Alt	Ref	Ref	31.7	33.1	32.4	26.3	29.8	37.9	488;0	2;206	386;185	351;158	-4.986	-4.53409	-5.04101	-6.27421	-5.42605	-2.99127	6.16415e-07	5.78512e-06	4.63085e-07	3.51413e-10	5.76157e-08	0.00277817	14.5611	14.6915	0.130426	0.130426	32.4	0.7	31.3333	5.95007	1.06667	2.94862	2.89909
11 72834635 A	11	72834635	A	C	ENSMUSG00000084329	ENSMUST00000118302	ENSMUSE00000719275	1	Gm6733	predicted gene 6733	72833461	72835380	Alt	Alt	Ref	Ref	27.1	29.2	28.7	35.1	28.6	18.5	367;0	1;97	235;93	240;91	-4.73701	-4.42139	-4.42635	-3.13222	-4.53557	-6.5433	2.16896e-06	9.80689e-06	9.58401e-06	0.00173489	5.74471e-06	6.01747e-11	13.5847	14.2111	0.626349	0.626349	28.3333	1.09697	27.4	8.36481	0.933333	2.94862	2.89909
11 89983722 A	11	89983722	A	G	ENSMUSG00000020553	ENSMUST00000020864	ENSMUSE00000648967	6	Pctp	phosphatidylcholine transfer protein	89982665	89984756	Ref	Ref	Alt	Alt	1.5	4.2	1.7	8.4	5.7	7.1	1;143	466;0	357;9	484;37	-11.0509	-9.99201	-10.4469	-10.7561	-11.1378	-12	2.16953e-28	1.65191e-23	1.51467e-25	5.54424e-27	8.21211e-29	3.55296e-33	31.4898	33.8939	2.40415	2.40415	2.46667	1.50444	7.06667	1.35031	4.6	2.81427	3.18742
11 89983756 G	11	89983756	G	C	ENSMUSG00000020553	ENSMUST00000020864	ENSMUSE00000648967	6	Pctp	phosphatidylcholine transfer protein	89982665	89984756	Ref	Ref	Alt	Alt	0	2.7	5.6	3.7	9.5	3.3	0;108	457;0	299;9	487;28	-9.32738	-10.0657	-9.2376	-11.8272	-10.4926	-12.68	1.08521e-20	7.83175e-24	2.52078e-20	2.82295e-32	9.33942e-26	7.63239e-37	28.6307	34.9999	6.36917	6.36917	2.76667	2.8006	5.5	3.46987	2.73333	2.81427	3.18742
11 89983904 C	11	89983904	C	T	ENSMUSG00000020553	ENSMUST00000020864	ENSMUSE00000648967	6	Pctp	phosphatidylcholine transfer protein	89982665	89984756	Ref	Ref	Alt	Alt	4.8	0	2.2	8.5	2.8	9.3	0;105	424;2	304;7	408;28	-9.21746	-10.7238	-9.17463	-9.42082	-12.5921	-9.24473	3.04226e-20	7.86975e-27	4.5311e-20	4.47559e-21	2.33285e-36	2.35825e-20	29.1159	31.2577	2.14179	2.14179	2.33333	2.40278	6.86667	3.54448	4.53333	2.81427	3.18742
11 89983927 A	11	89983927	A	T	ENSMUSG00000020553	ENSMUST00000020864	ENSMUSE00000648967	6	Pctp	phosphatidylcholine transfer protein	89982665	89984756	Ref	Ref	Alt	Alt	0.9	1.9	1.9	8.7	4.9	2	0;109	446;0	314;5	418;22	-10.3458	-9.80581	-9.80581	-9.31724	-11.5139	-11.7576	4.37148e-25	1.06294e-22	1.06294e-22	1.19402e-20	1.12246e-30	6.45806e-32	29.9574	32.5887	2.63129	2.63129	1.56667	0.57735	5.2	3.36006	3.63333	2.81427	3.18742
11 89983928 G	11	89983928	G	C	ENSMUSG00000020553	ENSMUST00000020864	ENSMUSE00000648967	6	Pctp	phosphatidylcholine transfer protein	89982665	89984756	Ref	Ref	Alt	Alt	1.7	1.8	1.9	9	4.7	2	0;111	456;0	323;6	429;23	-10.3989	-10.0572	-9.80581	-9.50255	-11.7692	-11.715	2.50709e-25	8.54133e-24	1.06294e-22	2.04807e-21	5.62349e-32	1.0677e-31	30.2619	32.9868	2.72488	2.72488	1.8	0.1	5.23333	3.53034	3.43333	2.81427	3.18742
11 89984114 A	11	89984114	A	G	ENSMUSG00000020553	ENSMUST00000020864	ENSMUSE00000648967	6	Pctp	phosphatidylcholine transfer protein	89982665	89984756	Ref	Ref	Alt	Alt	2.9	7.3	4.8	5.5	6	7.5	0;127	363;1	271;14	410;28	-9.66141	-8.36909	-8.29228	-10.0271	-10.7778	-10.7971	4.39766e-22	5.80649e-17	1.11098e-16	1.15836e-23	4.38457e-27	3.55198e-27	26.3228	31.602	5.27922	5.27922	5	2.20681	6.33333	1.04083	1.33333	2.81427	3.18742
11 89984170 A	11	89984170	A	G	ENSMUSG00000020553	ENSMUST00000020864	ENSMUSE00000648967	6	Pctp	phosphatidylcholine transfer protein	89982665	89984756	Ref	Ref	Alt	Alt	3.6	1.1	5.9	10.1	3.3	9.6	0;107	337;0	250;9	385;33	-8.45185	-9.32974	-8.13489	-8.70864	-10.2727	-10.7933	2.86728e-17	1.06136e-20	4.12305e-16	3.07554e-18	9.35227e-25	3.70427e-27	25.9165	29.7746	3.85814	3.85814	3.53333	2.40069	7.66667	3.7899	4.13333	2.81427	3.18742
11 89984208 T	11	89984208	T	C	ENSMUSG00000020553	ENSMUST00000020864	ENSMUSE00000648967	6	Pctp	phosphatidylcholine transfer protein	89982665	89984756	Ref	Ref	Alt	Alt	2.3	2.7	6.2	5.3	7.1	10.6	0;82	345;1	271;10	404;34	-8.95443	-10.0161	-7.88889	-10.3186	-10.6369	-9.68408	3.41495e-19	1.29567e-23	3.04889e-15	5.80584e-25	2.00775e-26	3.52357e-22	26.8594	30.6396	3.78018	3.78018	3.73333	2.14554	7.66667	2.69506	3.93333	2.81427	3.18742
11 89984251 G	11	89984251	G	A	ENSMUSG00000020553	ENSMUST00000020864	ENSMUSE00000648967	6	Pctp	phosphatidylcholine transfer protein	89982665	89984756	Ref	Ref	Alt	Alt	4.2	1.6	3.8	6.9	8.6	9.1	0;155	477;0	341;11	509;46	-10.0416	-10.8686	-9.5186	-10.9099	-11.6133	-11.5128	1.00058e-23	1.62635e-27	1.75525e-21	1.03418e-27	3.52862e-31	1.13674e-30	30.4288	34.036	3.60716	3.60716	3.2	1.4	8.2	1.15326	5	2.81427	3.18742
11 89984265 C	11	89984265	C	G	ENSMUSG00000020553	ENSMUST00000020864	ENSMUSE00000648967	6	Pctp	phosphatidylcholine transfer protein	89982665	89984756	Ref	Ref	Alt	Alt	4	1.9	4.3	6.9	7.4	10.9	0;144	409;0	291;10	473;44	-9.25385	-9.90712	-8.87022	-10.3333	-11.711	-10.6158	2.16557e-20	3.87676e-23	7.29998e-19	4.97993e-25	1.11916e-31	2.51573e-26	28.0312	32.6602	4.629	4.629	3.4	1.30767	8.4	2.17945	5	2.81427	3.18742
11 89984280 G	11	89984280	G	A	ENSMUSG00000020553	ENSMUST00000020864	ENSMUSE00000648967	6	Pctp	phosphatidylcholine transfer protein	89982665	89984756	Ref	Ref	Alt	Alt	2.4	3.8	2.7	8.7	9	10.3	0;125	337;0	265;8	418;43	-8.78568	-8.15239	-9.91601	-9.70432	-10.9432	-9.55023	1.55417e-18	3.56788e-16	3.54648e-23	2.88984e-22	7.16558e-28	1.29408e-21	26.8541	30.1977	3.34363	3.34363	2.96667	0.737111	9.33333	0.85049	6.36667	2.81427	3.18742
11 89984304 T	11	89984304	T	C	ENSMUSG00000020553	ENSMUST00000020864	ENSMUSE00000648967	6	Pctp	phosphatidylcholine transfer protein	89982665	89984756	Ref	Ref	Alt	Alt	1.1	2.8	4	14.4	9.1	9	0;142	367;0	288;8	447;53	-9.27601	-9.71286	-9.2	-8.6071	-11.5128	-10.2482	1.75937e-20	2.65777e-22	3.5795e-20	7.49313e-18	1.13674e-30	1.20566e-24	28.1889	30.3681	2.17927	2.17927	2.63333	1.45717	10.8333	3.08923	8.2	2.81427	3.18742
11 89984402 T	11	89984402	T	C	ENSMUSG00000020553	ENSMUST00000020864	ENSMUSE00000648967	6	Pctp	phosphatidylcholine transfer protein	89982665	89984756	Ref	Ref	Alt	Alt	6.1	5.2	3.5	9	6.4	7.7	1;70	250;0	187;10	206;17	-7.95107	-6.82793	-7.02002	-6.71932	-7.69948	-7.47303	1.84908e-15	8.61459e-12	2.21834e-12	1.82575e-11	1.36617e-14	7.83699e-14	21.799	21.8918	0.0928058	0.0928058	4.93333	1.32035	7.7	1.3	2.76667	2.81427	3.18742
11 89984409 C	11	89984409	C	A	ENSMUSG00000020553	ENSMUST00000020864	ENSMUSE00000648967	6	Pctp	phosphatidylcholine transfer protein	89982665	89984756	Ref	Ref	Alt	Alt	7	6.4	3.4	10.9	7.5	7.5	11;70	241;0	167;10	185;17	-7.23937	-5.98046	-7.16039	-5.79812	-6.96366	-7.60263	4.5078e-13	2.22502e-09	8.04478e-13	6.70629e-09	3.31548e-12	2.9017e-14	20.3802	20.3644	-0.0158146	0.0158146	5.6	1.92873	8.63333	1.96299	3.03333	2.81427	3.18742
11 89984423 G	11	89984423	G	A	ENSMUSG00000020553	ENSMUST00000020864	ENSMUSE00000648967	6	Pctp	phosphatidylcholine transfer protein	89982665	89984756	Ref	Ref	Alt	Alt	8.3	5.1	2.3	20.3	6.5	7.2	0;61	207;0	123;7	169;21	-5.7735	-5.60449	-6.25244	-4.55661	-6.85801	-7.10277	7.76404e-09	2.08875e-08	4.04085e-10	5.19854e-06	6.98279e-12	1.22285e-12	17.6304	18.5174	0.886955	0.886955	5.23333	3.00222	11.3333	7.77324	6.1	2.81427	3.18742
11 89984526 T	11	89984526	T	G	ENSMUSG00000020553	ENSMUST00000020864	ENSMUSE00000648967	6	Pctp	phosphatidylcholine transfer protein	89982665	89984756	Ref	Ref	Alt	Alt	8.4	3.4	4	5.9	10.1	9.3	0;191	516;4	367;20	545;52	-9.07532	-10.1754	-11.2235	-10.9141	-11.2286	-12.7515	1.13349e-19	2.55471e-24	3.12727e-29	9.86986e-28	2.95214e-29	3.0567e-37	30.4741	34.8942	4.42006	4.42006	5.26667	2.73008	8.43333	2.2301	3.16667	2.81427	3.18742
11 94557813 A	11	94557813	A	G	ENSMUSG00000076435	ENSMUST00000103164	ENSMUSE00000661447	16	Acsf2	acyl-CoA synthetase family member 2	94557102	94558357	Ref	Ref	Alt	Alt	9.6	14.3	11.9	16.7	24	13	0;38	130;0	120;16	135;29	-5.82435	-4.6291	-4.93771	-5.16398	-3.67696	-5.44331	5.73346e-09	3.67258e-06	7.90464e-07	2.41756e-07	0.000236034	5.22994e-08	15.3912	14.2842	-1.10692	1.10692	11.9333	2.35018	17.9	5.59732	5.96667	2.18555	2.17067
11 94557875 C	11	94557875	C	A	ENSMUSG00000076435	ENSMUST00000103164	ENSMUSE00000661447	16	Acsf2	acyl-CoA synthetase family member 2	94557102	94558357	Ref	Ref	Alt	Alt	21.7	18.9	10.4	11.8	26.3	17.6	0;51	144;0	133;28	173;37	-4.38938	-4.5329	-5.48483	-7.05024	-3.57624	-5.33578	1.13674e-05	5.81797e-06	4.13873e-08	1.7861e-12	0.000348575	9.51327e-08	14.4071	15.9623	1.55515	1.55515	17	5.88473	18.5667	7.29817	1.56667	2.18555	2.17067
11 97713489 T	11	97713489	T	C	ENSMUSG00000069744	ENSMUST00000103147	ENSMUSE00001217184	6	Psmb3	proteasome (prosome, macropain) subunit, beta type 3	97713393	97713500	Ref	Ref	Alt	Alt	8.3	8.6	5.2	11.3	6	8	0;33	328;0	274;22	296;27	-7.63763	-8.91338	-8.77734	-7.96454	-9.52235	-8.4	2.21263e-14	4.95017e-19	1.67389e-18	1.65834e-15	1.69301e-21	4.46479e-17	25.3283	25.8869	0.558557	0.558557	7.36667	1.88237	8.43333	2.67644	1.06667	2.04779	2.00124
11 99480920 G	11	99480920	G	A	ENSMUSG00000006777	ENSMUST00000006969	ENSMUSE00000112588	6	Krt23	keratin 23	99480882	99481102	Ref	NA	Alt	Alt	58.6	75	78.4	78.7	82.6	80.4	0;210	12;0	23;55	27;112	0.928477	1.73205	3.45238	3.93835	4.42326	4.12837	0.35316	0.0832645	0.000555667	8.20422e-05	9.72232e-06	3.65336e-05	6.11291	12.49	-6.37708	6.37708	70.6667	10.5874	80.5667	1.95533	9.9	1.92223	2.03697
11 100582922 C	11	100582922	C	T	ENSMUSG00000014195	ENSMUST00000014339	ENSMUSE00001206925	14	Dnajc7	DnaJ (Hsp40) homolog, subfamily C, member 7	100582818	100583136	Ref	Ref	Alt	Alt	78.3	89.3	83.8	83.3	85.7	66.7	0;106	16;0	14;74	17;65	2.71069	4.15761	4.10997	3.65148	3.77964	1.63299	0.00671439	3.21596e-05	3.95702e-05	0.00026073	0.000157052	0.10247	10.9783	9.06412	1.91415	1.91415	83.8	5.5	78.5667	10.3467	5.23333	1.82398	1.7709
11 109572620 A	11	109572620	A	T	ENSMUSG00000020604	ENSMUST00000020928	ENSMUSE00000670885	14	Arsg	arylsulfatase G	109572219	109573325	Ref	Ref	Alt	Alt	15.9	11.9	15.8	24.1	28.7	23.3	0;224	164;1	191;32	227;77	-5.41749	-6.98297	-5.96481	-4.71986	-4.27866	-5.84237	6.04413e-08	2.88999e-12	2.4492e-09	2.36003e-06	1.88022e-05	5.14621e-09	18.3653	14.8409	-3.52438	3.52438	14.5333	2.28108	25.3667	2.91433	10.8333	2.04018	2.20612
11 109572700 G	11	109572700	G	A	ENSMUSG00000020604	ENSMUST00000020928	ENSMUSE00000670885	14	Arsg	arylsulfatase G	109572219	109573325	Ref	Ref	Alt	Alt	17.6	15	34.5	34.4	26.4	27.6	0;336	251;0	273;78	294;122	-6.73575	-7.89747	-3.34252	-3.58219	-5.57802	-5.39796	1.63083e-11	2.84615e-15	0.000830225	0.00034073	2.43274e-08	6.74043e-08	17.9757	14.5582	-3.41758	3.41758	22.3667	10.5879	29.4667	4.31432	7.1	2.04018	2.20612
11 109572835 C	11	109572835	C	T	ENSMUSG00000020604	ENSMUST00000020928	ENSMUSE00000670885	14	Arsg	arylsulfatase G	109572219	109573325	Ref	Ref	Alt	Alt	19.4	21.5	24	33.1	23.8	27.5	2;379	244;0	277;77	320;123	-6.20757	-6.49023	-5.72727	-3.85906	-6.64078	-5.57832	5.38086e-10	8.57058e-11	1.02058e-08	0.000113826	3.12021e-11	2.42853e-08	18.4251	16.0782	-2.34692	2.34692	21.6333	2.3029	28.1333	4.68224	6.5	2.04018	2.20612
11 109572850 A	11	109572850	A	C	ENSMUSG00000020604	ENSMUST00000020928	ENSMUSE00000670885	14	Arsg	arylsulfatase G	109572219	109573325	Ref	Ref	Alt	Alt	19.2	23.2	29.9	33.9	24.8	26.4	0;352	190;0	227;71	283;111	-6.13073	-5.66947	-3.75239	-3.59211	-5.97928	-5.37075	8.74764e-10	1.43242e-08	0.000175154	0.000328016	2.24128e-09	7.84096e-08	15.5526	14.9421	-0.610456	0.610456	24.1	5.40648	28.3667	4.85833	4.26667	2.04018	2.20612
11 109573023 A	11	109573023	A	G	ENSMUSG00000020604	ENSMUST00000020928	ENSMUSE00000670885	14	Arsg	arylsulfatase G	109572219	109573325	Ref	Ref	Alt	Alt	23	30.4	28.2	34	28.8	30.1	0;316	186;0	196;73	223;100	-5.03893	-3.48777	-4.43398	-3.30237	-4.31455	-4.23324	4.68144e-07	0.000487062	9.25085e-06	0.000958709	1.59925e-05	2.30344e-05	12.9607	11.8502	-1.11051	1.11051	27.2	3.8	30.9667	2.70617	3.76667	2.04018	2.20612
11 109573100 A	11	109573100	A	G	ENSMUSG00000020604	ENSMUST00000020928	ENSMUSE00000670885	14	Arsg	arylsulfatase G	109572219	109573325	Ref	Ref	Alt	Alt	30.3	27.1	23.6	34.5	31.2	28	0;285	149;0	144;53	197;88	-3.20038	-3.5151	-4.47834	-2.8947	-3.3541	-4.78699	0.00137247	0.000439587	7.52247e-06	0.00379516	0.00079623	1.69303e-06	11.1938	11.0358	-0.158028	0.158028	27	3.35112	31.2333	3.25013	4.23333	2.04018	2.20612
11 109933032 A	11	109933032	A	AACAAAACAAAACAAC	ENSMUSG00000020620	ENSMUST00000020948	ENSMUSE00000807390	39	Abca8b	ATP-binding cassette, sub-family A (ABC1), member 8b	109932190	109934611	Ref	Ref	Alt	Alt	0	20.6	34	14.7	14.9	0	10;55	138;0	85;23	97;12	-5.19615	-3.42997	-2.18797	-4.11597	-4.81354	-5.2915	2.03455e-07	0.000603644	0.0286714	3.85561e-05	1.48276e-06	1.21315e-07	10.8141	14.221	3.40691	3.40691	18.2	17.1266	9.86667	8.54537	8.33333	3.10828	2.69992
11 109933190 T	11	109933190	T	C	ENSMUSG00000020620	ENSMUST00000020948	ENSMUSE00000807390	39	Abca8b	ATP-binding cassette, sub-family A (ABC1), member 8b	109932190	109934611	Ref	Ref	Alt	Alt	58.9	54.8	59.1	40	27.6	25	0;169	139;0	87;121	105;46	1.52153	0.617213	1.76282	-1.34164	-3.41397	-3.4641	0.128126	0.537094	0.0779312	0.179712	0.000640243	0.000532006	3.90157	8.21971	12.1213	12.1213	57.6	2.42693	30.8667	8.01582	26.7333	3.10828	2.69992
11 109933214 C	11	109933214	C	T	ENSMUSG00000020620	ENSMUST00000020948	ENSMUSE00000807390	39	Abca8b	ATP-binding cassette, sub-family A (ABC1), member 8b	109932190	109934611	Ref	Ref	Alt	Alt	62.2	56.9	63.4	46.7	42.7	26	1;276	160;0	101;163	112;73	2.319	0.980196	2.97551	-0.516398	-1.27017	-3.39411	0.0203948	0.326989	0.00292502	0.605577	0.204024	0.000688514	6.27471	5.18068	11.4554	11.4554	60.8333	3.45881	38.4667	10.9801	22.3667	3.10828	2.69992
11 109971736 C	11	109971736	C	T	ENSMUSG00000020620	ENSMUST00000020948	ENSMUSE00000338444	10	Abca8b	ATP-binding cassette, sub-family A (ABC1), member 8b	109971685	109971853	Ref	Ref	Alt	Alt	67.8	75	68.7	53.8	66.9	59.4	2;485	205;0	142;331	122;189	4.37998	5.47723	5.29009	0.733799	3.77171	1.83712	1.18691e-05	4.32046e-08	1.22255e-07	0.463071	0.000162132	0.0661926	15.1473	6.34263	8.80467	8.80467	70.5	3.92301	60.0333	6.57292	10.4667	3.10828	2.69992
11 109974569 G	11	109974569	G	T	ENSMUSG00000020620	ENSMUST00000020948	ENSMUSE00001061715	8	Abca8b	ATP-binding cassette, sub-family A (ABC1), member 8b	109974508	109974693	Ref	Ref	Alt	Alt	70.4	59.6	64.6	51.5	55.6	53.1	0;449	181;0	156;296	143;164	5.15484	1.96116	4.00066	0.295599	1.1547	0.612372	2.53854e-07	0.0498602	6.31657e-05	0.767537	0.248213	0.540291	11.1167	2.06267	9.05399	9.05399	64.8667	5.40494	53.4	2.0664	11.4667	3.10828	2.69992
11 109974591 A	11	109974591	A	C	ENSMUSG00000020620	ENSMUST00000020948	ENSMUSE00001061715	8	Abca8b	ATP-binding cassette, sub-family A (ABC1), member 8b	109974508	109974693	Ref	Ref	Alt	Alt	69.1	64.9	69	42	52.4	42.7	0;338	149;0	128;273	144;124	4.66962	2.88798	4.77334	-1.44444	0.48795	-1.32518	3.01755e-06	0.00387725	1.81192e-06	0.148614	0.625585	0.185112	12.3309	2.28167	14.6126	14.6126	67.6667	2.39653	45.7	5.81292	21.9667	3.10828	2.69992
11 109976559 A	11	109976559	A	G	ENSMUSG00000020620	ENSMUST00000020948	ENSMUSE00000406535	6	Abca8b	ATP-binding cassette, sub-family A (ABC1), member 8b	109976437	109976663	Ref	Ref	Alt	Alt	70.3	57.5	74.2	65.7	57.4	59.3	0;536	211;0	146;316	131;202	4.89968	1.68598	6.67438	3.22047	1.58526	1.97551	9.59913e-07	0.0918002	2.48277e-11	0.0012798	0.112908	0.0482099	13.26	6.78124	6.4788	6.4788	67.3333	8.73632	60.8	4.34856	6.53333	3.10828	2.69992
11 109977848 A	11	109977848	A	C	ENSMUSG00000020620	ENSMUST00000020948	ENSMUSE00000375082	5	Abca8b	ATP-binding cassette, sub-family A (ABC1), member 8b	109977770	109977873	Ref	Ref	Alt	Alt	68.8	55	71.2	56.6	56.9	57.4	2;441	217;2	158;306	142;188	4.5	1.14459	5.86095	1.30655	1.62328	1.44399	6.79535e-06	0.252381	4.60215e-09	0.191366	0.10453	0.148742	11.5055	4.37382	7.13172	7.13172	65	8.743	56.9667	0.404145	8.03333	3.10828	2.69992
11 109980930 C	11	109980930	C	T	ENSMUSG00000020620	ENSMUST00000020948	ENSMUSE00000352261	3	Abca8b	ATP-binding cassette, sub-family A (ABC1), member 8b	109980850	109981054	Ref	Ref	Alt	Alt	66.7	70.5	67.3	58.3	55.9	57.5	1;547	202;0	166;351	142;189	4.43471	4.7001	4.9923	1.73205	1.42161	1.34164	9.21956e-06	2.60038e-06	5.96639e-07	0.0832645	0.155139	0.179712	14.1271	4.4953	9.63181	9.63181	68.1667	2.04287	57.2333	1.22202	10.9333	3.10828	2.69992
11 109980941 G	11	109980941	G	A	ENSMUSG00000020620	ENSMUST00000020948	ENSMUSE00000352261	3	Abca8b	ATP-binding cassette, sub-family A (ABC1), member 8b	109980850	109981054	Ref	Ref	Alt	Alt	67.5	63.2	66	59.8	50.7	51.2	0;479	193;0	168;324	147;168	4.53846	2.80976	4.63449	1.82259	0.165521	0.220863	5.66661e-06	0.00495789	3.57824e-06	0.0683653	0.868534	0.825199	11.9827	2.20898	9.77373	9.77373	65.5667	2.18251	53.9	5.11566	11.6667	3.10828	2.69992
11 109980944 A	11	109980944	A	G	ENSMUSG00000020620	ENSMUST00000020948	ENSMUSE00000352261	3	Abca8b	ATP-binding cassette, sub-family A (ABC1), member 8b	109980850	109981054	Ref	Ref	Alt	Alt	65.2	61.2	64.8	56.5	49.7	48.8	22;482	188;0	182;325	158;167	4.04747	2.41404	4.31669	1.25109	-0.0824786	-0.215666	5.1774e-05	0.0157768	1.58387e-05	0.210903	0.934266	0.829248	10.7782	0.952942	9.82526	9.82526	63.7333	2.20303	51.6667	4.20991	12.0667	3.10828	2.69992
11 109980996 C	11	109980996	C	T	ENSMUSG00000020620	ENSMUST00000020948	ENSMUSE00000352261	3	Abca8b	ATP-binding cassette, sub-family A (ABC1), member 8b	109980850	109981054	Ref	Ref	Alt	Alt	70.6	68.8	70.3	64.4	62.8	70.7	0;368	138;1	122;285	85;164	5.09325	3.67423	5.09157	2.45786	2.47541	3.75467	3.51981e-07	0.000238563	3.55117e-07	0.0139766	0.0133083	0.000173569	13.859	8.68795	5.1711	5.1711	69.9	0.964365	65.9667	4.17652	3.93333	3.10828	2.69992
11 110026154 C	11	110026154	C	T	ENSMUSG00000041828	ENSMUST00000046223	ENSMUSE00000516885	39	Abca8a	ATP-binding cassette, sub-family A (ABC1), member 8a	110025636	110026407	Ref	Ref	Alt	Alt	27.2	28.3	35.8	33.3	30.4	24.8	1;155	418;0	329;147	224;94	-6.00626	-4.60953	-3.91757	-3.3665	-4.19627	-5.07469	1.89853e-09	4.03576e-06	8.94454e-05	0.000761281	2.71345e-05	3.88129e-07	14.5334	12.6375	-1.8959	1.8959	30.4333	4.6801	29.5	4.32088	0.933333	3.25789	2.8563
11 110026314 C	11	110026314	C	T	ENSMUSG00000041828	ENSMUST00000046223	ENSMUSE00000516885	39	Abca8a	ATP-binding cassette, sub-family A (ABC1), member 8a	110025636	110026407	Ref	Ref	Alt	Alt	36.8	32.4	35.1	26.9	28.6	28	1;217	391;0	308;167	262;101	-3.558	-3.61083	-4.08422	-5.04184	-4.67516	-4.91935	0.000373694	0.000305218	4.42252e-05	4.61073e-07	2.93721e-06	8.68323e-07	11.253	14.6364	3.38331	3.38331	34.7667	2.21886	27.8333	0.862168	6.93333	3.25789	2.8563
11 110042130 A	11	110042130	A	G	ENSMUSG00000041828	ENSMUST00000046223	ENSMUSE00000995493	28	Abca8a	ATP-binding cassette, sub-family A (ABC1), member 8a	110042093	110042184	Ref	Ref	Alt	Alt	33.8	32.5	32.8	40.2	39.1	21.6	0;177	336;2	292;144	201;103	-3.72857	-3.91983	-4.58504	-1.87663	-2.33126	-5.5844	0.000192567	8.86109e-05	4.53898e-06	0.0605689	0.0197395	2.34503e-08	12.2334	9.7923	-2.44115	2.44115	33.0333	0.680686	33.6333	10.4357	0.6	3.25789	2.8563
11 110050965 G	11	110050965	G	A	ENSMUSG00000041828	ENSMUST00000046223	ENSMUSE00000385279	26	Abca8a	ATP-binding cassette, sub-family A (ABC1), member 8a	110050896	110051015	Ref	Ref	Alt	Alt	29	18.2	15.7	25.6	8.8	40.7	0;70	165;0	164;43	100;27	-3.49119	-4.7194	-6.25656	-3.20247	-6.2253	-0.96225	0.000480875	2.36542e-06	3.93555e-10	0.00136255	4.80629e-10	0.335924	14.4672	10.39	-4.07713	4.07713	20.9667	7.06847	25.0333	15.9575	4.06667	3.25789	2.8563
11 110050966 A	11	110050966	A	G	ENSMUSG00000041828	ENSMUST00000046223	ENSMUSE00000385279	26	Abca8a	ATP-binding cassette, sub-family A (ABC1), member 8a	110050896	110051015	Ref	Ref	Alt	Alt	29.4	20	16	28.6	9.1	41.4	0;71	158;1	160;44	97;29	-3.3955	-4.44972	-6.11111	-2.77746	-6.0678	-0.928477	0.000685037	8.59827e-06	9.89398e-10	0.00547855	1.29675e-09	0.35316	13.9563	9.77374	-4.18259	4.18259	21.8	6.87895	26.3667	16.2654	4.56667	3.25789	2.8563
11 110058430 G	11	110058430	G	A	ENSMUSG00000041828	ENSMUST00000046223	ENSMUSE00000232386	21	Abca8a	ATP-binding cassette, sub-family A (ABC1), member 8a	110058424	110058557	Ref	Ref	Alt	Alt	36.7	31.9	36.8	31	26.2	22.9	1;138	264;1	188;104	162;59	-2.7777	-3.00965	-2.80976	-3.20431	-4.24853	-4.54187	0.00547458	0.00261552	0.00495789	0.00135386	2.15179e-05	5.57578e-06	8.5971	11.9947	3.39761	3.39761	35.1333	2.8006	26.7	4.07308	8.43333	3.25789	2.8563
11 110059915 G	11	110059915	G	A	ENSMUSG00000041828	ENSMUST00000046223	ENSMUSE00000232392	20	Abca8a	ATP-binding cassette, sub-family A (ABC1), member 8a	110059880	110060046	Ref	Ref	Alt	Alt	40.3	29.8	39.5	33.3	32.8	25.8	0;208	422;2	340;205	256;116	-2.82256	-4.49013	-3.03629	-4.16333	-3.75846	-4.77213	0.00476424	7.11789e-06	0.0023951	3.13637e-05	0.00017096	1.82291e-06	10.349	12.6939	2.34495	2.34495	36.5333	5.84494	30.6333	4.19325	5.9	3.25789	2.8563
11 110059926 C	11	110059926	C	T	ENSMUSG00000041828	ENSMUST00000046223	ENSMUSE00000232392	20	Abca8a	ATP-binding cassette, sub-family A (ABC1), member 8a	110059880	110060046	Ref	Ref	Alt	Alt	41.8	28.9	41	34.2	33	26.4	0;191	332;2	297;184	238;111	-2.22375	-4.63636	-2.3985	-3.80699	-3.59066	-4.50762	0.0261654	3.54592e-06	0.0164623	0.00014067	0.000329839	6.55574e-06	9.25861	11.9053	2.64666	2.64666	37.2333	7.22795	31.2	4.2	6.03333	3.25789	2.8563
11 110065232 G	11	110065232	G	A	ENSMUSG00000041828	ENSMUST00000046223	ENSMUSE00000336766	18	Abca8a	ATP-binding cassette, sub-family A (ABC1), member 8a	110065165	110065284	Ref	Ref	Alt	Alt	30.3	33.3	33.5	28.6	37.7	19.4	1;181	444;0	395;188	283;119	-5.82465	-3.78594	-5.07737	-5.07093	-3.06213	-6.35085	5.72307e-09	0.000153129	3.827e-07	3.95886e-07	0.0021977	2.14124e-10	14.688	14.4839	-0.204056	0.204056	32.3667	1.79258	28.5667	9.15005	3.8	3.25789	2.8563
11 110068101 G	11	110068101	G	A	ENSMUSG00000041828	ENSMUST00000046223	ENSMUSE00000232189	17	Abca8a	ATP-binding cassette, sub-family A (ABC1), member 8a	110068025	110068164	Ref	Ref	Alt	Alt	28	21.7	31.2	24.7	32.7	23.3	0;135	342;0	328;127	205;76	-5.38888	-5.82772	-5.31661	-4.9752	-3.43452	-4.96031	7.08991e-08	5.61914e-09	1.05719e-07	6.51816e-07	0.000593607	7.03817e-07	16.5332	13.37	-3.16318	3.16318	26.9667	4.83356	26.9	5.07149	0.0666667	3.25789	2.8563
11 110069450 A	11	110069450	A	G	ENSMUSG00000041828	ENSMUST00000046223	ENSMUSE00001075374	15	Abca8a	ATP-binding cassette, sub-family A (ABC1), member 8a	110069375	110069513	Ref	Ref	Alt	Alt	19.9	37.4	37.5	26.9	29.5	29	0;142	348;0	304;141	229;91	-7.28293	-2.51259	-3.53553	-5.04184	-4.7001	-3.49119	3.26642e-13	0.0119847	0.000406952	4.61073e-07	2.60038e-06	0.000480875	13.3311	13.2331	-0.0979321	0.0979321	31.6	10.1326	28.4667	1.37961	3.13333	3.25789	2.8563
11 110070406 T	11	110070406	T	C	ENSMUSG00000041828	ENSMUST00000046223	ENSMUSE00001234959	13	Abca8a	ATP-binding cassette, sub-family A (ABC1), member 8a	110070313	110070488	Ref	Ref	Alt	Alt	40.2	32.7	35	23.9	26.4	25	1;143	404;0	321;182	276;93	-2.49878	-3.66881	-4.52329	-5.45961	-5.66667	-5.38516	0.0124622	0.000243681	6.08849e-06	4.77182e-08	1.45602e-08	7.23783e-08	10.6909	16.5114	5.82056	5.82056	35.9667	3.84231	25.1	1.253	10.8667	3.25789	2.8563
11 110070463 T	11	110070463	T	C	ENSMUSG00000041828	ENSMUST00000046223	ENSMUSE00001234959	13	Abca8a	ATP-binding cassette, sub-family A (ABC1), member 8a	110070313	110070488	Ref	Ref	Alt	Alt	34.9	26.6	35.2	28.2	25.9	27	1;124	321;0	280;139	201;74	-3.64147	-4.53825	-3.96141	-3.84974	-5.0037	-4.34599	0.00027109	5.67221e-06	7.45097e-05	0.000118242	5.62396e-07	1.38648e-05	12.1411	13.1994	1.05831	1.05831	32.2333	4.88092	27.0333	1.15036	5.2	3.25789	2.8563
11 110074134 C	11	110074134	C	A	ENSMUSG00000041828	ENSMUST00000046223	ENSMUSE00000735743	10	Abca8a	ATP-binding cassette, sub-family A (ABC1), member 8a	110074037	110074202	Ref	Ref	Alt	Alt	35.3	33.3	39.1	35.6	32.9	32.2	1;257	454;0	402;230	276;140	-4.29656	-4.20317	-3.48641	-3.47594	-4.21776	-3.86641	1.73466e-05	2.63199e-05	0.000489554	0.000509057	2.46745e-05	0.000110448	11.9861	11.5601	-0.42603	0.42603	35.9	2.94618	33.5667	1.79536	2.33333	3.25789	2.8563
11 110075590 C	11	110075590	C	T	ENSMUSG00000041828	ENSMUST00000046223	ENSMUSE00000886814	9	Abca8a	ATP-binding cassette, sub-family A (ABC1), member 8a	110075539	110075680	Ref	Ref	Alt	Alt	30.9	29.4	37.4	35.1	46.8	28.4	2;158	275;0	293;145	151;89	-4.90454	-4.15862	-3.28829	-2.88798	-0.562544	-3.54291	9.36449e-07	3.20176e-05	0.00100797	0.00387725	0.573745	0.000395732	12.3515	6.99344	-5.35802	5.35802	32.5667	4.25245	36.7667	9.31254	4.2	3.25789	2.8563
11 110079161 G	11	110079161	G	A	ENSMUSG00000041828	ENSMUST00000046223	ENSMUSE00000232126	7	Abca8a	ATP-binding cassette, sub-family A (ABC1), member 8a	110079073	110079214	Ref	Ref	Alt	Alt	37.7	33.9	36.9	25	34.6	32.3	1;162	282;1	273;156	187;82	-3.01102	-3.54545	-3.27216	-5	-3.13786	-2.8528	0.00260374	0.000391937	0.00106731	5.73303e-07	0.00170187	0.0043336	9.82863	10.9907	1.16203	1.16203	36.1667	2.00333	30.6333	5.01232	5.53333	3.25789	2.8563
11 110083413 G	11	110083413	G	A	ENSMUSG00000041828	ENSMUST00000046223	ENSMUSE00000232135	6	Abca8a	ATP-binding cassette, sub-family A (ABC1), member 8a	110083310	110083536	Ref	Ref	Alt	Alt	37.6	34.6	27.3	27.5	33.6	31.9	1;157	330;1	268;129	209;94	-2.77272	-3.19023	-5.83874	-4.55468	-3.43247	-3.45934	0.00555892	0.00142159	5.25964e-09	5.24657e-06	0.00059812	0.000541501	11.8017	11.4465	-0.355213	0.355213	33.1667	5.29748	31	3.14802	2.16667	3.25789	2.8563
11 110086514 T	11	110086514	T	A	ENSMUSG00000041828	ENSMUST00000046223	ENSMUSE00000407206	4	Abca8a	ATP-binding cassette, sub-family A (ABC1), member 8a	110086466	110086630	Ref	Ref	Alt	Alt	38.2	37.9	39.5	32.1	31.9	26.1	2;140	321;1	307;194	186;80	-3.06786	-2.59973	-3.06897	-3.73552	-3.00965	-4.47722	0.00215598	0.00932958	0.00214795	0.000187326	0.00261552	7.56231e-06	8.73657	11.2224	2.48581	2.48581	38.5333	0.85049	30.0333	3.40783	8.5	3.25789	2.8563
11 110089989 G	11	110089989	G	T	ENSMUSG00000041828	ENSMUST00000046223	ENSMUSE00000334731	3	Abca8a	ATP-binding cassette, sub-family A (ABC1), member 8a	110089910	110090114	Ref	Ref	Alt	Alt	33.8	32.6	35.9	35.2	34	34.3	2;203	322;1	326;170	195;103	-4.02911	-4.16667	-3.97975	-3.30938	-3.25159	-2.6295	5.59873e-05	3.09086e-05	6.89887e-05	0.000935026	0.00114763	0.00855098	12.1755	9.19047	-2.98506	2.98506	34.1	1.67033	34.5	0.6245	0.4	3.25789	2.8563
11 110090077 A	11	110090077	A	G	ENSMUSG00000041828	ENSMUST00000046223	ENSMUSE00000334731	3	Abca8a	ATP-binding cassette, sub-family A (ABC1), member 8a	110089910	110090114	Ref	Ref	Alt	Alt	32.4	28.7	28.5	28.9	31.6	15.4	1;114	268;0	233;99	139;52	-3.65655	-3.96682	-5.04071	-3.67065	-3.21182	-4.32346	0.000255631	7.28391e-05	4.63807e-07	0.000241933	0.00131897	1.53601e-05	12.6641	11.2059	-1.45815	1.45815	29.8667	2.19621	25.3	8.67929	4.56667	3.25789	2.8563
11 115279971 G	11	115279971	G	A	ENSMUSG00000044788	ENSMUST00000056153	ENSMUSE00000331611	6	Fads6	fatty acid desaturase domain family, member 6	115279622	115283655	Ref	Ref	Alt	Alt	36.9	36.7	33.6	39.1	34.5	33.5	0;316	345;1	418;231	472;261	-4.03586	-3.41506	-5.15391	-3.34112	-5.01377	-5.11009	5.44035e-05	0.000637674	2.55115e-07	0.000834408	5.33726e-07	3.22014e-07	12.6048	13.465	0.860155	0.860155	35.7333	1.85023	35.7	2.98664	0.0333333	2.99039	3.06861
11 115279979 G	11	115279979	G	A	ENSMUSG00000044788	ENSMUST00000056153	ENSMUSE00000331611	6	Fads6	fatty acid desaturase domain family, member 6	115279622	115283655	Ref	Ref	Alt	Alt	35.3	35.2	31.2	37.2	30.7	31.4	0;287	344;1	423;215	473;232	-4.46442	-3.72734	-5.91745	-3.7928	-6.12259	-5.72831	8.02864e-06	0.000193509	3.26975e-09	0.000148959	9.20689e-10	1.01435e-08	14.1092	15.6437	1.53449	1.53449	33.9	2.3388	33.1	3.56791	0.8	2.99039	3.06861
11 117816104 G	11	117816104	G	A	ENSMUSG00000025574	ENSMUST00000026661	ENSMUSE00000246124	7	Tk1	thymidine kinase 1	117815526	117816139	Ref	Ref	Alt	Alt	71.3	75	77.9	73.6	84.8	66.3	1;241	80;0	62;181	69;206	4.27866	3.74166	5.17597	4.50762	6.67246	3.12772	1.88022e-05	0.000182811	2.26726e-07	6.55574e-06	2.51548e-11	0.0017617	13.1963	14.3078	-1.11151	1.11151	74.7333	3.30807	74.9	9.31826	0.166667	1.61617	1.60767
11 117816471 C	11	117816471	C	T	ENSMUSG00000025574	ENSMUST00000026661	ENSMUSE00001231395	6	Tk1	thymidine kinase 1	117816447	117816566	Ref	Ref	Alt	Alt	72.9	76.6	72.2	77.6	73.6	75.4	0;164	44;0	47;131	49;151	3.5151	3.64662	3.77124	4.52027	4.00694	3.96914	0.000439587	0.000265707	0.000162441	6.1761e-06	6.15109e-05	7.21315e-05	10.933	12.4964	-1.56339	1.56339	73.9	2.36432	75.5333	2.00333	1.63333	1.61617	1.60767
11 117825800 T	11	117825800	T	C	ENSMUSG00000025574	ENSMUST00000026661	ENSMUSE00000778768	1	Tk1	thymidine kinase 1	117825714	117826092	Ref	Ref	Alt	Alt	64.7	58.3	70.5	80.4	69.5	81.9	0;253	86;0	92;170	73;250	2.97044	1.41421	3.83761	6.13891	4.00119	6.87073	0.00297371	0.157299	0.000124236	8.30871e-10	6.30246e-05	6.38753e-12	8.22227	17.0108	-8.78856	8.78856	64.5	6.10246	77.2667	6.76782	12.7667	1.61617	1.60767
12 7977812 T	12	7977812	T	C	ENSMUSG00000020609	ENSMUST00000037811	ENSMUSE00000414443	1	Apob	apolipoprotein B	7977648	7977860	Ref	Ref	Alt	Alt	45.4	46.9	44.9	45	46	47.7	25;9334	5117;9	4546;3807	5809;5017	-4.80476	-2.89072	-6.01598	-5.617	-4.78267	-2.95779	1.54935e-06	0.00384361	1.78805e-09	1.943e-08	1.72983e-06	0.00309854	13.7115	13.3575	-0.354	0.354	45.7333	1.04083	46.2333	1.36504	0.5	6.688	6.94283
12 7983148 C	12	7983148	C	T	ENSMUSG00000020609	ENSMUST00000037811	ENSMUSE00000107114	5	Apob	apolipoprotein B	7983029	7983182	Ref	Ref	Alt	Alt	44	42.2	43.9	43.4	44.8	42.1	66;9520	6729;17	6280;4835	6945;5353	-7.39099	-8.40434	-8.0704	-8.31601	-7.08077	-9.63762	1.45739e-13	4.30283e-17	7.00662e-16	9.09747e-17	1.43354e-12	5.54565e-22	23.8657	25.0344	1.16867	1.16867	43.3667	1.0116	43.4333	1.35031	0.0666667	6.688	6.94283
12 8011670 G	12	8011670	G	A	ENSMUSG00000020609	ENSMUST00000037811	ENSMUSE00000237807	26	Apob	apolipoprotein B	8005736	8013202	Ref	Ref	Alt	Alt	47.6	45.6	47.6	47.7	46.9	46.3	28;12004	9473;25	8126;7217	8883;7861	-3.43084	-5.67289	-3.84408	-3.3963	-5.10173	-5.18442	0.000601716	1.40405e-08	0.000121008	0.000683023	3.36561e-07	2.16689e-07	12.9478	13.6825	0.734645	0.734645	46.9333	1.1547	46.9667	0.702377	0.0333333	6.688	6.94283
12 8016025 G	12	8016025	G	A	ENSMUSG00000020609	ENSMUST00000037811	ENSMUSE00000879055	29	Apob	apolipoprotein B	8015015	8016835	Ref	Ref	Alt	Alt	45.7	47.3	48	47.7	47.4	46.9	31;12356	9253;46	7934;7054	8382;7541	-6.13841	-3.29513	-3.04928	-3.31967	-4.06411	-4.17737	8.33535e-10	0.00098375	0.00229392	0.000901227	4.82168e-05	2.94894e-05	12.4828	11.5612	-0.921663	0.921663	47	1.17898	47.3333	0.404145	0.333333	6.688	6.94283
12 16536168 C	12	16536168	C	T	ENSMUSG00000020593	ENSMUST00000067124	ENSMUSE00000489691	21	Lpin1	lipin 1	16535669	16538572	Ref	Ref	Alt	Alt	28.6	25.2	24.5	24	24.9	25	0;104	339;11	257;88	422;139	-3.40168	-5.40852	-6.50106	-5.1031	-6.91023	-8.30662	0.000669729	6.35473e-08	7.97551e-11	3.34128e-07	4.83858e-12	9.84634e-17	15.3113	20.32	5.0087	5.0087	26.1	2.19317	24.6333	0.550757	1.46667	3.37539	3.70541
12 16536281 C	12	16536281	C	T	ENSMUSG00000020593	ENSMUST00000067124	ENSMUSE00000489691	21	Lpin1	lipin 1	16535669	16538572	Ref	Ref	Alt	Alt	25	21	13.1	21.7	12.6	20.1	0;88	566;0	397;91	679;148	-5.47723	-7.38534	-10.5903	-7.29581	-12.4374	-11.7371	4.32046e-08	1.52067e-13	3.30383e-26	2.96857e-13	1.63697e-35	8.22216e-32	23.4529	31.4704	8.01747	8.01747	19.7	6.05558	18.1333	4.85833	1.56667	3.37539	3.70541
12 16536563 T	12	16536563	T	C	ENSMUSG00000020593	ENSMUST00000067124	ENSMUSE00000489691	21	Lpin1	lipin 1	16535669	16538572	Ref	Ref	Alt	Alt	24.6	12.5	17.4	16.7	12.7	18	0;127	482;0	440;92	679;131	-5.52345	-10.1735	-9.89071	-7.48331	-11.6514	-13.4438	3.32411e-08	2.60394e-24	4.5679e-23	7.2471e-14	2.25836e-31	3.34691e-41	25.5876	32.5785	6.99084	6.99084	18.1667	6.08632	15.8	2.76225	2.36667	3.37539	3.70541
12 16536635 G	12	16536635	G	A	ENSMUSG00000020593	ENSMUST00000067124	ENSMUSE00000489691	21	Lpin1	lipin 1	16535669	16538572	Ref	Ref	Alt	Alt	6.9	16.1	15.6	25.7	18.6	16.7	0;48	249;0	246;40	354;82	-6.56532	-6.32546	-8.16887	-4.18491	-7.43736	-9.93311	5.19207e-11	2.52473e-10	3.11282e-16	2.85273e-05	1.02719e-13	2.98789e-23	21.0597	21.5554	0.495723	0.495723	12.8667	5.17333	20.3333	4.74377	7.46667	3.37539	3.70541
12 16536675 C	12	16536675	C	T	ENSMUSG00000020593	ENSMUST00000067124	ENSMUSE00000489691	21	Lpin1	lipin 1	16535669	16538572	Ref	Ref	Alt	Alt	30	13.6	16	18.8	18.9	20.4	0;74	345;4	295;66	471;115	-3.57771	-7.91694	-8.69419	-6.74885	-8.23963	-10.1479	0.000346619	2.43424e-15	3.4931e-18	1.49019e-11	1.72751e-16	3.38619e-24	20.1888	25.1364	4.94752	4.94752	19.8667	8.85739	19.3667	0.896289	0.5	3.37539	3.70541
12 16536914 A	12	16536914	A	C	ENSMUSG00000020593	ENSMUST00000067124	ENSMUSE00000489691	21	Lpin1	lipin 1	16535669	16538572	Ref	Ref	Alt	Alt	13.2	18	13.4	22.2	17.7	25	0;134	570;1	467;82	662;184	-7.86732	-8.80145	-11.4764	-6.66667	-11.5914	-9.74679	3.62317e-15	1.35054e-18	1.73387e-30	2.61678e-11	4.55694e-31	1.90385e-22	28.1452	28.0048	-0.140309	0.140309	14.8667	2.71539	21.6333	3.68284	6.76667	3.37539	3.70541
12 16537286 T	12	16537286	T	G	ENSMUSG00000020593	ENSMUST00000067124	ENSMUSE00000489691	21	Lpin1	lipin 1	16535669	16538572	Ref	Ref	Alt	Alt	22.8	14.6	10.9	22.7	14.3	19.2	1;74	473;2	367;63	507;110	-5.21286	-8.28727	-11.0739	-5.95854	-11.4553	-9.55336	1.85951e-07	1.15878e-16	1.67881e-28	2.54501e-09	2.21095e-30	1.25558e-21	24.5741	26.9672	2.39318	2.39318	16.1	6.09016	18.7333	4.2194	2.63333	3.37539	3.70541
12 16537290 T	12	16537290	T	C	ENSMUSG00000020593	ENSMUST00000067124	ENSMUSE00000489691	21	Lpin1	lipin 1	16535669	16538572	Ref	Ref	Alt	Alt	22.1	17.3	8	21.1	15.5	18.5	1;71	442;1	351;58	471;102	-5.43769	-7.36506	-11.481	-6.03431	-10.377	-9.72306	5.39772e-08	1.77068e-13	1.64412e-30	1.59648e-09	3.15649e-25	2.40455e-22	24.2837	26.1343	1.85061	1.85061	15.8	7.16868	18.3667	2.80238	2.56667	3.37539	3.70541
12 16537371 G	12	16537371	G	A	ENSMUSG00000020593	ENSMUST00000067124	ENSMUSE00000489691	21	Lpin1	lipin 1	16535669	16538572	Ref	Ref	Alt	Alt	21.5	16.2	16.3	23.7	17.2	22.3	3;105	528;1	450;95	581;152	-6.27273	-8.89535	-10.6672	-6.48886	-10.6262	-9.9101	3.54778e-10	5.82379e-19	1.44951e-26	8.64901e-11	2.25109e-26	3.76279e-23	25.8353	27.0251	1.18989	1.18989	18	3.0315	21.0667	3.42101	3.06667	3.37539	3.70541
12 16537382 G	12	16537382	G	A	ENSMUSG00000020593	ENSMUST00000067124	ENSMUSE00000489691	21	Lpin1	lipin 1	16535669	16538572	Ref	Ref	Alt	Alt	18.4	14.4	11	16.7	14.1	16	1;58	468;0	408;65	520;95	-6.40464	-9.01249	-11.3171	-7.30297	-10.8187	-11.1174	1.50724e-10	2.01428e-19	1.08016e-29	2.81489e-13	2.80762e-27	1.03214e-28	26.7342	29.2391	2.50487	2.50487	14.6	3.70405	15.6	1.34536	1	3.37539	3.70541
12 16537384 C	12	16537384	C	T	ENSMUSG00000020593	ENSMUST00000067124	ENSMUSE00000489691	21	Lpin1	lipin 1	16535669	16538572	Ref	Ref	Alt	Alt	18.5	15	9	13.9	16	16.6	1;45	367;0	359;54	437;82	-6.04692	-8.06412	-11.2316	-7.50555	-9.47705	-9.84324	1.47643e-09	7.37636e-16	2.85251e-29	6.11696e-14	2.61579e-21	7.33101e-23	25.3426	26.8258	1.4832	1.4832	14.1667	4.80451	15.5	1.41774	1.33333	3.37539	3.70541
12 16537391 T	12	16537391	T	G	ENSMUSG00000020593	ENSMUST00000067124	ENSMUSE00000489691	21	Lpin1	lipin 1	16535669	16538572	Ref	Ref	Alt	Alt	22.7	16	12.6	21.6	18.7	21.1	0;63	368;1	347;66	459;117	-5.38133	-7.60263	-10.3471	-6.12795	-9.16005	-9.05359	7.39356e-08	2.9017e-14	4.31278e-25	8.90207e-10	5.18726e-20	1.38344e-19	23.3311	24.3416	1.0105	1.0105	17.1	5.13907	20.4667	1.55027	3.36667	3.37539	3.70541
12 16537402 T	12	16537402	T	C	ENSMUSG00000020593	ENSMUST00000067124	ENSMUSE00000489691	21	Lpin1	lipin 1	16535669	16538572	Ref	Ref	Alt	Alt	19.1	15.3	12.2	14.8	14.4	21.1	0;77	407;0	387;67	492;103	-6.48355	-7.95071	-11.0315	-7.78607	-10.6043	-9.15232	8.95918e-11	1.8545e-15	2.6922e-28	6.91234e-15	2.84692e-26	5.57243e-20	25.4658	27.5427	2.07687	2.07687	15.5333	3.45591	16.7667	3.7581	1.23333	3.37539	3.70541
12 16537517 G	12	16537517	G	A	ENSMUSG00000020593	ENSMUST00000067124	ENSMUSE00000489691	21	Lpin1	lipin 1	16535669	16538572	Ref	Ref	Alt	Alt	25.3	17.4	20	17.4	13.6	22.9	0;38	325;0	238;62	353;78	-4.38784	-6.03864	-6.97137	-6.25543	-9.46154	-7.05608	1.1448e-05	1.55423e-09	3.13869e-12	3.96416e-10	3.03445e-21	1.71268e-12	17.3978	22.773	5.3752	5.3752	20.9	4.02616	17.9667	4.67582	2.93333	3.37539	3.70541
12 16537772 T	12	16537772	T	C	ENSMUSG00000020593	ENSMUST00000067124	ENSMUSE00000489691	21	Lpin1	lipin 1	16535669	16538572	Ref	Ref	Alt	Alt	21.2	16	18.8	40.5	15.9	18.3	0;81	276;1	232;52	367;100	-4.67748	-6.99326	-6.61438	-1.68763	-7.66149	-10.2555	2.90427e-06	2.68575e-12	3.73117e-11	0.0914819	1.8379e-14	1.11779e-24	18.2851	19.6046	1.31952	1.31952	18.6667	2.60256	24.9	13.5632	6.23333	3.37539	3.70541
12 16537801 G	12	16537801	G	A	ENSMUSG00000020593	ENSMUST00000067124	ENSMUSE00000489691	21	Lpin1	lipin 1	16535669	16538572	Ref	Ref	Alt	Alt	25.9	25.4	14.7	30	18.6	18.6	0;124	416;1	308;80	561;145	-4.33333	-5.61317	-9.39558	-4.38178	-9.63398	-11.7595	1.46868e-05	1.98652e-08	5.6906e-21	1.17713e-05	5.74601e-22	6.31109e-32	19.3421	25.7753	6.43317	6.43317	22	6.32693	22.4	6.58179	0.4	3.37539	3.70541
12 16537864 C	12	16537864	C	T	ENSMUSG00000020593	ENSMUST00000067124	ENSMUSE00000489691	21	Lpin1	lipin 1	16535669	16538572	Ref	Ref	Alt	Alt	6.6	8.4	8	12.5	10.4	14.1	0;44	397;6	318;27	518;74	-7.57072	-8.10523	-11.0682	-7.64853	-11.4968	-11.9568	3.71164e-14	5.26463e-16	1.78896e-28	2.03291e-14	1.3697e-30	5.98583e-33	26.7442	31.102	4.35785	4.35785	7.66667	0.945163	12.3333	1.85562	4.66667	3.37539	3.70541
12 16538093 C	12	16538093	C	T	ENSMUSG00000020593	ENSMUST00000067124	ENSMUSE00000489691	21	Lpin1	lipin 1	16535669	16538572	Ref	Ref	Alt	Alt	23.8	16.3	18.1	27.6	19.7	20.9	0;91	357;1	284;66	470;130	-4.69574	-6.86406	-8.2272	-4.58673	-8.52803	-10.0385	2.6564e-06	6.69283e-12	1.91647e-16	4.50242e-06	1.48863e-17	1.03255e-23	19.787	23.1532	3.36623	3.36623	19.4	3.91535	22.7333	4.25715	3.33333	3.37539	3.70541
12 16538147 G	12	16538147	G	T	ENSMUSG00000020593	ENSMUST00000067124	ENSMUSE00000489691	21	Lpin1	lipin 1	16535669	16538572	Ref	Ref	Alt	Alt	25.4	13.9	14.4	14.9	18.8	19.4	0;68	276;0	204;43	409;93	-4.15374	-6.12826	-7.2563	-6.04488	-7.61886	-10.2375	3.27091e-05	8.8846e-10	3.97831e-13	1.49524e-09	2.55932e-14	1.34668e-24	17.5383	23.9012	6.36294	6.36294	17.9	6.5	17.7	2.44336	0.2	3.37539	3.70541
12 16538184 A	12	16538184	A	G	ENSMUSG00000020593	ENSMUST00000067124	ENSMUSE00000489691	21	Lpin1	lipin 1	16535669	16538572	Ref	Ref	Alt	Alt	14.3	16.4	15.4	18.5	17.1	20	0;48	218;0	176;32	314;73	-5	-4.98908	-7.06018	-5.08542	-7.11865	-8.59069	5.73303e-07	6.06678e-07	1.66286e-12	3.66805e-07	1.08987e-12	8.64466e-18	17.0493	20.7948	3.74551	3.74551	15.3667	1.0504	18.5333	1.45029	3.16667	3.37539	3.70541
12 16538345 G	12	16538345	G	A	ENSMUSG00000020593	ENSMUST00000067124	ENSMUSE00000489691	21	Lpin1	lipin 1	16535669	16538572	Ref	Ref	Alt	Alt	28.8	9.5	12.8	22.1	19	14.8	0;62	347;0	322;62	496;105	-4.31455	-8.72768	-9.5266	-5.92654	-8.40419	-12.2737	1.59925e-05	2.59948e-18	1.6252e-21	3.09381e-09	4.30819e-17	1.25325e-34	22.5688	26.6045	4.03564	4.03564	17.0333	10.323	18.6333	3.66379	1.6	3.37539	3.70541
12 16538536 G	12	16538536	G	A	ENSMUSG00000020593	ENSMUST00000067124	ENSMUSE00000489691	21	Lpin1	lipin 1	16535669	16538572	Ref	Ref	Alt	Alt	23.8	18.6	15.9	28.3	20.4	26.9	0;142	511;2	443;101	657;220	-5.79429	-8.50104	-10.5436	-5.81378	-9.9204	-9.45125	6.86117e-09	1.87892e-17	5.43804e-26	6.10789e-09	3.39402e-23	3.34806e-21	24.8389	25.1854	0.346499	0.346499	19.4333	4.01539	25.2	4.21545	5.76667	3.37539	3.70541
12 16568506 G	12	16568506	G	A	ENSMUSG00000020593	ENSMUST00000067124	ENSMUSE00000106925	7	Lpin1	lipin 1	16568390	16568519	Ref	Ref	Alt	Alt	31.4	18.3	13.3	20	15.2	16.8	0;53	304;0	283;68	442;89	-3.45065	-6.80729	-8.98146	-5.6921	-9.62354	-10.4988	0.000559241	9.94577e-12	2.67191e-19	1.25486e-08	6.36023e-22	8.75205e-26	19.2394	25.8144	6.57501	6.57501	21	9.34719	17.3333	2.44404	3.66667	3.37539	3.70541
12 16573695 A	12	16573695	A	G	ENSMUSG00000020593	ENSMUST00000067124	ENSMUSE00000106886	5	Lpin1	lipin 1	16573660	16573785	Ref	Ref	Alt	Alt	16.2	20	10.9	20.3	20.8	15.8	1;106	378;2	412;72	493;111	-6.92889	-7.34847	-11.8287	-7.10806	-7.90967	-11.3954	4.24154e-12	2.0049e-13	2.7756e-32	1.17688e-12	2.58077e-15	4.40585e-30	26.106	26.4132	0.307155	0.307155	15.7	4.57056	18.9667	2.75379	3.26667	3.37539	3.70541
12 16573715 A	12	16573715	A	G	ENSMUSG00000020593	ENSMUST00000067124	ENSMUSE00000106886	5	Lpin1	lipin 1	16573660	16573785	Ref	Ref	Alt	Alt	18.8	19.8	11.8	19.9	17.9	11.8	0;83	361;0	445;83	532;100	-6.26873	-7.92993	-12.2114	-7.87661	-8.85081	-12.5744	3.63995e-10	2.19277e-15	2.70287e-34	3.36391e-15	8.68862e-19	2.92177e-36	26.41	29.3018	2.89174	2.89174	16.8	4.3589	16.5333	4.2194	0.266667	3.37539	3.70541
12 16577169 T	12	16577169	T	C	ENSMUSG00000020593	ENSMUST00000067124	ENSMUSE00000106877	4	Lpin1	lipin 1	16576948	16577255	Ref	Ref	Alt	Alt	28.4	17.3	13.3	26.7	21.3	25.9	0;99	540;1	460;97	707;231	-4.35665	-9.04468	-11.9399	-6.36207	-9.73964	-10.3989	1.32069e-05	1.50101e-19	7.33336e-33	1.99053e-10	2.04273e-22	2.50709e-25	25.3412	26.5007	1.15944	1.15944	19.6667	7.82326	24.6333	2.91433	4.96667	3.37539	3.70541
12 16577250 G	12	16577250	G	A	ENSMUSG00000020593	ENSMUST00000067124	ENSMUSE00000106877	4	Lpin1	lipin 1	16576948	16577255	Ref	Ref	Alt	Alt	25.4	17.1	18.8	18.5	19.8	24	0;92	378;0	308;74	459;127	-4.03159	-7.48383	-8.50553	-6.5433	-8.15374	-8.95107	5.54004e-05	7.21858e-14	1.80764e-17	6.01747e-11	3.52832e-16	3.52059e-19	20.021	23.6481	3.62716	3.62716	20.4333	4.38444	20.7667	2.8746	0.333333	3.37539	3.70541
12 17279627 G	12	17279627	G	A	ENSMUSG00000020571	ENSMUST00000057288	ENSMUSE00001280080	8	Pdia6	protein disulfide isomerase associated 6	17279579	17279719	Ref	Ref	Alt	Alt	58.7	57.7	57.3	60.8	61.5	58.6	3;3082	1691;7	1369;1878	1104;1687	5.33638	5.14408	5.03134	6.85955	7.25365	4.86501	9.48204e-08	2.68838e-07	4.87064e-07	6.90764e-12	4.05699e-13	1.14449e-06	15.5118	18.9782	-3.46641	3.46641	57.9	0.72111	60.3	1.51327	2.4	4.48353	4.19215
12 17284448 T	12	17284448	T	C	ENSMUSG00000020571	ENSMUST00000057288	ENSMUSE00000405085	13	Pdia6	protein disulfide isomerase associated 6	17283938	17284770	Ref	Ref	Alt	Alt	68.2	61.5	70.4	71.2	74.6	69.6	1;328	114;0	102;203	67;169	3.41121	2.39457	4.2339	4.31455	3.90563	3.25042	0.000646749	0.0166401	2.29671e-05	1.59925e-05	9.39791e-05	0.00115235	10.0397	11.4706	-1.43093	1.43093	66.7	4.63573	71.8	2.55343	5.1	4.48353	4.19215
12 17284551 G	12	17284551	G	A	ENSMUSG00000020571	ENSMUST00000057288	ENSMUSE00000405085	13	Pdia6	protein disulfide isomerase associated 6	17283938	17284770	Ref	Ref	Alt	Alt	55.9	61.9	75.2	65.3	72.1	76.8	0;290	112;0	95;179	70;167	0.970143	2.43975	5.07469	2.97534	4.09765	4.00892	0.331975	0.0146974	3.88129e-07	0.00292667	4.17374e-05	6.09974e-05	8.48458	11.0819	-2.59732	2.59732	64.3333	9.87742	71.4	5.78187	7.06667	4.48353	4.19215
12 17284670 A	12	17284670	A	G	ENSMUSG00000020571	ENSMUST00000057288	ENSMUSE00000405085	13	Pdia6	protein disulfide isomerase associated 6	17283938	17284770	Ref	Ref	Alt	Alt	67.1	63.9	80.9	73	78.3	65.3	0;366	79;0	78;189	64;177	2.9824	2.74143	5.98224	4.6	5.42137	2.14286	0.00285994	0.00611715	2.20085e-09	4.22491e-06	5.91424e-08	0.0321246	11.7061	12.1642	-0.458149	0.458149	70.6333	9.03401	72.2	6.53682	1.56667	4.48353	4.19215
12 21317987 G	12	21317987	G	A	ENSMUSG00000062054	ENSMUST00000076813	ENSMUSE00000495711	3	Iah1	isoamyl acetate-hydrolyzing esterase 1 homolog (S. cerevisiae)	21317898	21318046	Ref	Ref	Alt	Alt	15.2	17.7	18.4	17.7	23.1	20.1	1;369	1291;2	891;184	865;223	-13.3449	-11.1615	-12.7729	-11.7819	-10.8554	-11.15	1.26802e-40	6.29363e-29	2.32324e-37	4.83741e-32	1.87926e-27	7.16302e-29	37.2793	33.7873	-3.49198	3.49198	17.1	1.68226	20.3	2.70555	3.2	3.80099	3.74797
12 21321356 C	12	21321356	C	T	ENSMUSG00000062054	ENSMUST00000076813	ENSMUSE00000494102	5	Iah1	isoamyl acetate-hydrolyzing esterase 1 homolog (S. cerevisiae)	21321334	21321455	Ref	Ref	Alt	Alt	14.3	17.1	13.9	13.8	17.6	16.5	2;266	1393;4	872;154	821;157	-12.6411	-11.7009	-14.372	-12.7586	-12.3698	-11.662	1.25366e-36	1.26088e-31	7.75131e-47	2.79247e-37	3.80953e-35	1.99199e-31	38.714	36.7904	-1.92362	1.92362	15.1	1.74356	15.9667	1.95533	0.866667	3.80099	3.74797
12 21323396 G	12	21323396	G	A	ENSMUSG00000062054	ENSMUST00000076813	ENSMUSE00000493212	6	Iah1	isoamyl acetate-hydrolyzing esterase 1 homolog (S. cerevisiae)	21323289	21323605	Ref	Ref	Alt	Alt	21.5	25	19.6	19.8	20.8	21.2	2;242	989;3	658;183	628;163	-9.70588	-7.68115	-10.8008	-9.61903	-9.89949	-9.10736	2.84603e-22	1.57672e-14	3.41055e-27	6.64564e-22	4.18383e-23	8.44112e-20	28.1879	28.6259	0.43801	0.43801	22.0333	2.73922	20.6	0.72111	1.43333	3.80099	3.74797
12 21323494 T	12	21323494	T	G	ENSMUSG00000062054	ENSMUST00000076813	ENSMUSE00000493212	6	Iah1	isoamyl acetate-hydrolyzing esterase 1 homolog (S. cerevisiae)	21323289	21323605	Ref	Ref	Alt	Alt	19.9	24.5	20.6	21.7	25.1	20.3	0;331	899;0	590;162	602;175	-9.43614	-7.55104	-9.93405	-8.83454	-8.44102	-9.30862	3.86782e-21	4.31801e-14	2.95989e-23	1.00507e-18	3.14572e-17	1.29504e-20	26.9212	26.5842	-0.337034	0.337034	21.6667	2.47857	22.3667	2.46847	0.7	3.80099	3.74797
12 28681169 G	12	28681169	G	C	ENSMUSG00000020629	ENSMUST00000020957	ENSMUSE00000395432	4	Adi1	acireductone dioxygenase 1	28680966	28682175	Ref	Ref	Alt	Alt	33	38	32.3	38.4	39.2	37.1	2;534	419;4	476;250	435;270	-4.52267	-3.79473	-6.11991	-3.78725	-3.28266	-3.70168	6.10644e-06	0.000147802	9.36265e-10	0.000152322	0.00102832	0.000214176	14.4373	10.7716	-3.66572	3.66572	34.4333	3.10859	38.2333	1.05987	3.8	3.35087	3.35776
12 28681173 T	12	28681173	T	A	ENSMUSG00000020629	ENSMUST00000020957	ENSMUSE00000395432	4	Adi1	acireductone dioxygenase 1	28680966	28682175	Ref	Ref	Alt	Alt	30.2	34.2	30.9	35.8	36.1	34.2	2;473	454;3	489;228	452;248	-5.30679	-4.87177	-6.62849	-4.67742	-4.22004	-4.46595	1.11573e-07	1.10601e-06	3.39139e-11	2.90511e-06	2.44264e-05	7.97136e-06	16.8071	13.3634	-3.44365	3.44365	31.7667	2.1362	35.3667	1.02144	3.6	3.35087	3.35776
12 28681253 G	12	28681253	G	T	ENSMUSG00000020629	ENSMUST00000020957	ENSMUSE00000395432	4	Adi1	acireductone dioxygenase 1	28680966	28682175	Ref	Ref	Alt	Alt	35.6	38.1	34	37.2	37.3	38.4	0;652	490;2	419;236	455;275	-3.87585	-3.84508	-4.70576	-3.94576	-3.90567	-3.69472	0.000106253	0.000120515	2.52921e-06	7.95466e-05	9.39657e-05	0.000220126	12.4267	11.5462	-0.880536	0.880536	35.9	2.0664	37.6333	0.665833	1.73333	3.35087	3.35776
12 28681677 A	12	28681677	A	T	ENSMUSG00000020629	ENSMUST00000020957	ENSMUSE00000395432	4	Adi1	acireductone dioxygenase 1	28680966	28682175	Ref	Ref	Alt	Alt	14	23.1	21.8	15.1	22	19.1	0;222	353;0	306;77	299;69	-7.44387	-6.21985	-6.71345	-7.6086	-6.07579	-7.077	9.7777e-14	4.97622e-10	1.90075e-11	2.77086e-14	1.23377e-09	1.47305e-12	20.3772	20.7614	0.384218	0.384218	19.6333	4.92172	18.7333	3.46458	0.9	3.35087	3.35776
12 28681859 G	12	28681859	G	T	ENSMUSG00000020629	ENSMUST00000020957	ENSMUSE00000395432	4	Adi1	acireductone dioxygenase 1	28680966	28682175	Ref	Ref	Alt	Alt	30.6	23.6	20.8	28.2	28.3	23.4	2;248	288;0	252;82	304;110	-3.83858	-5.4392	-6.66564	-5.20292	-4.88046	-6.3945	0.000123748	5.35201e-08	2.63513e-11	1.96177e-07	1.05838e-06	1.61071e-10	15.9434	16.4779	0.534466	0.534466	25	5.04777	26.6333	2.8006	1.63333	3.35087	3.35776
12 28681916 G	12	28681916	G	A	ENSMUSG00000020629	ENSMUST00000020957	ENSMUSE00000395432	4	Adi1	acireductone dioxygenase 1	28680966	28682175	Ref	Ref	Alt	Alt	14	16.7	22.9	22.3	12.9	8.9	1;107	246;1	230;51	273;45	-6.68563	-6.32456	-5.56263	-5.36339	-7.46278	-9.10686	2.2993e-11	2.53963e-10	2.65738e-08	8.16742e-08	8.47164e-14	8.47981e-20	18.5728	21.933	3.36022	3.36022	17.8667	4.56326	14.7	6.87895	3.16667	3.35087	3.35776
12 59040401 T	12	59040401	T	C	ENSMUSG00000065232	ENSMUST00000083298	ENSMUSE00000522457	1	Gm22973	predicted gene, 22973	59040335	59040525	Ref	Ref	Alt	Alt	8.3	10.7	4.9	8.1	7.9	5.5	6;52	1512;0	740;64	636;53	-14.8184	-12.2527	-14.1542	-17.8343	-9.44323	-9.29091	1.11454e-49	1.62583e-34	1.75921e-45	3.82926e-71	3.6146e-21	1.52968e-20	41.2252	36.5684	-4.6568	4.6568	7.96667	2.91433	7.16667	1.44684	0.8	3.42165	2.92505
12 70201970 A	12	70201970	A	G	ENSMUSG00000021069	ENSMUST00000071250	ENSMUSE00000531654	8	Pygl	liver glycogen phosphorylase	70201845	70201988	Ref	Ref	Alt	Alt	40.3	42.5	42	42.6	35.7	37.7	1;1128	1337;1	1065;760	1199;753	-4.67198	-3.54333	-4.14772	-3.75814	-7.63451	-6.00626	2.98317e-06	0.000395114	3.3581e-05	0.00017118	2.26684e-14	1.89855e-09	12.363	17.3989	5.03589	5.03589	41.6	1.15326	38.6667	3.55012	2.93333	4.98094	5.02077
12 87164437 C	12	87164437	C	T	ENSMUSG00000021033	ENSMUST00000063117	ENSMUSE00000682998	9	Gstz1	glutathione transferase zeta 1 (maleylacetoacetate isomerase)	87163704	87164721	Ref	Ref	Alt	Alt	54.5	56	54.9	51.4	52.9	55	6;4601	2599;18	2061;2535	2379;2696	3.36367	4.73001	3.98575	1.07375	2.46846	4.09765	0.000769139	2.24508e-06	6.72675e-05	0.282934	0.0135697	4.17371e-05	12.0794	7.63985	4.43957	4.43957	55.1333	0.776745	53.1	1.80831	2.03333	5.85638	5.93952
12 87164604 G	12	87164604	G	A	ENSMUSG00000021033	ENSMUST00000063117	ENSMUSE00000682998	9	Gstz1	glutathione transferase zeta 1 (maleylacetoacetate isomerase)	87163704	87164721	Ref	Ref	Alt	Alt	53.6	54.1	54.1	56.4	54.9	56.1	8;6995	2663;8	2196;2573	2970;3749	2.72472	3.3346	3.37025	5.65098	4.61385	6.19067	0.0064357	0.000854209	0.000750989	1.59538e-08	3.95277e-06	5.99086e-10	9.42957	16.4555	-7.02593	7.02593	53.9333	0.288675	55.8	0.793725	1.86667	5.85638	5.93952
12 97061770 A	12	97061770	A	C				NA		NA	NA	NA	Ref	Ref	Alt	Alt	0	0.5	0	99.7	99.7	100	2;1337	496;0	684;1	2;932	-15.7797	-14.0364	-15.3297	18.0281	17.9725	16.6733	4.28993e-56	9.33642e-45	4.84145e-53	1.17266e-72	3.19728e-72	2.0485e-62	45.1458	52.674	-97.8198	97.8198	0.166667	0.288675	99.8	0.173205	99.6333	NA	NA
12 100859549 C	12	100859549	C	T	ENSMUSG00000021185	ENSMUST00000069782	ENSMUSE00000115403	11	9030617O03Rik	RIKEN cDNA 9030617O03 gene	100859533	100859652	Ref	Ref	Alt	Alt	8.3	23.8	0	18.2	13.3	14.3	0;44	65;1	47;7	68;12	-4.08248	-2.4004	-3	-2.98481	-4.01663	-3.77964	4.45571e-05	0.0163773	0.0026998	0.00283754	5.90358e-05	0.000157052	9.48288	10.7811	1.29821	1.29821	10.7	12.0801	15.2667	2.58908	4.56667	1.41103	1.55148
12 103730390 C	12	103730390	C	G	ENSMUSG00000071178	ENSMUST00000164454	ENSMUSE00001058047	4	Serpina1b	serine (or cysteine) preptidase inhibitor, clade A, member 1B	103730250	103730520	Ref	Ref	Alt	Alt	46.6	49.4	46.5	47.3	44.8	45.3	53;15732	15988;21	12558;11369	12947;10932	-5.98935	-1.0866	-6.23564	-4.89838	-9.34428	-8.34219	2.10684e-09	0.277213	4.49938e-10	9.66316e-07	9.25157e-21	7.29264e-17	13.3116	22.5848	9.27326	9.27326	47.5	1.64621	45.8	1.32288	1.7	7.51882	7.54139
12 103730394 A	12	103730394	A	G	ENSMUSG00000071178	ENSMUST00000164454	ENSMUSE00001058047	4	Serpina1b	serine (or cysteine) preptidase inhibitor, clade A, member 1B	103730250	103730520	Ref	Ref	Alt	Alt	46.4	49.3	46.5	46.9	44.6	45.5	54;15162	15564;84	12252;11049	12694;10668	-6.38604	-1.20114	-6.06898	-5.51419	-9.56713	-7.87286	1.70234e-10	0.229698	1.28727e-09	3.50392e-08	1.09917e-21	3.46628e-15	13.6562	22.9542	9.29802	9.29802	47.4	1.64621	45.6667	1.15902	1.73333	7.51882	7.54139
12 103730483 C	12	103730483	C	T	ENSMUSG00000071178	ENSMUST00000164454	ENSMUSE00001058047	4	Serpina1b	serine (or cysteine) preptidase inhibitor, clade A, member 1B	103730250	103730520	Ref	Ref	Alt	Alt	52.9	55.9	52.3	53.7	51.7	52.3	50;15377	15988;30	10912;12655	11217;12433	5.10149	10.4674	4.09993	6.58802	3.06024	4.04804	3.36983e-07	1.21952e-25	4.13278e-05	4.45726e-11	0.0022116	5.16477e-05	19.6688	13.6963	5.97251	5.97251	53.7	1.92873	52.5667	1.02632	1.13333	7.51882	7.54139
12 103735279 G	12	103735279	G	T	ENSMUSG00000071178	ENSMUST00000187220	ENSMUSE00001335829	2	Serpina1b	serine (or cysteine) preptidase inhibitor, clade A, member 1B	103735171	103735331	Ref	Ref	Alt	Alt	6.9	4.2	23.9	22.2	22.5	10	2;12	69;0	85;14	79;18	-4.64238	-4.49073	-3.53861	-2.88675	-3.47851	-4.38178	3.44413e-06	7.09791e-06	0.000402244	0.00389242	0.000504218	1.17713e-05	12.6717	10.747	-1.92468	1.92468	11.6667	10.68	18.2333	7.13185	6.56667	7.51882	7.54139
12 103764802 T	12	103764802	T	A	ENSMUSG00000071177	ENSMUST00000078869	ENSMUSE00000342766	4	Serpina1d	serine (or cysteine) peptidase inhibitor, clade A, member 1D	103764668	103764818	Ref	Ref	Alt	Alt	23.3	20.7	20.9	20.4	14.6	10.3	313;3674	13682;8	12412;3426	12794;2257	-38.5267	-41.2289	-43.8506	-41.2629	-50.1353	-57.1221	0	0	0	0	0	0	123.606	148.52	24.9142	24.9142	21.6333	1.44684	15.1	5.06853	6.53333	7.49694	7.39488
12 103764803 A	12	103764803	A	G	ENSMUSG00000071177	ENSMUST00000078869	ENSMUSE00000342766	4	Serpina1d	serine (or cysteine) peptidase inhibitor, clade A, member 1D	103764668	103764818	Ref	Ref	Alt	Alt	23.5	20.8	21	20.6	14.7	10.3	310;3678	13664;8	12346;3434	12731;2264	-38.1695	-41.0644	-43.5825	-40.9591	-49.8593	-56.9905	9.02751807424667e-319	0	0	0	0	0	122.816	147.809	24.9926	24.9926	21.7667	1.50444	15.2	5.16817	6.56667	7.49694	7.39488
12 103765470 A	12	103765470	A	C				NA		NA	NA	NA	Ref	Ref	Alt	NA	23.8	7.7	23.5	25	0	3.3	0;11	84;0	66;15	75;6	-2.4004	-4.31455	-3.08697	-2.23607	-5.56776	-5.11208	0.0163773	1.59925e-05	0.00202205	0.0253473	2.58028e-08	3.18636e-07	9.80193	12.9159	3.11398	3.11398	18.3333	9.20996	9.43333	13.5817	8.9	NA	NA
12 103822192 T	12	103822192	T	A	ENSMUSG00000090555	ENSMUST00000172146	ENSMUSE00000905557	1	Gm8893	predicted gene 8893	103821616	103822243	Ref	Ref	Alt	Alt	94.8	96.1	95.8	95.5	95.1	96.3	8;11423	527;11	464;9948	409;8973	52.9521	53.3086	54.7194	50.9772	48.6565	53.4059	0	0	0	0	0	0	160.98	153.04	7.94047	7.94047	95.5667	0.680686	95.6333	0.61101	0.0666667	7.16841	6.95143
12 103853707 A	12	103853707	A	C	ENSMUSG00000066366	ENSMUST00000072876	ENSMUSE00001059275	6	Serpina1a	serine (or cysteine) peptidase inhibitor, clade A, member 1A	103853589	103853866	Ref	Ref	Alt	Alt	25.7	29.4	25	27.2	25.5	26.7	28;10143	15914;14	16231;5908	15922;5730	-41.7806	-35.5971	-42.8165	-39.1865	-42.3752	-38.3565	0	1.5525e-277	0	0	0	7.0157321709457e-322	120.194	119.918	-0.276017	0.276017	26.7	2.36432	26.4667	0.873689	0.233333	7.69002	7.64353
12 103854995 G	12	103854995	G	T	ENSMUSG00000066366			NA	Serpina1a	serine (or cysteine) peptidase inhibitor, clade A, member 1A	103853589	103863562	Ref	Ref	Alt	Alt	64.4	78.7	67.1	69.5	76.9	69.7	13;243	99;0	99;220	98;265	2.94174	4.96521	4.05674	3.79612	7	3.91965	0.00326372	6.8626e-07	4.97623e-05	0.000146978	2.55963e-12	8.86786e-05	11.9637	14.7158	-2.75207	2.75207	70.0667	7.59759	72.0333	4.21584	1.96667	7.69002	7.64353
[truncated: 431 more rows]
[truncated: 3 more columns]
